# Supplementary material for: Tryptophan Promotes the Production of Xanthophyll Compounds in Yellow Abdominal Fat through HAAO
Source: Animals (Basel). 2024 May 24;14(11):1555. doi: 10.3390/ani14111555 (PMC11170993; doi:10.3390/ani14111555)
Supplement: Supplementary file 1 [file animals-14-01555-s001.zip › Supplementary Table S1.xlsx]

## Sheet: Sheet1
Composition and main characteristics of feed
Item	Contents
	1 to 21 days old	21 to 56 days old
Ingredients (%)
Corn	63.9	67.35
Soybean meal	30.73	28
Soybean oil	0.8	0.4
Limestone	1.8	1.9
Dicalcium phosphate	1.35	1
Salt	0.3	0.4
Lysine	0.22	0.22
Methionine	0.2	0.17
Choline chloride	0.2	0.14
Premix1	0.5	0.42
Nutrient levels2
Metabolic energy/(MJ/kg)	2900	2800
Crude protein	19	17.5
Lysine	1	0.9
Methionine	0.5	0.48
Cysteine	0.81	0.78
Threonine	0.75	0.67
Tryptophan	0.24	0.22
Calcium	1.15	1.1
Available phosphorus	0.47	0.45
1The premix provides per kilogram: VA 13,200 IU, VD3 5,000 IU, VE 60 IU, VK3 8.0 mg, thiamine 4.0 mg, riboflavin 12.0 mg, pyridoxine 12.0 mg, cobalamin 0.4 mg, niacin 80 mg, pantothenic acid 24 mg, folic acid 2.0 mg, biotin 3.0 mg, iron 70.0 mg, copper 8.5 mg, zinc 45.0 mg, manganese 60.0 mg, iodine 0.85 mg, selenium 0.20 mg, cobalt 0.25 mg. The nutritional components are calculated values based …
2The nutrient levels were measured values.
