# Supplementary material for: Tryptophan Promotes the Production of Xanthophyll Compounds in Yellow Abdominal Fat through HAAO
Source: Animals (Basel). 2024 May 24;14(11):1555. doi: 10.3390/ani14111555 (PMC11170993; doi:10.3390/ani14111555)
Supplement: Supplementary file 1 [file animals-14-01555-s001.zip › Supplementary Table S2.xlsx]

## Sheet: Sheet1
Compounds	Y-AF1	Y-AF2	Y-AF3	Y-AF4	Y-AF5	Y-AF6	Y-AF7	Y-AF8	Y-AF9	Y-AF10	W-AF1	W-AF2	W-AF3	W-AF4	W-AF5	W-AF6	W-AF7	W-AF8	W-AF9	W-AF10
11,12-EET	2362.99	2105.12	1623.68	4403.8	1876.61	5351.99	3752.53	2103.67	3983.85	2893.39	8073.1	6401.58	4114.65	4231.56	10363.4	5219.5	19408.9	9332.52	6305.18	5320.62
12,13-EpOME	11848.8	15669.4	10244.9	20194	19571.2	20155.1	13317.1	21749	15471	17677.5	29973.6	27407.6	15889.3	23840.2	12733.2	16969	27874.1	13327.5	41474.8	18333.4
9,10-EpOME	36877.4	26889.8	30885.5	114818	74084.4	87234.3	16674.2	55465.8	78402.6	61768.8	77411.8	62593.3	26280	51805.2	22988.6	33206.6	30428.6	32516.4	89840.9	35446.2
(1R,6S)-6-amino-5-oxocyclohexyl-2-ene-1-carboxylic-acid-ester	8.90396e+06	6.21234e+06	3.80773e+06	5.26622e+06	3.89228e+06	3.81663e+06	5.06414e+06	7.50812e+06	4.94092e+06	5.22602e+06	9.45888e+06	8.05239e+06	4.48085e+06	8.46811e+06	9.38129e+06	6.00847e+06	8.74139e+06	1.19417e+07	7.14527e+06	7.77494e+06
(24S)-24,25-dihydroxyvitamin D3	208358	174828	148922	264404	240989	271025	215775	279392	244937	271840	227112	214030	180047	293761	194018	258302	408414	274567	304219	200622
(2s)-2-Amino-4-sulfinobutanoic acid	49956	32917.6	71895	48904.1	45794.4	52882.1	47880.2	46639	45196.8	47880.2	45989.6	53701	44253.3	38527.6	60154.4	59380.7	56467.9	57041.2	45794.4	54127.5
Aldehydo-D-altrose	2.96636e+06	2.94297e+06	2.84313e+06	3.70279e+06	3.86467e+06	3.63712e+06	3.43017e+06	4.64973e+06	3.94179e+06	4.10877e+06	4.20117e+06	4.07989e+06	3.31917e+06	3.73099e+06	4.80204e+06	4.87641e+06	4.55569e+06	3.58847e+06	4.54034e+06	4.4901e+06
FFA(22:6)	34509	28804.9	25660.6	33816.4	30008.4	34226.1	32725	40140.6	38220.8	32164.5	37776.7	24965.5	27566.8	32588.6	27086.9	26698.8	38458.3	33350.5	36932.3	30033
(4Z,7Z,10Z,13Z,16Z,19Z)-Eicosahexaenoate	1230.01	28495.5	3236.34	8907.56	2714.62	7380.98	11036.3	8118.52	3858.92	3245.23	13192.3	6294.64	12437.4	80935	151403	113483	57686.6	58804.3	43296.5	123747
9(S)-HODE	32275.2	28917	18637.8	77304.4	50604	59896.1	18613.2	45295	55249.2	46418.3	53105.9	54069.5	31410.9	46051.2	27529.4	33850.9	32368.2	23464.1	79937.4	30703.4
Bovinic acid	21431.1	28657.9	18496	26607	20597.6	32359.9	22293.7	31527.2	29388.6	26443.1	23535.1	19846.1	15569.6	37663.8	26851	21958.4	43132.2	25905.6	30425.2	18945.5
(R)-(-)-1-Amino-2-propanol	5.74741e+06	6.59755e+06	8.36912e+06	7.33966e+06	6.49514e+06	6.27978e+06	6.24578e+06	6.69055e+06	5.97986e+06	6.08899e+06	6.55028e+06	5.62631e+06	6.17627e+06	4.27137e+06	4.59536e+06	5.28909e+06	3.81893e+06	4.95441e+06	4.48821e+06	4.44913e+06
(R)-(-)-2-phenylglycine	51030.9	43459.1	35316.6	32955.1	41954.3	48146.1	54346.6	37189	40499.7	39418.9	44377	50600.2	46959.9	41325.3	47039.1	39706.8	55518.5	45287.1	45272.6	42253.9
(R)-2-Hydroxy-3-phenylpropionic acid	8.90587e+06	9.13639e+06	8.34068e+06	9.18925e+06	9.03388e+06	9.22831e+06	9.01596e+06	9.02937e+06	9.13773e+06	9.28162e+06	8.75506e+06	8.81494e+06	9.08056e+06	8.86403e+06	8.86661e+06	8.62135e+06	8.87335e+06	8.91289e+06	8.83971e+06	9.18617e+06
(R)-2-Hydroxybutyric acid	109449	63555.5	34381.7	123684	29208.2	87490.6	117748	149845	79273.9	67310.2	199511	163317	101205	321925	169165	186455	284883	236502	219153	150964
(R)-3-Hydroxy-tetradecanoic acid	91866.4	209496	98740.6	211768	207970	71299.7	223960	210424	210948	221753	198797	221117	206345	221743	129889	227106	195248	235674	228310	261392
L-Homoserine	2.89045e+06	2.60555e+06	2.67007e+06	2.95927e+06	2.11735e+06	3.22076e+06	2.18675e+06	3.85943e+06	4.1791e+06	4.14581e+06	4.3124e+06	4.2944e+06	3.77705e+06	4.92989e+06	4.27512e+06	5.54025e+06	7.00944e+06	4.50567e+06	4.09977e+06	4.81524e+06
SDMA	70881.6	127702	76889.1	88786.2	76892.7	109734	114351	161632	108441	108454	199757	187330	86742.3	188311	215550	139631	294455	173538	204085	168612
Ectoine	226781	325526	150819	173800	147505	215242	229345	403617	158111	244582	147684	142449	87239.8	155568	182900	131334	189587	18484	163663	190975
FFA(14:1)	2.76039e+06	2.55602e+06	1.73508e+06	3.36359e+06	2.3269e+06	2.92677e+06	2.29683e+06	3.39492e+06	3.01209e+06	3.02741e+06	1.50051e+06	1.5526e+06	1.61692e+06	2.11778e+06	1.58296e+06	1.92408e+06	2.7708e+06	1.51984e+06	1.98511e+06	1.3446e+06
PAF C-18:1	305115	181305	138875	227857	121088	126211	118284	190973	196344	245427	303046	173228	104811	351966	251445	211693	450660	253153	373867	462073
2,5-Dimethyl-2,3-dihydrofuran-3-one	666220	693878	637315	638673	606387	619387	639093	649632	762867	663323	611757	608361	621185	643509	609456	626494	685456	718339	576622	611192
1,3-Dicyclohexylurea	1.01707e+06	1.07319e+06	1.05262e+06	1.05241e+06	1.05087e+06	1.04818e+06	1.00656e+06	1.1071e+06	1.0556e+06	1.07106e+06	1.05255e+06	1.04106e+06	1.11643e+06	1.01546e+06	1.09347e+06	1.123e+06	1.13549e+06	1.08668e+06	1.08306e+06	1.05331e+06
1,4-Dihydro-1-Methyl-4-Oxo-3-Pyridinecarboxamide	4.62829e+06	6.30173e+06	4.54457e+06	5.31156e+06	2.32231e+06	4.60329e+06	7.72598e+06	5.36755e+06	3.62846e+06	3.03518e+06	1.10684e+07	6.92469e+06	5.08929e+06	1.62124e+07	9.76695e+06	1.55077e+07	2.39824e+07	1.03343e+07	1.60645e+07	1.40928e+07
1,6-anhydro-β-D-glucose	83121.5	66073.1	48774.2	82683.5	73161.2	81189.8	79402.3	99329.6	85692.6	84707.5	99976.2	65778.3	65035.9	86205.3	108150	121049	103618	82415.3	99971.7	119631
1,7-Dimethylxanthine	9722.26	14993.4	10982.9	11632.2	9733.7	13826.6	10695.5	12257.7	11639.2	10629.3	11011.3	13829	14437.8	11256.9	11255.4	14141.3	11316.2	9402.2	12888.4	12830
10-Hydroxystearic Acid	99418.1	89876.5	110065	109064	117902	100403	131887	206895	130232	97670.2	197969	84451.9	104135	86681.1	98316.3	72755.6	81996.4	303635	103095	82759.6
10-deoxyformamycin	855913	837448	580631	748470	587530	796679	922648	857679	748354	788005	1.16923e+06	900398	297896	793801	866311	1.47173e+06	1.0148e+06	581818	741914	761322
11-Dehydrocorticosterone	11431	13370.1	18797.8	13855.4	13073.8	10494.3	8213.67	7901.33	14167.2	9199.08	13443.2	20914.6	12917.6	7924.11	15738.7	13758.4	14180.9	11505.5	14980.3	11521.6
11-Cis-Retinol	4418.58	4052.5	3500.46	3553.39	3025.16	2963.59	2856.76	4017.2	4351.66	3918.65	7222.95	8601.63	7396.56	6299.4	8042.97	8338.1	9267.09	8249.67	8200.14	6542.13
11-Carbonyl-beta-acetyl-boswellic acid	3.70667e+06	3.83379e+06	2.40833e+06	5.84423e+06	4.55241e+06	6.36578e+06	4.97299e+06	4.07597e+06	5.01974e+06	4.88126e+06	6.63769e+06	7.45907e+06	6.39782e+06	6.47375e+06	7.25665e+06	6.7212e+06	9.23229e+06	9.58299e+06	6.97882e+06	6.44506e+06
12-Hydroxyoctadecanoic acid	146988	71392.2	70200.1	79369.2	91838.6	87705.7	75377.7	215424	105265	72912.7	159032	76274.6	104734	82890.6	87383.4	89803.5	85952.4	109706	153676	71359.7
Traumatin	102866	133991	136656	131386	135208	167288	111229	160228	144580	155912	163121	170574	128083	161438	143936	181341	166029	193774	148634	154506
13(R)-HODE	147222	140992	82215	166215	130533	197350	125889	178452	180633	155060	141699	135956	89367.3	162326	120073	113430	215513	124983	120270	101339
17a-Estradiol	18500.6	15035.7	17587.1	18848.9	17723.3	16922.4	16446.4	16616.8	19398.3	18277.7	21469.8	16056.6	22213.1	16794.1	19196.8	19453.5	13719.1	20789.5	21074	17439.1
17β-Estradiol	18500.6	15035.7	17587.1	18848.9	17723.3	16922.4	16446.4	16616.8	19398.3	18277.7	21469.8	16056.6	22213.1	16794.1	19196.8	19453.5	13719.1	20789.5	21074	17439.1
18-Hydroxycorticosterone	743588	525740	758006	693106	845759	684264	633689	456735	702969	632544	477298	487528	830481	756272	462348	681119	509726	816114	716686	726413
2-Thio-PAF	2.34918e+07	1.40274e+07	1.29135e+07	1.6772e+07	1.00684e+07	1.06334e+07	1.03906e+07	1.908e+07	1.77319e+07	2.38061e+07	3.35745e+07	1.7405e+07	1.32864e+07	2.94234e+07	2.79687e+07	2.60449e+07	3.38974e+07	2.97608e+07	3.55595e+07	4.08297e+07
Heparin	980266	663075	671173	708584	819259	790489	650774	1.1298e+06	934182	721360	1.11896e+06	686012	826277	710150	739601	610969	774497	1.08267e+06	836877	716723
1-O-vanillyl-β-D-glucose	83254.6	88892.2	82467.5	89832.1	79418.6	89437.8	90014.3	96727.4	102869	95721.4	85495.1	97481.6	96385.6	94661.5	106735	96192.6	106083	94984	82935.2	98608
1-Aminocyclobutanecarboxylic acid	1.85911e+07	5.74472e+06	3.24158e+06	6.47985e+06	5.11078e+06	8.9307e+06	7.72014e+06	1.19365e+07	6.13925e+06	5.45248e+06	2.13009e+07	6.21276e+06	4.59937e+06	2.42796e+07	1.16607e+07	8.27436e+06	1.34051e+07	8.95722e+06	1.64248e+07	1.6171e+07
1-Aminocyclopropane-1-carboxylic acid	175830	146500	127287	145500	128315	194023	197031	177849	180854	156606	191011	217263	165689	274882	233471	219269	342686	183898	274864	281008
1-Aminocyclohexanecarboxylic acid	1.68343e+06	1.50543e+06	971118	1.41798e+06	956287	2.13337e+06	1.67308e+06	990275	1.39782e+06	964461	1.39753e+06	1.45468e+06	1.6504e+06	1.05613e+06	1.45779e+06	1.26384e+06	1.31975e+06	1.20125e+06	1.36683e+06	1.51958e+06
1-Aminopentadecane	89684.7	106575	111498	114904	105649	94739	146659	125687	109440	120788	124231	107216	117045	120171	112635	126604	108810	92622.5	107724	91641.1
1-pyrroline-4-hydroxy-2-carboxylate	37198.7	30251.5	29734	34537.8	34049.7	34316.2	16118.3	33952.5	28492.4	35983.2	44649	35711.5	18557.7	60277	42043.2	49394	39160.7	39798	27411.2	44803.5
1-Fluorocyclohexadiene-cis,cis-1,2-diol	3.42029e+06	3.11172e+06	3.19454e+06	3.10972e+06	3.04396e+06	3.3403e+06	3.23004e+06	3.21265e+06	3.36522e+06	3.21563e+06	3.46292e+06	3.49502e+06	3.46801e+06	3.736e+06	3.6261e+06	3.35419e+06	3.73091e+06	3.27119e+06	3.84736e+06	3.36149e+06
Arachidonoyl LPA	127560	87683.8	60981.9	113924	51309.4	62133.6	58050.8	97564	70892.9	125577	207226	119277	86833.5	191762	159972	121847	118180	177473	170872	186891
Methylguanidine	260279	475812	222941	529296	119043	278043	176709	290782	376313	315364	403441	332097	293679	364529	289825	440264	581403	364600	396060	403999
1-Methylinosine	8767.92	9636.82	7848.37	15582.7	10851.6	14697.7	8314.56	8294.28	5601.65	18360.8	26899.9	14581.7	12608.8	23263.1	16293.3	20333.5	44874.7	35475.8	30251.3	41725
1-Methylguanosine	93675.6	89832.6	60630.9	83384.6	39031.6	90668.3	184881	88237.5	81021.7	84702.7	199499	143855	108605	285261	166653	197065	408433	247016	265052	251689
1-Methyladenosine	34647.7	32814.2	40523	41861.6	43059	30008.4	34429.5	50379.3	50600.4	38677	38296.9	38626	47880.1	37958.1	40756.1	38561.9	41989.4	51418.6	46153.6	55322.1
1-Methylhistidine	730950	884248	408951	679659	504281	592397	611414	874597	674148	675979	722421	995419	686133	638451	862179	1.10615e+06	1.38703e+06	997488	775787	968313
1-Naphthylamine	574966	627192	613295	671623	629147	688223	666142	681140	668459	669790	683223	728953	659070	659568	649889	668040	642080	690006	695838	685609
1-Naphthol	74301.5	79651.7	73061	80019.1	74301.5	71627.4	73214	74535	76257.2	80016.7	84629.9	79023.8	84380.4	74843.4	69399.5	75791.3	83437.9	83272.6	76428.9	72832
FFA(17:1)	573649	614887	744961	569593	563913	587089	626574	853049	443528	518553	518141	588659	607164	734765	463379	549224	509596	751145	815245	561834
1-Deoxyvaleric acid	2.30572e+06	2.32371e+06	2.3498e+06	2.33248e+06	2.2857e+06	2.46246e+06	2.28192e+06	2.46379e+06	2.3715e+06	2.32797e+06	2.348e+06	2.35957e+06	2.38368e+06	2.36666e+06	2.3886e+06	2.34199e+06	2.41962e+06	2.39989e+06	2.4137e+06	2.4477e+06
1-desoxymethylsphinganine	487971	467475	472271	472240	581903	566874	614909	574098	607746	559655	601716	643742	691907	375748	513466	611602	596114	661534	516614	596394
1-acetylindole	213944	194646	108023	172712	113557	203276	145963	206620	229028	185934	313063	218594	165232	304309	346134	308335	549551	311290	347526	323584
2-(Acetylamino)-2-deoxy-A-D-glucopyranose	191107	203303	155309	197941	209098	211619	183396	194837	187371	200436	221968	158120	181245	216905	203519	179981	191770	286703	220031	233371
2,2-Dihydroxymethyl-1-azabicyclo[2.2.2]octan-3-one	77476.4	62808.8	141941	173655	77464	46185.4	123578	143057	97485.5	172526	165521	150784	82710.1	265033	169243	86217.9	122166	101576	220679	173715
2',4'-Dihydroxyacetophenone	30880.4	30608.7	27610.9	28126.9	27537.6	28462.9	29749.8	29250	27522	28346.4	28653.5	25699.3	37184.9	24365.8	24703.1	25698	29548.2	25610	35849.5	23047.1
2,4-Dihydroxypteridine	19567.9	22085.2	17202.9	22577.7	17374.2	20927.4	19535.1	22794.9	20466.3	22799.4	29396.1	19213	25210.8	42557	34630.6	30251.8	44024.1	27793.8	3913.65	28948.7
2,4-Di-tert-butylphenol	258544	220906	259683	255871	340208	337837	336867	324705	309739	346825	325689	352482	336997	258822	340075	339119	380839	374140	391837	364119
2,5-Furandicarboxylicacid	2544.33	92335.5	117190	67043.6	56721.3	61287	99768.6	70041.3	97295.9	105021	74821.3	72655.9	62113.9	82182.7	65690.6	78179.7	131068	88768.9	87057	87998.8
2,6-Di-tert-butyl-4-(hydroxymethyl)phenol	825224	838852	839201	852086	862754	753135	866859	804920	864529	831610	840700	814538	852269	847172	883085	944745	901211	908380	885483	891153
Naphthalene-2,7-disulfonic acid	10201.3	6697.74	9367.34	7384.5	6065.17	7018.51	8897.28	8958.02	8345.58	9602.3	6972.05	8345.16	3914.93	7705.94	4766.19	10452.4	6038.22	7649.55	6674.87	10146.6
20,26-dihydroxyecdysone	2.66936e+06	2.35746e+06	1.4109e+06	2.43869e+06	1.75349e+06	2.60322e+06	2.45228e+06	2.3873e+06	1.8602e+06	2.41871e+06	2.49788e+06	1.95518e+06	915281	2.42182e+06	3.12474e+06	3.39139e+06	3.86326e+06	1.90568e+06	2.99895e+06	2.91911e+06
20-Hydroxy Prostaglandin F2α	314248	347890	333302	384668	325124	347994	298994	421073	393018	386886	326625	380400	372900	408773	442624	359742	400560	402941	360678	409115
2-O-α-D-glucopyranosyl-L-ascorbic acid	111282	110654	25099.3	98651.4	89150	133800	130299	147839	146408	103243	125378	133170	125321	136238	136839	146014	144985	141738	142680	129518
2'-O-Methylguanosine	16314.9	13350.7	12442.9	12566.3	19107.5	9514.6	15791.8	28307.8	19242.7	26870.8	18126.1	22542.1	11795.4	3728.22	23785.4	19492	39651.8	41246.7	28848.7	23233.9
2-Amino-2-methyl-1,3-propanediol	42088.4	53909.9	45285	53752.8	44874.4	50289.7	57336.1	58971.8	57517.9	59749.4	69542.1	52669.3	46318.7	75373.7	54375.6	63464.8	91733.1	58125.8	70839.8	70420.9
2-Amino-3-phosphonopropionic acid	850026	904149	464499	680647	515755	561929	679520	930556	834298	743849	610319	1.0253e+06	738266	855889	741200	962854	1073524	1.16293e+06	853142	866667
2-Amino-4-methylphenol	667217	746934	713800	752801	811588	840531	696814	647648	806681	968246	794785	1.02763e+06	793126	637514	741143	740631	742116	819404	755149	840413
2-amino-4-oxovaleric acid	63641.6	49608.8	153755	119614	42133.7	24169.5	83730.5	20750.5	105109	159965	92903.4	94761.4	181710	106568	108756	81475.9	116670	120559	28917.8	101183
2-Amino-5-nitrobenzoic acid	53472.9	62388.1	56985.9	34120.9	52919.5	59825.9	35355.1	46750.5	47334	51500.1	42264.9	38071	49954.4	54213.6	45351	49077.3	42460.6	62996.5	46863.7	66198.9
2-amino-6-methylmercaptopurine	90404.3	104262	97423.9	111905	118584	103376	96965.9	116322	109564	110121	106045	121832	122815	112988	106355	111629	102731	120030	112588	116748
2-Aminomethylpyrimidine	3.60444e+06	2.32391e+06	1.04004e+06	1.95363e+06	1.07168e+06	1.21524e+06	1.45589e+06	2.83592e+06	1.23014e+06	1.79713e+06	3.63034e+06	2.91945e+06	1.01463e+06	2.52057e+06	4.16469e+06	1.82849e+06	2.68768e+06	5.01326e+06	2.30746e+06	2.35738e+06
2-Aminopurine	266373	434541	290690	287924	393985	382537	335283	427305	455767	437551	191310	219346	222552	122337	399281	437381	1.29227e+06	160304	339911	157640
Taurine	1.20264e+08	141560430	1.09623e+08	1.35702e+08	1.07105e+08	1.09152e+08	1.2085e+08	1.12394e+08	123233607	1.21294e+08	1.42839e+08	1.38246e+08	1.10111e+08	1.47967e+08	1.34243e+08	1.35627e+08	1.67216e+08	1.43641e+08	1.39455e+08	1.40662e+08
2-Aminoethanesulfinic Acid	37853.9	49124.7	30252.9	33984	39569.1	70296.5	26377.9	36312.7	57158.1	52761.4	93467.6	40345.8	46553.6	100088	73393.7	67989.7	195630	55850.9	119749	72210.7
2-Aminoisobutyric Acid	91272	106212	88886.7	89905.4	92028.8	88652.1	103510	89326.8	98128.4	91071.4	76783.2	86268.7	85857.4	110253	80866.4	105431	138075	155336	133252	122754
2-Phenylbutyric acid	154137	157276	151969	160414	162341	156340	159891	171752	138421	156911	161824	160604	166798	139159	150288	167947	156653	170515	169177	166444
Phenethylamine	175011	192324	195063	205676	177860	212326	188719	198003	175807	218031	188037	198380	197442	202417	186493	202580	205925	199511	218580	200278
2-Picolinic Acid	186958	186967	243537	213237	214234	231471	226352	194032	205140	198086	186963	212237	212205	199042	186972	226373	149538	201118	222292	186960
2-Pyrrolidinone	389980	383567	345002	447371	885798	662762	451439	486472	341695	419233	394584	366290	305827	386724	365899	364087	590248	548581	442579	416077
Heterodendrin	73381.7	77807.1	17898.2	50168.3	46510.6	82241.7	31616.2	89249.8	63573.9	85640.8	67359	80296.1	59554.9	100832	252966	134552	239819	163325	242445	169069
2-Hexyldecanoic acid	1.23632e+06	1.12594e+06	1.82035e+06	1.23913e+06	1.3943e+06	1.15026e+06	1.65629e+06	1.60319e+06	1.63444e+06	813985	1.33128e+06	1.6766e+06	1.43657e+06	1.35322e+06	1.3753e+06	1.45442e+06	1.00487e+06	1.2696e+06	1.42936e+06	1.80424e+06
Multifidol	378546	447770	474380	453556	527131	521101	538907	695088	473655	448542	897095	492640	510631	595698	537771	554984	551739	752037	577211	513248
2-Methyl-1-Pyrroline	7.44892e+06	8.0926e+06	6.29145e+06	7.73017e+06	6.48752e+06	8.71704e+06	8.45826e+06	1.04042e+07	1.04958e+07	8.26308e+06	1.13294e+07	1.08118e+07	8.28071e+06	1.37334e+07	1.23489e+07	1.24705e+07	1.76319e+07	1.10479e+07	1.20448e+07	1.35549e+07
3-Hydroxy-2-methylbutanoic acid	49814.8	73564	49490.8	78972.6	45792.4	61820.4	67994.1	73961.2	77920.9	63435.7	67470.1	56151	56969.2	71262.4	51114.7	75779.4	79234.3	62303	62100.7	90945.8
2-Methyl-d-erythritol 2,4-cyclodiphosphate	19691.6	23533.9	14343.9	43989	31677.8	45674.6	17445	24417.3	46454.5	41975.8	39367.3	19009.5	12677.8	35636.9	34645.5	59860.2	49376.4	33259.6	40164.9	49144.5
Carnitine-2-methyl-C4	251228	122944	92534	122795	123817	63097.6	41341.4	295455	76096.3	73894.1	149344	104851	96921	204075	524067	191213	530310	377024	216659	302797
2-Methylguanosine	93675.6	89832.6	60630.9	83384.6	39031.6	90668.3	184881	88237.5	81021.7	84702.7	199499	143855	108605	285261	166653	197065	408433	247016	265052	251689
2-Methyllactic acid	109449	63555.5	34381.7	123684	29208.2	87490.6	117748	149845	79273.9	67310.2	199511	163317	101205	321925	169165	186455	284883	236502	219153	150964
2-Methylglutaric Acid	189775	212739	274173	272488	277130	192608	322473	484732	351408	262465	557893	174640	300864	260827	171545	235672	196709	316737	276391	181650
Creosol	1.25184e+07	1.21352e+07	1.06792e+07	1.21711e+07	1.19959e+07	1.23152e+07	1.22642e+07	1.25773e+07	1.2015e+07	1.27201e+07	1.19825e+07	1.21668e+07	1.26743e+07	1.32795e+07	1.28841e+07	1.27937e+07	1.24158e+07	1.30637e+07	1.19242e+07	1.31711e+07
Raphanusamic acid	53540.3	104628	109092	82295.9	61623.4	63654.2	46466.9	67690.2	39253.7	98354.3	75408.2	71705.3	68310.8	72322.4	73786.9	79566.4	127530	85656.1	78504.5	81233.1
2-Naphthol	74301.5	79651.7	73061	80019.1	74301.5	71627.4	73214	74535	76257.2	80016.7	84629.9	79023.8	84380.4	74843.4	69399.5	75791.3	83437.9	83272.6	76428.9	72832
2-Naphthalenesulfonic acid	284421	235868	353419	247427	200200	300312	242898	603331	246278	250934	240965	216467	190270	217503	189722	247802	612736	347635	208688	219779
2-Hydroxy-2-Methyl Butyric acid	100088	112981	108727	138162	133654	150221	98657.8	128039	133392	118520	102500	142504	114614	115611	104663	100163	110762	139911	110911	97880.7
2-Hydroxy-4-(methylthio)butyric acid	133647	146557	122695	123466	138831	144857	159105	150797	133945	130012	129855	133205	138624	159633	142384	142164	135724	169165	150096	129491
2'-Hydroxy-5'-methylacetophenone	2.6189e+06	1.34601e+06	1.87632e+06	1.45145e+06	1.979e+06	1.78902e+06	1.07755e+06	3.80208e+06	2.05954e+06	1.33189e+06	4.65045e+06	1.98959e+06	2.761e+06	3.84793e+06	3.52095e+06	2.47261e+06	4.15241e+06	3.97044e+06	3.0806e+06	3.24488e+06
2-Hydroxybutanoic Acid	1.13618e+06	1.26346e+06	1.53448e+06	855025	1.01299e+06	767814	828039	1.13943e+06	2.40209e+06	861460	805278	163920	190168	1.46101e+06	337613	459890	2.26522e+06	379016	179115	333338
2-Hydroxycinnamic acid	968668	781239	568343	704060	651270	875599	792450	939257	793302	782932	1.92192e+06	1.22591e+06	633880	1.89294e+06	1.46544e+06	1.27797e+06	2.57728e+06	1.54842e+06	1.505e+06	1.79997e+06
2-Hydroxyadenosine	1.14539e+06	1.34329e+06	933720	926411	1.04766e+06	964756	1.26658e+06	1.14798e+06	1.5352e+06	1.32204e+06	2.70546e+06	4.28521e+06	1.97817e+06	1.92201e+06	4.17822e+06	4.6825e+06	7.83079e+06	2.41329e+06	4.06989e+06	1.74873e+06
2-Hydroxycaprylic acid	62208.4	56097.3	43991.5	42874	54985.1	56382.1	75812.7	88133.8	51482.4	44040.7	76175.4	46322.9	56805.6	44182.6	52087.6	55058.4	60596.4	63701.2	43229.2	50049.1
2-Hexadecanoylthio-1-ethylphosphorylcholine	127155	107825	110484	122540	128534	137165	150811	133704	128242	127069	141097	125677	114670	130674	137632	132973	147939	135049	125697	133937
5-hydroxymethyl-2'-deoxycytidine	8975.98	6342.14	3841.57	5856.11	2388.95	4333.02	13792.2	4385.84	2896.22	4200.59	12469.5	9267.81	6291.55	18370.8	9291.51	11471.6	16583.7	9579.56	12089.9	10154.5
2'-Deoxyinosine-5'-monophosphate	316657	1.01969e+06	187285	657930	99848.4	417536	236186	1.41933e+06	344722	428110	1.96117e+06	479439	222186	1.18097e+06	2.68696e+06	1.55993e+06	2.76432e+06	1.0745e+06	983846	2.81711e+06
Deoxyguanosine 5'-monophosphate(dGMP)	3.5894e+06	5.20896e+06	2.31256e+06	2.79951e+06	1.94895e+06	4.19361e+06	2.11103e+06	6.37558e+06	4.44004e+06	3.68107e+06	1.60075e+06	1.66774e+06	1.13605e+06	1.12425e+06	6.87441e+06	3.14326e+06	1.20175e+07	1.41596e+06	3.38406e+06	2.33132e+06
2-Indanone oxime	99551.9	117486	100743	97774.4	102918	115461	94974.2	117657	113716	137822	133109	123879	129193	105968	128808	123382	97267.9	141260	133674	106214
3-(2-Hydroxyphenyl)propanoic acid	6.53159e+07	6.98612e+07	6.80321e+07	6.64871e+07	6.58462e+07	6.96953e+07	6.94743e+07	7.15286e+07	7.0789e+07	7.12655e+07	7.24249e+07	72133253	7.0957e+07	7.12464e+07	7.02434e+07	6.96256e+07	7.06014e+07	7.17091e+07	7.21809e+07	7.25643e+07
3-(3,4,5-trimethoxyphenyl)propionic acid	128977	154848	105047	166619	117379	113644	85261.3	126995	102067	167827	141038	106199	110698	102555	92845.8	177998	124290	141998	110420	117421
Isopropyl 3-(3,4-dihydroxyphenyl)-2-hydroxypropanoate	5.557e+06	2.19856e+06	5.29011e+06	6.4312e+06	6.24566e+06	5.38123e+06	5.06175e+06	8.05749e+06	7.33617e+06	5.39273e+06	7.41589e+06	7.31028e+06	4.92501e+06	6.8682e+06	7.6401e+06	9.05099e+06	1.30369e+07	7.02595e+06	8.19789e+06	9.71557e+06
3-(4-hydroxyphenyl)acrylaldehyde	493886	490494	517487	508605	490604	507581	506676	507804	504998	495314	516132	507420	508213	505240	489467	515252	492603	495393	502132	482417
3-(pyrazol-1-yl)-L-alanine	167948	143429	89730.2	132338	95285.6	127494	125878	194071	136496	128690	259474	192088	118080	265059	241670	185051	224537	283842	211428	260919
Caldine	577993	823355	761144	729764	745732	797427	672417	737423	727170	711340	732754	685053	802691	768198	822453	815457	574183	711115	660271	792694
3,4-Dimethylbenzoic acid	603932	335934	479539	382039	474083	463522	266360	932746	498791	333920	1.1084e+06	510104	671271	945876	891413	730342	967414	1.08014e+06	769157	846631
(3,4-Dimethoxyphenyl) Acetic Acid	24502	35510.8	38055.8	41186.3	62867.5	41324	39849.7	34633.3	23836.4	39263.4	36150.4	51608.9	38851.9	35610.9	40222.7	39948.9	34248.9	38486.8	45861.5	31284.3
3,4-Dichloroaniline	85445.8	83959.7	81511.9	102488	96780	93924.7	95726.5	92311.2	92261.2	98112.6	84139.3	84371.8	102390	74190.7	93618.3	97138.7	88447	102025	93630.9	101354
3,4-Dihydroxybenzeneacetic Acid	69991.1	76410.5	50864.5	42987.2	42942.3	48349	52973.6	90382.2	51232.2	39574.2	126256	68812.9	59468.5	78094.9	67418.5	68433	45192	59107.5	81209.1	85198.1
3,6,9,12,15,18,21-Heptaoxatricosane-21,23-diol	143912	158821	58517.3	85473	75383.6	55779.6	53977.4	52795.1	36755.6	42521.5	55329.1	61650.6	358480	42805.4	58699.5	54100.8	47324.3	155665	60428.1	45031.9
3-N-Methyl-L-Histidine	1.60181e+06	4.45407e+06	1.22365e+06	3.89928e+06	972380	2.31904e+06	1.94404e+06	6.85091e+06	1.53943e+06	2.07188e+06	7.92002e+06	4.91258e+06	1843974	4.94224e+06	1.14466e+07	3.143e+06	4.86319e+06	9.01695e+06	4.1306e+06	4.81496e+06
3-Methoxy-L-Tyrosine	96580.8	140198	115868	127763	107342	134742	211807	75727.4	136337	145108	93550.1	135842	72922.4	81310.3	96779.4	104914	84470.1	97463.2	116949	174731
3-Amino-2-naphthoic acid	61415.3	58096.5	56185.9	58489.2	61911.5	51250.8	45464.6	32534.8	49168.8	43707.9	40912.5	29546.4	32193.5	32149.6	29217.1	38442.1	34076.2	37443.8	28403.6	31962.7
3-Amino-4-Hydroxybenzoic Acid	2287.84	69760.3	40133.7	64142.4	34944.4	64193.6	85923.5	51447.2	33989.4	39969.8	125356	62394	59367.4	168166	110162	22767.4	221610	131058	148860	127073
3-Amino-5-hydroxybenzoic acid	2287.84	69760.3	40133.7	64142.4	34944.4	64193.6	85923.5	51447.2	33989.4	39969.8	125356	62394	59367.4	168166	110162	22767.4	221610	131058	148860	127073
3-aminobenzamide	2.40041e+06	3.39852e+06	2.20736e+06	2.21126e+06	2.35374e+06	2.63022e+06	2.80439e+06	3.69325e+06	3.47374e+06	3.36372e+06	6.14756e+06	7.43583e+06	3.69348e+06	3.96141e+06	7.76869e+06	6.21364e+06	1.21462e+07	6.01514e+06	6.3153e+06	4.44861e+06
3-Aminoquinoline	70527.7	65934.9	46020.3	62971.8	44541.7	51864.8	56543	71475.8	56182.5	65504.6	83338.1	81341.8	41937.8	101339	84492.8	89353.6	137816	85195.7	93430.1	93533.2
3-pyridine-aldoxime	154373	164837	72332.3	140833	105313	159755	169914	98715.2	169116	119220	254822	305535	241095	471485	487123	178646	389698	365218	456336	427828
3-Guanidinopropionic acid	1.83911e+06	1.57976e+06	1.28805e+06	1.5243e+06	1.39674e+06	1.45026e+06	1.4538e+06	1.55992e+06	1.41722e+06	1.54399e+06	1.94856e+06	2.26327e+06	1.74459e+06	2.77779e+06	3.26074e+06	1.98171e+06	2.57739e+06	3.47339e+06	2.59127e+06	3.27388e+06
3-Methylthiopropylamine	348765	358232	541231	463736	452772	387236	350493	362099	435700	470502	355967	365075	314222	304400	209622	304662	282833	254323	275564	194233
3-Methoxyphenylacetic acid	1.27993e+06	1.22717e+06	1.16155e+06	1.37519e+06	1.24804e+06	1.18449e+06	1.21741e+06	1.16476e+06	1.17355e+06	1.17908e+06	1.20373e+06	1.28688e+06	1.18056e+06	1.15438e+06	1.19236e+06	1.20155e+06	1.12675e+06	1.14841e+06	1.14224e+06	1.24467e+06
3-Methoxytyramine	34802.9	43992.9	28620.7	27784.8	50721.2	42117.7	29050.2	36808.1	53046.7	47021.1	42812.2	41241.4	38646.2	51919.1	54789.9	29817.9	34409.2	40559.4	47708.8	34759.2
3-Chloroaniline	3.47519e+07	3.47509e+07	3.53414e+07	3.51535e+07	3.53986e+07	3.52187e+07	3.45628e+07	3.43735e+07	3.41851e+07	3.51284e+07	3.50673e+07	3.44805e+07	3.46801e+07	3.48714e+07	3.50009e+07	3.37849e+07	3.52349e+07	3.43224e+07	3.48254e+07	3.51104e+07
3-Ureidopropionate	241465	166071	158437	207220	199381	216551	248962	814745	276199	141860	1.02337e+06	173648	292535	170456	180482	225945	180249	402846	190213	147859
3-Hydroxyanthranilic Acid	2287.84	69760.3	40133.7	64142.4	34944.4	64193.6	85923.5	51447.2	33989.4	39969.8	125356	62394	59367.4	168166	110162	22767.4	221610	131058	148860	127073
3-Hydroxy-3-Methyl Butyric Acid	302845	221616	230797	446758	250876	217075	215686	230533	349379	243554	270031	296312	244857	277852	218989	236449	262116	289246	299360	284715
3-Hydroxy-L-phenylalanine	8.30907e+06	6.20206e+06	4.18941e+06	5.44854e+06	5634596	7.17447e+06	6.36951e+06	8.4327e+06	7.27628e+06	6.51188e+06	1.77625e+07	9.55241e+06	5.04163e+06	1.68589e+07	1.37631e+07	1.16815e+07	2.18037e+07	1.33382e+07	1.40809e+07	1.56632e+07
3-Hydroxyphenylurea	6.70201e+07	6.97119e+07	6.94068e+07	6.4844e+07	6.35402e+07	6.3384e+07	6.95998e+07	6.85889e+07	6.80515e+07	6.6156e+07	7.10107e+07	6.87146e+07	6.25451e+07	6.08346e+07	6.53354e+07	6.44765e+07	6.99741e+07	6.48731e+07	6.5469e+07	7.18142e+07
3-Hydroxyvalproic acid	24841.4	27842.9	22170.8	25256.1	26988.8	26001.4	26973.5	27583.9	21675.7	25261.4	24870.4	26426.7	28525.2	22791.9	29082.7	30213.9	23886.8	23738.7	23566.6	23230.7
3-Hydroxybutanoic acid	1.13618e+06	1.26346e+06	1.53448e+06	855025	1.01299e+06	767814	828039	1.13943e+06	2.40209e+06	861460	805278	163920	190168	1.46101e+06	337613	459890	2.26522e+06	379016	179115	333338
3-Hydroxylidocaine	347169	545782	364424	628975	720173	502622	852979	323696	732689	560410	430308	362016	340014	676216	626099	708570	166858	418174	434305	675419
3-Hydroxyhippuric Acid	35037.1	39737.5	50425.6	44423.8	48766.9	45617	48059.9	52858.4	44383.8	50003.2	57262.8	57174.6	46172.2	37572.2	44805.8	48328.3	53093.4	44077.5	44440.8	49464.5
3-Carboxypropyltrimethylammonium	361627	527700	201336	324658	221507	400704	251176	621640	414429	293492	353745	370231	191752	350120	637180	326107	702000	453888	520119	461115
3-Oxostearic acid	123655	86534.3	85581.8	87432.7	163591	91611.4	94113.9	263224	101259	87390.9	281974	96651.4	61398	99481	88874.6	82799.4	80505.6	168128	119484	82472.9
Indole-3-lactic acid	46791.6	48700.5	47492.7	51945.1	57572.4	51828.5	47583	50523.2	57099.1	49887.7	50366.3	57085.7	49367.4	50733.5	55627	54359.3	52025.6	51877.8	52762	57577.3
3-Indole carboxylic acid glucuronide	37994.6	29336.9	37590.1	41326.2	34647.7	34687.7	29678.5	32271.1	35719.6	34717.9	47423.2	41439.2	36746.8	45333.1	39483.6	52453.6	40915.3	35889.7	38871.4	53663.9
Ethyl 3-Indoleacetate	52381.5	54884.5	54409.8	52390.6	54895.4	62374.9	72535.2	49286.3	59728.5	60625.5	59077.2	72108.6	53779.7	62638.6	56693.2	44607.4	48828.8	59780.8	59476.9	59126.4
4-tert-Octylphenol	258544	220906	259683	255871	340208	337837	336867	324705	309739	346825	325689	352482	336997	258822	340075	339119	380839	374140	391837	364119
Dehydrozingerone	89300.9	82523.1	87272.3	88667.6	85722.4	90989.4	89769.6	79787.8	90159.4	94596.4	92037.3	89968.5	101533	99552.7	90923.3	99073.5	85277.9	97729.9	93690.6	99217.6
4-(4-Hydroxyaniline)-6,7-Dimethoxyquinazoline	588306	597592	516366	586973	535353	552364	572991	568534	599254	550870	580668	606124	506430	534311	563152	597240	587741	582276	577155	574241
4-(Hydroxyamino)quinoline 1-oxide	47329.3	39472.3	4788.98	61976.3	58800.3	50710.7	63673.6	66125.7	59701.1	58475	58272.9	58288.5	82082.6	63388.7	77111.4	80148.3	80690.3	63692.5	59602.6	60717.9
4,4'-Dihydroxybenzophenone	200682	218909	202742	198699	212231	204844	222329	223906	217760	209359	232510	224731	206729	222775	207808	204851	235022	217253	207950	237933
4,5-Diaminofluorescein(DAF-2)	35919.9	32524.5	37364.4	37142.7	27876.5	32081.6	33106.3	39778.3	37697.3	40658.6	44822	46192.5	32704.1	35101.7	36306.4	39824.3	27184.4	41339.8	42421.7	43037.3
4-Amino-3-hydroxybutyric acid	292957	223959	229789	312450	219946	290490	219904	360755	362142	399717	481927	370970	316674	387608	305528	436354	541153	375019	407495	365502
4-Aminomethylpyrimidine	282305	250389	89414.6	213128	120332	144542	129489	300491	186579	170723	321230	237876	108195	221706	440774	179081	202447	412938	209886	215044
4-Guanidinobutyric Acid	987120	1.10039e+06	452863	829699	550864	895081	806179	1.74646e+06	1.0679e+06	881087	927260	952067	491237	1.03433e+06	2.07119e+06	860527	2.56135e+06	1199864	1.32957e+06	1.29688e+06
4-toluenesulfonic acid	32859.4	41406.5	38280.3	32295.4	45953.7	43621.3	69939.4	29717.9	36976.2	44063.9	34384.2	42710.5	31982.2	38503.7	36001.6	54484.7	34849.2	38921.1	41653.5	50240.7
4-Chloroaniline	64538.7	72471.3	78592.6	75085.9	69071.9	69104.5	72386.4	92328.3	78674.5	79654.6	73400.3	67271.5	82722.9	74855	84027.6	76329.5	77536	83756	71902.6	63898.7
4-Hydroxy-3-methoxybenzaldehyde	47130.1	62569.7	56695.5	54290.3	53082.6	53764.2	53348.2	64185.4	57768	74302.4	67107.8	47373.3	55012.5	51457.8	61299	60910.2	60515.2	71739.5	65876.4	63274.8
4-Hydroxy-4-(pyridin-2-yl)butan-2-one	4.89136e+06	4.63885e+06	4.42287e+06	4.43194e+06	4.25528e+06	4.28175e+06	3.97281e+06	3.99553e+06	3.88769e+06	3.89763e+06	3.66111e+06	3.49263e+06	3.5612e+06	3.67034e+06	3.62184e+06	3.34594e+06	3.63444e+06	3.42605e+06	3.5495e+06	3.4464e+06
4-hydroxybenzenesulfonic acid	164787	169720	222938	234136	131776	172729	167475	194456	215675	183679	229509	188797	195962	183022	229411	236008	223384	146186	211081	195734
4-Hydroxybenzaldehyde	98592.2	117282	107766	103867	112239	97216.3	126835	127693	124005	110414	111636	128793	120643	139370	122099	133546	124243	132921	141218	123183
4-Hydroxybenzoic Acid	332298	348433	371746	354059	343797	365168	360686	346304	367543	359117	346918	346518	377230	350052	334952	366979	355301	373608	386651	375993
Methylparaben	30880.4	30608.7	27610.9	28126.9	27537.6	28462.9	29749.8	29250	27522	28346.4	28653.5	25699.3	37184.9	24365.8	24703.1	25698	29548.2	25610	35849.5	23047.1
4-Hydroxyquinoline	63022.6	78163.4	51947.1	59506.4	54572.6	53858.1	58441.3	82919.2	92965.7	83601.7	117443	85065.5	64559.1	111756	121940	97520.3	188452	106784	107899	121380
P-Coumaric Acid	1.05619e+06	718856	532338	739205	674754	861262	802740	1.01364e+06	765581	880955	2.1019e+06	1.21033e+06	728679	1.96188e+06	1.51134e+06	1.27226e+06	2.73768e+06	1.48791e+06	1.45485e+06	1.77536e+06
4-acetoxyphenol	2.8426e+06	3.90112e+06	2.47715e+06	3.56812e+06	1.67623e+06	3.21397e+06	4.81778e+06	3.14167e+06	2.11354e+06	1.99163e+06	6.74351e+06	4.05158e+06	3.34978e+06	1.00972e+07	6.84293e+06	9.87261e+06	1.41929e+07	7.31098e+06	9.26838e+06	8.30612e+06
5,6-Dihydrouridine	13998.5	10155.5	13991	7458.06	12706.7	13831	16713.7	19745.9	11984.4	13515.9	29780	25083.6	21654.9	14603.2	34822.3	5350.86	31156.1	35831.2	15787.7	23235.3
gamma-Glu-Ala	66200.1	58375.4	90970.6	73862.5	50575.8	85617.7	119247	79960.9	74788.6	85554.3	80949.4	115030	96027.1	170542	175628	192023	185499	242242	138122	172843
5-O-(1-carboxyvinyl)-3-phosphate	637211	912987	283585	479646	542244	855142	425478	1.49787e+06	1.21603e+06	858581	1.36906e+06	1.01177e+06	409214	911887	2.28004e+06	1.27214e+06	3.57848e+06	1.07138e+06	1.62009e+06	1.13609e+06
5-Aminoimidazole ribonucleotide	325263	202356	105048	154201	123727	143382	116811	256487	115831	281949	310551	201350	123712	232122	449428	282916	851245	349879	282929	369596
5-Phenyl-1,3-oxazinane-2,4-dione	53492.4	45435.3	58982	54880.4	53333.3	55213.5	65259.3	54105.9	57157.7	63563.6	52400.8	43932.7	48469	54495.9	61575.2	52287.9	59945.8	50955.9	55525.4	40696.4
5-Methylcytidine	14917.1	13618.9	8068.52	13059.9	12146.9	16601.4	13245.5	17804.9	14400.1	13439	21574.7	6732.61	5508.67	23289.9	22302.7	1469.25	38963.2	24273.2	23511.3	26268.9
5-Methylcytosine	486374	715914	484379	530633	46236.5	432333	386595	706072	429106	457720	1.13844e+06	431411	408341	823143	1.40774e+06	615571	681986	1.18974e+06	625483	714892
5-Methoxytryptophan	2.35832e+06	2.4401e+06	2.45232e+06	2.4697e+06	2.41634e+06	2.56277e+06	2.48077e+06	2.58792e+06	2.5948e+06	2.6425e+06	2.59969e+06	2.64049e+06	2.65406e+06	2.51016e+06	2.57674e+06	2.67838e+06	2.65819e+06	2.67134e+06	2.73102e+06	2.69407e+06
Uridine 5-Monophosphate	162464	201933	86406.2	79273.7	7758.88	163676	49161.2	300114	185737	195397	357032	243430	128830	231493	556124	272140	847375	261314	404674	302400
2,6-Diamino-5-hydroxyhexanoic acid	127261	102346	68931.1	94088.8	63152.8	80952.1	98464.2	126138	91278.3	140275	224465	143942	94731.6	127252	157208	199829	175111	157013	188606	154392
5-Hydroxyisourate	344395	414786	243957	425626	292368	440542	479730	438028	433051	386465	430886	300860	202650	497265	517073	911622	1.31296e+06	598521	751772	593091
5-Hydroxyindolepyruvate	3.36333e+06	3.24488e+06	3.4127e+06	3.48519e+06	3.55004e+06	3.58391e+06	3.56425e+06	3.53747e+06	3.59336e+06	3.60284e+06	3.7424e+06	3.65127e+06	3.74381e+06	3.70937e+06	3.63253e+06	3.66671e+06	3.70307e+06	3.72906e+06	3.65831e+06	3.62561e+06
5-Hydroxymethyluracil	121115	125490	49383.3	75864.6	8726.32	119805	153828	123049	106740	105533	155623	131719	89171.5	262807	205398	197305	240832	156303	265022	223458
5-Carboxyvanillic Acid	90400.9	115684	116491	88257.1	108429	76049.3	108472	106024	81477.4	119903	105940	101868	73937.8	73848.9	54427.9	112659	110539	120765	118226	95317
5'-Deoxy-5'-fluoroadenosine	18735.7	28969.5	20575.6	27547.2	29718.4	19329	25940.1	17931.8	50365.8	38549.1	13379.1	20337	10401.1	8108.03	33698	18902.4	140582	19137.5	3811.61	14514.8
5'-Deoxy-5'-(Methylthio) Adenosine	372510	356246	181307	270219	242865	283370	307264	595683	450133	498227	433225	470234	265405	391244	835778	647288	1.93664e+06	581885	891054	398198
Adenosine 5'-Monophosphate	1.05388e+06	1.35894e+06	605177	957130	784714	1.48993e+06	178489	1.97589e+06	1.55166e+06	1.29783e+06	519467	440984	287771	179892	2.19189e+06	1.03637e+06	2.77689e+06	541826	1.45372e+06	761267
5-Oxoproline	4.11445e+07	4.48291e+07	2.79348e+07	3.603e+07	3.71716e+07	5.45681e+07	4.87213e+07	5.55361e+07	6.21991e+07	4.67838e+07	5.6632e+07	5.44492e+07	4.00192e+07	6.78919e+07	6.93817e+07	6.01941e+07	9.78613e+07	6.61252e+07	7.0067e+07	7.1662e+07
5-Acetylamino-6-amino-3-methyluracil	616981	734337	813675	778684	724381	664712	696383	695725	717085	705667	750031	684901	710010	665083	755594	715351	619575	647638	660153	713253
FFA(18:4)	124867	78788.5	36972.4	122624	60992	201456	102362	112293	108753	125551	129098	191989	92910.4	154614	122636	181051	166002	248281	106836	118379
6β-hydroxytestosterone	14648.7	12600.4	14756.3	16931.1	18717.8	17893.6	18510.5	16024.1	17100.3	16392.2	18911.1	19170.3	16416.1	14666.3	16380.9	16710	17119.6	17395.5	17981.9	17871.1
6-Methylthiopurine 5'-monophosphate ribonucleotide	1.98551e+07	2.23624e+07	2.08208e+07	2.03073e+07	2.00229e+07	2.12816e+07	2.46954e+07	1.94737e+07	2.2903e+07	1.89587e+07	2.31634e+07	1.88353e+07	2.09921e+07	2.43485e+07	2.35731e+07	2.11532e+07	1.76669e+07	1.76567e+07	2.10805e+07	2.20895e+07
6-Methylnicotinamide	2.37342e+06	3.16582e+06	2.04569e+06	1.96968e+06	2.03488e+06	2.40503e+06	2.7343e+06	3.56907e+06	3.23041e+06	3.3638e+06	6.30342e+06	6.98099e+06	3.55325e+06	3.51099e+06	7.78813e+06	6.05125e+06	1.19172e+07	5.59378e+06	6.09604e+06	4.18804e+06
6-Phosphogluconic acid	117112	65243.3	78531.6	122254	119010	61926	87983.2	125965	126932	154622	248531	176873	110381	144989	135525	176607	278563	211467	193397	167016
Sorbitol 6-phosphate	4622.94	14220.5	6111.2	8550.4	5393.4	10013	4102.73	5341.78	3370.55	6011	16681.6	6737.05	8958.48	4717.55	21647	8678.34	13871.2	18019	4719.57	12860.1
6-Diazo-5-oxo-L-norleucine	41133.9	44587.7	36642.7	38590.6	38671.9	38845.4	25217.1	41397.9	38054.6	34485.4	38286.7	43439.4	57173.9	59254.2	53874	5111.14	41421.6	70283.3	50505	40414.1
7alpha,26-Dihydroxy-4-cholesten-3-one	135892	97665.9	130178	182293	112013	70618.8	90973.6	134767	187174	115105	182265	177279	151050	116687	207205	184908	202699	235794	243233	166400
7-Amino-4-methylcoumarin	449810	483675	461272	454719	484033	465538	488972	491395	464224	495037	501516	542084	547905	544373	557643	523231	525714	582066	501123	529968
7-Methylguanosine	93675.6	89832.6	60630.9	83384.6	39031.6	90668.3	184881	88237.5	81021.7	84702.7	199499	143855	108605	285261	166653	197065	408433	247016	265052	251689
7-Methyluric Acid	613030	499158	500197	641353	547028	499870	557618	563092	501919	525098	541221	688331	838072	536069	544101	530341	452491	545830	542962	507388
Quinmerac	2.98346e+06	3.02445e+06	2.88713e+06	3.03908e+06	2.99389e+06	2.9847e+06	2.9568e+06	2.93541e+06	2.93449e+06	2.92287e+06	2.87583e+06	2.77273e+06	2.8256e+06	2.6083e+06	2.79076e+06	2.6926e+06	2.77149e+06	2.60493e+06	2.72357e+06	2.68877e+06
7-Ketocholesterol	3.781e+06	3.77021e+06	3.75837e+06	3.99397e+06	3.90593e+06	3.97732e+06	3.98733e+06	4.0083e+06	4.08575e+06	4.17978e+06	4.07992e+06	4.31989e+06	4.33492e+06	4.39153e+06	4.58205e+06	4.42959e+06	4.46707e+06	4.50448e+06	4.65255e+06	4.60714e+06
8,15-Dihete	1.02732e+07	9.39786e+06	6.94278e+06	1.17871e+07	1.01439e+07	1.12636e+07	8.32157e+06	1.08127e+07	1.19817e+07	1.01731e+07	6.92227e+06	6.63949e+06	6.14955e+06	8.67807e+06	6.18967e+06	7.66685e+06	1.24276e+07	7.29336e+06	7.89464e+06	6.55597e+06
8-Hydroxy-2-Deoxyguanosine	1.26135e+06	1.6764e+06	1.21942e+06	1.04339e+06	1.36993e+06	1.19218e+06	1.50105e+06	1.47147e+06	2.23778e+06	1.79727e+06	3.52781e+06	5.7005e+06	2.42533e+06	2.21865e+06	5.19136e+06	6.55594e+06	9.9563e+06	2.81304e+06	5.53999e+06	2.05787e+06
8-Hydroxyguanosine	191982	246364	221507	203177	228442	191702	219044	246965	245751	224446	229239	228395	232169	239845	196775	204892	230580	260559	224030	226063
8-iso Prostaglandin E1	21783.8	25806.4	24419	24804	22244.6	18642	24100.6	19589.1	21526	19291.7	24796.2	23815.1	23542.7	22359.7	26072.2	19153.1	23779	20949.7	22216.3	25156.3
9,10-dihydroxystearic acid	135447	94018.9	62272.2	146654	107391	119763	88434.7	101213	132417	104598	114859	100109	68633.2	123414	85593.2	84074.6	158244	104588	98363	95205.1
9,10-Epoxy-18-hydroxyoctadecanoic acid	1.55379e+06	1.14918e+06	563074	1.59001e+06	1.01471e+06	1.36682e+06	1.02366e+06	1.3326e+06	1.52296e+06	1.02926e+06	1.42457e+06	1.26805e+06	749856	1.4072e+06	1.04167e+06	1.06547e+06	1.50538e+06	1.14101e+06	867343	1.0843e+06
9-Fluorenol	992380	962131	874087	944264	1.01857e+06	972217	981587	995749	1.00184e+06	987111	897537	937985	911689	987189	1.0472e+06	990588	947678	1.01666e+06	937849	975705
9-oxoODE	14456.4	14050.1	8083.77	20217.6	17629.3	27777	10455.7	19261.8	16017.6	15598.1	11930.4	12565.1	11266.5	19156.8	11397.5	12000.7	22778.4	17333.8	15542.8	10713.4
AMC Arachidonoyl Amide	5665.16	6909.08	1420.37	3302.52	9191.32	17144.1	11283	8681.86	4958	5925.18	11201.2	8383.36	560.521	4973.66	7244.73	4977.62	11757.5	2723.51	9754.81	9093.44
Arg-Phe-Val-Asp	44378	42366.6	45490.5	44288.2	46126.9	37335.7	45890.8	50154.2	42924.2	47796.1	52863.7	47757.6	49532.5	55065.4	43800.8	50370.3	41310.7	41413.6	48003.1	49386.6
BAY-41-8543	244985	240634	192701	259233	229175	251367	232545	233376	224039	217379	234487	241848	240117	248883	278546	253205	269466	240743	251652	261314
Malic acid	28354.2	27738.5	24942.8	29920.5	25361.7	22053.2	33257.2	39920.3	30898.8	36427.8	51172.3	31680.1	29450.7	53993.6	61912.9	69258.6	70876.2	52349.5	79843	84310.8
1-Aminopropan-2-ol	1.08983e+06	939563	1.14895e+06	954806	1.15086e+06	881739	1.10556e+06	895947	1.06852e+06	996406	794414	977239	966894	912238	806768	782195	665534	804529	936948	911154
DL-3,4-Dihydroxyphenyl glycol	11991.8	16602.8	14838.4	18740.4	16663.6	25931	17683.5	31328.5	22283.4	24295.1	34520.2	23718.9	22758.3	23520.8	17951.3	24745.2	22153.7	23967.3	21812	20521.6
2-Phenylglycine	244240	260282	278754	104405	285474	295703	153628	129660	256864	181399	276146	262518	179971	255221	266556	245427	228204	137510	262518	288679
DL-phenylmercapto uric acid	30936.9	35978.3	33984.5	40865.8	40559.2	39806.1	31854.9	40071.2	33653.1	33615.1	37203	36531.4	37443.5	35711.3	37629.9	34818.5	34099	34249	41243.7	34650
Pantothenol	4633.38	16323.8	23454.5	8844.98	7560.3	9207.3	15165.9	4194.61	2877.04	12596.3	16191.3	10900.2	12593.8	14273	1595.35	11734.8	16338	22299.5	15158.3	13774.2
DL-O-tyrosine	125938	104533	100497	99884.8	101658	114404	99795.2	129374	118545	106079	111084	128962	99178.9	98755.6	153114	101210	126799	112681	83035.2	109957
Arabinose	1.61716e+06	1.76163e+06	1.90598e+06	1.93098e+06	1.89529e+06	1.58248e+06	1.55397e+06	1.58136e+06	1.7776e+06	1.68603e+06	1.4296e+06	1.80051e+06	1.7147e+06	1.30484e+06	1.42627e+06	1.46879e+06	1.02826e+06	1.50484e+06	1.64881e+06	1.68769e+06
Allose	2.96636e+06	2.94297e+06	2.84313e+06	3.70279e+06	3.86467e+06	3.63712e+06	3.43017e+06	4.64973e+06	3.94179e+06	4.10877e+06	4.20117e+06	4.07989e+06	3.31917e+06	3.73099e+06	4.80204e+06	4.87641e+06	4.55569e+06	3.58847e+06	4.54034e+06	4.4901e+06
Glucosamine	35587.8	38283.8	24540	19212	35578.6	39771	34346.6	24541.2	32443.8	35578.6	23631.4	31551.8	19888.6	40812.7	24252.1	28287.9	30353.9	20616.3	34353.6	40247.4
Glucosaminic acid	76701	82720.9	72023.5	66644.6	88876.4	72946.9	105274	111197	68126.5	73470.2	74258.3	75009.1	75377.4	61238.5	90978.5	48072.1	70633	60238.3	73456.8	27773.3
Mannitol	66894.2	70440.6	62067.9	64875.8	88441.9	86514.3	96975.5	57168.1	74145.5	86117.7	58696.1	120265	69825.8	83786.6	108915	149884	139492	107049	101963	97046.1
Mannose	1.22219e+08	1.27361e+08	1.1896e+08	1.2776e+08	1.24095e+08	1.2519e+08	1.22257e+08	118850126	1.21048e+08	1.21095e+08	1.17424e+08	1.28739e+08	1.27495e+08	1.20059e+08	122048127	1.3014e+08	1.16178e+08	1.29745e+08	1.25366e+08	133824161
D-Mannose 6-phosphate	104654	146797	97593.8	142381	114531	108948	115407	174130	123525	121399	155256	137781	88692.5	140371	172411	271950	826716	34177.8	121334	299958
2-Amino-2-deoxymannose	35587.8	38283.8	24540	19212	35578.6	39771	34346.6	24541.2	32443.8	35578.6	23631.4	31551.8	19888.6	40812.7	24252.1	28287.9	30353.9	20616.3	34353.6	40247.4
Fructose	1.22219e+08	1.27361e+08	1.1896e+08	1.2776e+08	1.24095e+08	1.2519e+08	1.22257e+08	118850126	1.21048e+08	1.21095e+08	1.17424e+08	1.28739e+08	1.27495e+08	1.20059e+08	122048127	1.3014e+08	1.16178e+08	1.29745e+08	1.25366e+08	133824161
D-Fructose 6-Phosphate-Disodium Salt	104654	146797	97593.8	142381	114531	108948	115407	174130	123525	121399	155256	137781	88692.5	140371	172411	271950	826716	34177.8	121334	299958
Trehalose	14221.1	70614.3	44363.1	129192	21871.5	25823.8	48824.6	23403.8	42773.5	34987.2	48629.6	65099.2	63487.2	20804.8	10373.7	53556	34513.5	58903.9	16141.4	35218.1
Xylose	1.61716e+06	1.76163e+06	1.90598e+06	1.93098e+06	1.89529e+06	1.58248e+06	1.55397e+06	1.58136e+06	1.7776e+06	1.68603e+06	1.4296e+06	1.80051e+06	1.7147e+06	1.30484e+06	1.42627e+06	1.46879e+06	1.02826e+06	1.50484e+06	1.64881e+06	1.68769e+06
D-Ornithine	268674	176525	224550	362499	360595	203002	166271	283546	207053	162530	174599	198730	195974	410840	269491	224978	284344	371778	220151	246674
Piperidine acid	27335.4	29729	41826.4	41284.7	34983.9	26247.5	27035.3	36915.6	23645.3	5490.66	35536.2	40298.2	42848.3	68353.8	36581.1	1304.47	42688.8	61201.4	54555.2	53541.3
Glucose	2.96636e+06	2.94297e+06	2.84313e+06	3.70279e+06	3.86467e+06	3.63712e+06	3.43017e+06	4.64973e+06	3.94179e+06	4.10877e+06	4.20117e+06	4.07989e+06	3.31917e+06	3.73099e+06	4.80204e+06	4.87641e+06	4.55569e+06	3.58847e+06	4.54034e+06	4.4901e+06
D-Glucose 6-Phosphate	104654	146797	97593.8	142381	114531	108948	115407	174130	123525	121399	155256	137781	88692.5	140371	172411	271950	826716	34177.8	121334	299958
Sorbitol	66894.2	70440.6	62067.9	64875.8	88441.9	86514.3	96975.5	57168.1	74145.5	86117.7	58696.1	120265	69825.8	83786.6	108915	149884	139492	107049	101963	97046.1
Biotin	148225	110947	101772	125099	120500	115294	106734	149653	128525	104880	112817	121599	100499	113005	114689	138624	85407.3	102668	137358	126617
Melezitose	48044	40620.9	17307.1	26543.3	19791	18424.2	30022.6	42030	15925.9	29341.2	60710.2	45991.5	13348.7	41802.7	94097	32028	31485	81408.7	35469	51765.9
Talose	2.96636e+06	2.94297e+06	2.84313e+06	3.70279e+06	3.86467e+06	3.63712e+06	3.43017e+06	4.64973e+06	3.94179e+06	4.10877e+06	4.20117e+06	4.07989e+06	3.31917e+06	3.73099e+06	4.80204e+06	4.87641e+06	4.55569e+06	3.58847e+06	4.54034e+06	4.4901e+06
cellobiose	22602.6	34462.8	22303	87983.9	29292.2	54072.5	83843.4	29054.5	18563.8	44754.5	50386.1	78123.9	26045	32547.2	26629.7	104943	22969	31732.2	27952.6	30964
FAA(19:0)	45771.7	44029.6	35967.2	49525.5	46871.1	44267.7	50393.4	42204.6	44838.5	44721.5	44370	45525.1	44479.5	41099.9	51034.2	38551.6	39225.5	44605	38404.1	41588.4
gamma-Glu-Phe	345116	335997	168613	221490	130055	355201	263734	344805	293552	238478	426661	403633	288224	843468	394484	505367	865496	397209	874115	563915
L-2-Aminobutyric acid	91272	106212	88886.7	89905.4	92028.8	88652.1	103510	89326.8	98128.4	91071.4	76783.2	86268.7	85857.4	110253	80866.4	105431	138075	155336	133252	122754
L-2-Aminoadipic acid	772327	757401	535121	670864	727924	667869	605876	705534	1.0995e+06	627831	680061	846133	856518	1.4232e+06	1.41897e+06	1.00346e+06	1.81718e+06	1.21955e+06	1.71361e+06	1.2311e+06
L-NIO-hydrochloride	105948	129003	136801	197367	103130	144750	120801	153627	145253	144509	63009.9	158680	157373	167173	113498	134752	127205	157540	162168	81942.9
O-Phospho-L-Serine	37177.3	50765.2	38768.5	57806.9	32642.6	58867.3	32982.9	53676	49485.6	57616.9	57403.8	30607.2	21936.6	49990.7	56688.9	84220.8	119900	61206	81043.3	56121.9
LPA(16:0/0:0)	29757.1	26228.7	18326.8	23714.5	18403.9	20940.2	34063.2	26929	44257.3	24267.4	22954.8	23889.3	4649.18	20435.8	24824.4	37068.5	33133.4	20118.9	27137.7	22204.6
LPA(18:1/0:0)	32022	13795.8	22507.9	21975.4	17780.3	17547.2	13239.9	20593	23932.8	31684.5	41544.2	25599	22057.4	37995.1	37292.5	45353.1	29584.9	34876.4	45011.9	32329.4
LPA(20:0/0:0)	131730	66677.3	63030.8	109533	43034.6	45411.5	46307.8	87063.5	66160.9	84225.8	133345	88275.2	47789.1	153834	69878.5	70142.1	106418	104947	148896	248173
LPC(0:0/14:0)	158704	116073	74980.9	117995	82968.8	115589	116834	170104	140758	171478	248721	128120	93851	255729	220448	197686	282101	216071	285770	187164
LPC(0:0/15:0)	75474.8	58389.5	37167.8	69134.6	52762.3	61262.8	50611	75867.9	68674	62212.6	104083	55104.4	40329.7	82898.3	84384.8	67693.8	117417	90915.9	88953.3	83359.9
LPC(0:0/16:0)	413818	288608	169181	314628	187771	227798	205578	384603	314326	461261	438101	309297	167900	529638	398771	443210	774570	419273	596058	508545
LPC(0:0/16:1)	2.17141e+06	1.44048e+06	899884	1.33413e+06	886712	965589	976435	1.76421e+06	1.70904e+06	2.226e+06	1.94721e+06	1.02658e+06	1.09485e+06	2.38044e+06	2.6387e+06	2.01629e+06	2.40031e+06	1.78503e+06	2.51722e+06	1.49678e+06
LPC(0:0/17:0)	1.5471e+07	1.5295e+07	1.38852e+07	1.51142e+07	1.50415e+07	1.49911e+07	1.51034e+07	1.6288e+07	1.50992e+07	1.59447e+07	1.65086e+07	1.55594e+07	1.4956e+07	1.58297e+07	1.56148e+07	1.57646e+07	1.64209e+07	1.578e+07	1.60492e+07	1.64613e+07
LPC(0:0/18:0)	34540	25442	25809.2	23247.8	18796.5	25598.9	18941.8	28267.6	32578.6	43019.8	42595.6	31281.7	16811.2	48928	33747.8	38291.9	58889.9	31714.2	53650.9	57794.6
LPC(0:0/18:3)	2.56095e+06	1.74844e+06	975479	1.72235e+06	1.09194e+06	1.26526e+06	1.18529e+06	2.02204e+06	2.0671e+06	2.46325e+06	2.95293e+06	1.7993e+06	1.12554e+06	2.24818e+06	2.53812e+06	1.91868e+06	2.4404e+06	2.34108e+06	2.71827e+06	2.54693e+06
LPC(0:0/19:0)	7.81007e+07	7.36744e+07	7.90374e+07	7.75311e+07	7.77021e+07	8.27841e+07	7.71005e+07	8.2585e+07	7.67943e+07	8.17284e+07	8.24801e+07	7.84028e+07	7.42496e+07	8.03903e+07	8.12887e+07	8.21668e+07	8.47675e+07	7.76015e+07	8.97962e+07	8.28062e+07
LPC(0:0/20:1)	303452	168180	136209	214381	111851	125954	109470	174505	198896	253147	285545	170334	101727	329238	262022	199684	441529	249407	364955	450958
LPC(0:0/20:2)	722310	535139	306260	708435	333928	450939	372662	681318	704433	762077	1.09443e+06	428006	288185	1.07194e+06	822217	750977	1.56211e+06	838240	1.01088e+06	1.32162e+06
LPC(0:0/20:3)	1.34134e+06	909582	655747	993043	484096	915324	829126	1.44128e+06	1.34303e+06	1.38212e+06	3.55648e+06	1.31414e+06	1.03915e+06	2.42735e+06	3.03822e+06	2.76833e+06	3.21301e+06	2.42533e+06	2.81035e+06	3.99475e+06
LPC(0:0/20:4)	3.19075e+06	2.33735e+06	2.18142e+06	3.08316e+06	1.5672e+06	1.98025e+06	2.55899e+06	2.99953e+06	3.12534e+06	3.29901e+06	6.55945e+06	3.2639e+06	2.24267e+06	5.12699e+06	5.47179e+06	6.07735e+06	6.21443e+06	6.22787e+06	5.13463e+06	6.45043e+06
LPC(0:0/20:5)	474852	204307	210008	439806	204587	254675	316108	475070	321462	467598	761630	454563	342997	601878	988589	640508	487990	931507	653639	895166
LPC(14:0/0:0)	82691.7	45258.9	35157	58844.2	45301.6	75254.6	63004.7	70043.8	42936.4	57275.1	86252.8	39933.8	24132.9	70437.3	104612	78965.4	106549	61495.2	94103.2	70061.7
LPC(15:0/0:0)	112463	113361	106200	125736	126003	140139	123915	133049	107124	123622	130330	123651	115435	134020	140353	129855	150736	139354	131243	127141
LPC(16:0/0:0)	401351	265302	163278	285497	173692	200366	181517	380780	294757	404331	450559	264835	153630	506116	374583	401024	726297	380647	577694	507307
LPC(16:2/0:0)	26676.4	14878.8	10569.9	18623.4	13596.3	17124	11310.4	18108.4	17593.1	25356.8	33663	19587.5	10567.8	36507.5	26201.3	36204.4	42238.5	30565.5	40473	21596.1
LPC(16:3/0:0)	12963.8	8486.43	2364.15	9061.35	8827.69	13109.3	11749.3	20554	8566.98	20483.2	37311.5	12153.4	11333	23671.9	26589.2	34262.5	30038.7	51321	28035.8	22615.5
LPC(17:0/0:0)	7.62511e+06	7.91924e+06	7.53254e+06	7.78817e+06	7.89231e+06	8.10627e+06	7.9344e+06	8.03647e+06	8.0626e+06	7.97146e+06	8.21193e+06	7.95564e+06	7.89287e+06	8.07838e+06	8.42238e+06	8.102e+06	8.46518e+06	8.14055e+06	8.56599e+06	8.47983e+06
LPC(17:1/0:0)	60479.4	41246.6	23405.1	40090.5	26048.7	33001.8	31507.8	47423.1	39904.3	53184	79382.2	42509	28837.1	68853.7	77030.6	64212.3	84543.7	76929.5	71453.7	72021.9
LPC(18:0/0:0)	44550.9	23675	18933	22152.1	15052	25496.7	18715.7	27157.6	26038.2	39615.7	45991.3	30213.5	17327.4	48637.5	31298.4	33887.7	57701.9	33041.9	50749.8	45934.2
LPC(18:1/0:0)	591022	330049	314819	392681	233438	252590	243122	406503	402546	554166	739595	377713	303555	687296	599820	577820	682983	629309	776898	910260
LPC(18:4/0:0)	10179.6	7218.83	2427.93	9938.26	4826.52	15045.8	10456	13939.4	10459.8	13127.3	27801	12329.1	7250.42	17960.6	15399.6	21334.9	13945.6	29459.7	16893.9	20105.7
LPC(19:0/0:0)	9.9692e+07	8.34846e+07	1.03384e+08	1.01351e+08	9.91816e+07	1.02751e+08	9.18547e+07	100923992	9.72175e+07	1.01283e+08	1.05894e+08	9.75223e+07	9.59944e+07	1.01849e+08	9.7236e+07	1.0065e+08	104503987	9.53465e+07	9.46626e+07	1.09202e+08
LPC(19:1/0:0)	60047.8	11007.5	24344.1	48115.2	34103.5	32366.7	36293.9	22628.5	44433.8	54029.9	72260.5	48223.1	18517.4	64714.4	20669.3	33215.1	79980.7	60391.5	58233.3	69848.2
LPC(19:2/0:0)	21352.6	16480	8346.76	20674.4	7326.19	10274.6	11004.8	17070.9	15278.5	20744.9	39673.8	13223.2	9412.2	30419	23381.7	23576.7	39550.2	30568.1	27645.1	38310.6
LPC(20:1/0:0)	48974.5	36157.4	21347.7	48587.1	21415.1	27857.7	34716.6	38553.4	18837.6	31327.4	87224.8	60397.6	22385.4	64835.7	66024.9	64974.7	60801.3	54578.3	54864.3	114350
LPC(20:2/0:0)	705275	555705	301203	703580	353142	455412	368908	682732	636174	743799	1.14194e+06	421459	290185	1.06928e+06	781385	713777	1.46528e+06	752563	964687	1.23917e+06
LPC(20:4/0:0)	3.13574e+06	2.30539e+06	2.22498e+06	3.09153e+06	1.59403e+06	1.99481e+06	2.62754e+06	2.96393e+06	2.96562e+06	3.29315e+06	6.42367e+06	3.24038e+06	2.30131e+06	5.1858e+06	5.66103e+06	6.07732e+06	6113251	6.08619e+06	5.03295e+06	6.39636e+06
LPC(22:3)	35094.1	16187.4	17004.6	39358.1	17429.7	17519.2	17209.8	20111.5	17576.4	30527.7	46636.9	21317.3	17799.3	40836.7	57490.2	38551.5	55406.4	49463.1	42268.4	71996.4
LPC(22:4/0:0)	1.17116e+06	940946	597321	1.62057e+06	690156	841411	913916	1.24134e+06	1.09378e+06	1.69522e+06	2.06012e+06	1.09747e+06	696733	1.82269e+06	2.43892e+06	1.59224e+06	3.01699e+06	1.83787e+06	1.92037e+06	2.54221e+06
LPC(24:6/0:0)	8332.84	7534.64	5389.34	18691.8	6891.91	7407	8423.17	9270.22	6551.91	16112.9	18926.6	7919.73	8039.36	13363.6	12608.5	15144.5	17623.1	10174.8	17025.1	13111.2
LPC(24:6e)	8332.84	7534.64	5389.34	18691.8	6891.91	7407	8423.17	9270.22	6551.91	16112.9	18926.6	7919.73	8039.36	13363.6	12608.5	15144.5	17623.1	10174.8	17025.1	13111.2
LPC(O-16:0)	1.37519e+06	2.0826e+06	806160	1.70254e+06	1.38697e+06	2.13439e+06	1.56021e+06	2.18869e+06	1.17574e+06	2.16316e+06	2.2935e+06	1.93885e+06	588775	1.39004e+06	2.26194e+06	2.22442e+06	2.92244e+06	1.55847e+06	2.36113e+06	2.35102e+06
LPC(O-16:1)	136144	210935	49949.4	121928	200013	330926	193090	204531	132950	193348	105001	104310	32993.1	74666.8	255189	151207	205419	87476.9	190644	240653
LPC(O-18:1)	317625	430937	134266	258714	335367	560943	343370	437915	271252	387470	395066	316667	110845	297249	465583	437102	721335	343605	535427	457968
LPC(O-18:2)	11604.6	30764.9	4794.31	12046.1	27552.3	44270.8	21965.9	28101.8	11411.7	18787.4	19710.8	15225.6	4933.14	22888.1	25234.4	17777.1	36764.1	13489.7	29437.2	20988.2
LPC(O-18:3)	671064	1.05091e+06	450198	854511	669589	1.03433e+06	765361	1.08309e+06	622403	1.0841e+06	1.10356e+06	948080	329765	683070	1.09623e+06	1.09589e+06	1.4481e+06	791237	1.25716e+06	1.19328e+06
LPC(O-20:0)	7.12566e+07	6.55787e+07	7.14877e+07	7.13835e+07	7.03476e+07	7.09313e+07	6.86006e+07	7.05788e+07	6.65107e+07	6.96711e+07	7.07101e+07	7.35867e+07	6.61888e+07	6.96558e+07	6.87212e+07	7.00875e+07	7.08998e+07	6.91409e+07	7.07985e+07	7.29929e+07
LPC(O-20:2)	2.14625e+06	2.19275e+06	2.11242e+06	2.26066e+06	2.33601e+06	2.28929e+06	2.29316e+06	2.31428e+06	2.31862e+06	2.23332e+06	2.23301e+06	2.39237e+06	2.3037e+06	2.2207e+06	2.2941e+06	2.35305e+06	2.20251e+06	2.2726e+06	2.37277e+06	2.4725e+06
LPE(0:0/16:0)	247345	151439	91193	134669	83033.4	100920	96218.7	187666	126247	225824	167161	161404	64981.4	227500	155578	168192	235494	145527	220685	246667
LPE(0:0/16:1)	67498.7	42191	19896.3	27797.8	22881.2	27654.9	45857	41791.9	35419.9	51741.7	56217.5	25445.1	18787.7	32830.6	42927	31625.3	49002.7	26171.8	29951.8	41894.4
LPE(0:0/18:3)	155655	67487.1	41541.6	88159.5	33881.8	38784.7	27368.7	108023	71391.2	143899	98701.5	120253	28055.2	85882.7	81542.3	102429	74897	67086.1	115906	81915.4
LPE(0:0/20:1)	58925.5	30208.5	27356.9	39642	15548	19133.1	23681.1	37161.4	29588.6	36164.2	57196.9	44396.1	24357.1	65569.7	35418.2	28543	48166.9	39118.2	53902.2	98652.2
LPE(0:0/20:2)	103289	87795	47991.3	117383	36773.3	54370.3	50960.7	99360.7	76309.2	93414.8	106617	75073	29806.9	105187	70818.5	65296.4	133640	91506.6	87640.3	155240
LPE(0:0/20:3)	130519	82804	72943.5	115328	48284.5	66236.3	76175.7	119355	87635.6	109452	286106	157678	69475.9	273402	176379	183915	246998	197558	180773	257712
LPE(0:0/20:4)	1.16469e+06	1.1532e+06	872327	1.11301e+06	679191	849752	986917	1.48005e+06	1.10683e+06	1.49066e+06	3.11189e+06	1.6137e+06	892287	2.39515e+06	1.7601e+06	2.11778e+06	2.46669e+06	2.22914e+06	2.10423e+06	2.73112e+06
LPE(0:0/20:5)	25446.1	19809.3	17498.2	19041.3	11981.1	15506.1	18927.6	27704.5	17964	22717.4	49151.3	28802.9	21748.6	37437.3	36639.6	32140.1	43044.3	43013.9	32964.3	43292.6
LPE(0:0/22:5)	110278	111238	67779.7	114000	57161.1	78365.4	96130.3	124876	100236	146786	189559	132734	53405.4	166741	123425	133130	198286	112367	152004	147339
LPE(0:0/22:6)	55343	100875	68129.6	74164.6	61473.7	62765	82296.9	60124	121881	99245.1	315360	143560	80104	143231	86460.2	226597	170172	146807	156280	113027
LPE(16:0/0:0)	463336	453790	310544	426671	343220	457660	520946	481066	421657	425224	700316	468032	160919	442193	503705	745947	543096	335225	420741	457069
LPE(16:1/0:0)	53456.9	31319.5	19262.6	23348.1	14091.6	13482.8	27238.4	34914	65258.5	32391.6	34224.9	21192.7	10879.8	42353.4	87784.3	30578.6	37833	21649.1	35205.6	34344
LPE(18:1/0:0)	2.241e+06	1.28127e+06	1.24672e+06	1.28024e+06	593386	701157	930039	1.54504e+06	1.15515e+06	1.93843e+06	2.51122e+06	1.91902e+06	986318	2.82945e+06	1.51385e+06	1.6213e+06	1.74422e+06	2.10104e+06	2.20453e+06	3.33737e+06
LPE(18:3/0:0)	48053.9	31500	17684.5	27445	19799.9	22881.7	25808.5	33205.5	29762.5	46933.4	44999.6	33551.6	13646.3	41007.3	25629.1	25649.3	37155.8	31659	31621.5	29197.8
LPE(20:1/0:0)	76505.7	38564.5	35897.9	51600.9	14595.2	21570.2	25433.3	46681.7	34820.5	45751	85906.8	60286.9	29378.1	88903.3	44305.9	33888.9	61636	55278.9	51466.6	123309
LPE(20:2/0:0)	30680.8	23142.7	14255.8	28738.2	13316.8	16047.7	22003.3	34544.6	16991.8	23811	71869.8	39794	9206.28	29157.9	36802.6	28435.8	47147.9	32227.6	35658.7	55418.2
LPE(20:3/0:0)	106391	87582	64786.8	111551	51681.7	61577.2	73572.7	124988	78318.1	107196	275661	158703	87745.5	234005	169800	174861	235516	182813	198135	245255
LPE(20:4/0:0)	1.23919e+06	1.17532e+06	881437	1.1725e+06	693586	852891	985130	1.5712e+06	1.22401e+06	1.53334e+06	3.23404e+06	1.6418e+06	963054	2.49153e+06	1.84491e+06	2.1605e+06	2.55603e+06	2.25796e+06	2.17428e+06	2.62155e+06
LPE(20:5/0:0)	25252.5	18339.3	14680.6	18981.5	12200.7	14208.7	20055.8	27508.2	13042.6	25412	39900.6	33197.9	16361.4	45150.6	42694.3	39610.1	44307.4	37650.7	36367.4	35355.3
LPE(22:3/0:0)	7243.57	6613.3	3870.36	12945.6	3095.04	3373.35	4491.37	6981.86	5214.08	7230.87	9118.57	6783.06	3286.71	8311.37	9927.77	5553.91	12788.4	7905.27	9838.73	17347.3
LPE(22:5/0:0)	98579.9	118149	63875	104830	52265.1	57742.2	88010.9	131266	82914.8	133140	176679	114179	52483.1	165509	114960	124547	174016	96522.4	128720	132438
LPE(22:6/0:0)	54694	101790	75648.4	70686.1	50758.8	58967.5	81964.2	65877.1	111138	104134	322004	129248	74761.6	150960	90944.8	219054	160795	154812	150478	121293
LPE(O-17:1)	53776.6	61743.1	11508.3	40984.8	51204	107592	68081.3	97054.6	42665.8	57347.6	106101	64764	14970.3	40598.1	48187.5	51506.1	90573.9	37265.8	76782.8	76590.4
LPE(O-18:1/0:0)	185194	232880	50429.4	76655.5	167112	326594	211430	286729	154813	143077	297534	174743	37761	127790	174852	196734	271181	93314.3	281076	237256
LPE(O-18:2)	124696	103186	24579.1	83103.9	108728	193508	141049	177883	93552.7	123434	210229	132298	29721.3	76942.9	141299	113480	186671	62748.7	159199	184694
Lythramine	8600.77	5693.59	4608.95	8863	7223.7	7381.85	6579.27	11708.1	7261.27	1709.84	8240.83	7157.5	4200.06	1861.55	12794.6	6609.86	9065.24	6747.09	1664.16	6840.13
L-Cysteine	7.44847e+07	6.15017e+07	7.7987e+07	6.26675e+07	7.61614e+07	6.53116e+07	7.43478e+07	5.85351e+07	7.11416e+07	6.57835e+07	5.17436e+07	6.52102e+07	7.38006e+07	6.76924e+07	5.4568e+07	5.72414e+07	4.82976e+07	5.50632e+07	6.62491e+07	5.79774e+07
Cys-Pro	9.74796e+06	8.88713e+06	1.02497e+07	9.93711e+06	1.06035e+07	1.04071e+07	1.07051e+07	9.06947e+06	1.03824e+07	1.0175e+07	8.86515e+06	9.83122e+06	1.00006e+07	1.02209e+07	1.04557e+07	1.06456e+07	9.24416e+06	9.69704e+06	1.02073e+07	1.05072e+07
L-Phenylalanine	1.47616e+07	1.51694e+07	1.5315e+07	1.54171e+07	1.4514e+07	1.58071e+07	1.44899e+07	1.58501e+07	1.6324e+07	1.48912e+07	1.66296e+07	1.65163e+07	1.63022e+07	1.58807e+07	1.60351e+07	1.61253e+07	1.69142e+07	1.64505e+07	1.58783e+07	1.59647e+07
Phe-Ala	15536	9189.01	16936.5	14225.3	15655.4	12601.9	12620.6	19450.3	9570.62	16657.8	22999.6	10405.8	13277.7	19986.7	36471.3	13246.1	29546	22186.6	21334.5	17790
Phe-Hyp	127508	129538	123572	110259	132732	126999	160869	181929	166065	185742	144994	96232.5	145541	129206	179211	188056	332762	174025	141670	99902.4
L-Allothreonine	2.89045e+06	2.60555e+06	2.67007e+06	2.95927e+06	2.11735e+06	3.22076e+06	2.18675e+06	3.85943e+06	4.1791e+06	4.14581e+06	4.3124e+06	4.2944e+06	3.77705e+06	4.92989e+06	4.27512e+06	5.54025e+06	7.00944e+06	4.50567e+06	4.09977e+06	4.81524e+06
L-Alanine	1.50879e+06	1.51781e+06	1.80643e+06	2.08173e+06	2.02523e+06	1.95612e+06	1.56865e+06	1.49756e+06	1.28068e+06	1.51411e+06	1.8352e+06	1.54431e+06	1.63119e+06	1.38632e+06	987746	1.466e+06	959484	1.53039e+06	1.36558e+06	1.09576e+06
Ala-Met	27483.5	18477.2	17669.8	21219.8	30314.8	14153.1	33340.8	17183.1	11289.5	15160.5	20213.1	20210.9	20211.7	25261.6	21225.2	23241	18474.2	40415.8	25258.6	32336.2
Ala-Ser	24740.1	44521.9	26674.8	31758.6	34610.3	18393.6	34599.6	29568	28382.9	28125.5	43944.9	44711	20911.9	46861.3	36772.6	36052.6	36058.1	33885	61715.5	21452.5
Ala-His	6.27505e+06	5.50841e+06	1.03678e+06	4.46494e+06	1.17632e+06	2.21093e+06	1.64138e+06	6.61042e+06	1.2058e+06	3.00535e+06	8.46894e+06	4.9283e+06	1.13252e+06	4.23707e+06	1.20116e+07	3.52775e+06	5.4439e+06	1.09612e+07	3.97638e+06	4.94922e+06
Ala-gln	103534	164711	4986.79	65277.5	23968.9	80863	78592.9	138353	51764.1	64230.4	297730	115036	46966.3	194309	284614	115985	240698	431779	166811	216344
Met-Glu	54412.9	36059.2	30384.5	36837.4	17938.2	58086.2	36345.2	54263.6	58937.4	34801	116770	68578.7	64933.9	166600	66530.5	70151.8	149527	59383.5	153385	115229
Met-Asn	52151.2	18126.6	42424.1	59124.5	44180.6	35042.2	45809.8	36665.9	43954.8	31906.2	50987.7	51525.8	25364	47661.2	13040.7	23633.5	23004.4	14730.3	12915.5	32746.4
Gly-Gln	387564	302196	157463	313668	248063	286737	674851	531031	779651	426151	564325	556913	247342	626244	602907	559770	1.00288e+06	566241	440701	601166
L-Gulose	2.96636e+06	2.94297e+06	2.84313e+06	3.70279e+06	3.86467e+06	3.63712e+06	3.43017e+06	4.64973e+06	3.94179e+06	4.10877e+06	4.20117e+06	4.07989e+06	3.31917e+06	3.73099e+06	4.80204e+06	4.87641e+06	4.55569e+06	3.58847e+06	4.54034e+06	4.4901e+06
L-Glutamic Acid	5.19853e+07	6.13636e+07	6.04377e+07	6.03878e+07	5.04203e+07	6.30148e+07	6.87505e+07	6.98426e+07	7.7199e+07	6.91093e+07	8.51087e+07	7.81718e+07	7.27663e+07	8.39008e+07	7.63311e+07	7.39846e+07	9.18267e+07	5.77689e+07	7.85767e+07	8.72595e+07
Glu-Arg	63020.1	82172.2	66836.8	60192	38126.1	70272.5	34207.1	94728.8	82132.3	72566.2	137261	197710	98352.6	188751	201130	208118	568505	129874	215875	149882
Glu-Met	155373	126449	74314.2	104554	66411.2	133053	87491.2	146755	102734	106261	259695	182786	134007	383695	162570	201092	406816	201678	361971	306028
Glu-Gln	186167	261133	110903	155613	91497.7	281452	203773	208622	228223	202112	312290	334788	244701	575836	408431	414036	724216	406987	804899	377587
L-Glutamine	4.02259e+07	3.92517e+07	1.95057e+07	2.52262e+07	2.71048e+07	5.17793e+07	4.34529e+07	4.93955e+07	4.98183e+07	3.54256e+07	3.54317e+07	4.14276e+07	2.54711e+07	5.41084e+07	6.0966e+07	5.0009e+07	8.20097e+07	6.43131e+07	6.13067e+07	6.17665e+07
Gln-Gly	387564	302196	157463	313668	248063	286737	674851	531031	779651	426151	564325	556913	247342	626244	602907	559770	1.00288e+06	566241	440701	601166
Gln-Gln	10505.1	17897.6	23149.9	10815	15326.5	8728.36	8871.86	7276.97	21716.6	6659.83	9182.41	9886.17	12709.6	8762.74	8836.23	5661.73	5181.59	3539.95	10818.6	10789.1
L-Citrulline	69951.7	76680.6	47536.9	60243.3	73588	6652.42	5554.13	74144.9	110275	82391.6	117298	103184	91553	368952	109158	150754	175779	134985	119588	170577
L-Cystine	583249	277996	431420	677874	673175	1.15443e+06	208132	427590	184567	310348	964334	1.14527e+06	1.02714e+06	868421	150308	479718	341498	645339	1.11276e+06	685902
L-Cystathionine	40587.8	61574.1	35473.7	46601.4	31777.4	84192.6	30248.4	72168	67647	70337.5	40587.8	60607.8	31008.1	74633.1	36780.9	44351.8	90915	47288.5	57876	49965.5
L-Cysteic acid	929887	622700	383925	685381	163222	1.04965e+06	936304	1.00557e+06	781134	734383	1.00111e+06	970541	716925	3.15068e+06	1.98416e+06	1.9005e+06	2.21167e+06	1.19496e+06	2.72036e+06	2.62799e+06
Pyroglutamic acid	954007	839237	680609	989375	909920	1.24865e+06	1.19195e+06	1.08176e+06	1.16991e+06	1.07669e+06	1.5673e+06	1.2818e+06	1.09923e+06	1.6766e+06	1.99509e+06	1.71578e+06	2.16466e+06	1.31866e+06	1.56859e+06	1.96068e+06
L-Saccharopine	898782	849558	1.04054e+06	870017	971990	709437	961566	1.45505e+06	906513	1.24478e+06	1.05106e+06	978235	1.21227e+06	1.18975e+06	1.15232e+06	1.09271e+06	1.35383e+06	1.06768e+06	1.01324e+06	971408
L-Arginine	4.08799e+06	4.61434e+06	2.85063e+06	4.48349e+06	4.10082e+06	3.87881e+06	3.05238e+06	5.02125e+06	3.71616e+06	3.78042e+06	9.23773e+06	6.89584e+06	4.84196e+06	8.89688e+06	8.73224e+06	8.83059e+06	1.27547e+07	8.2218e+06	6.62712e+06	1.26106e+07
Arg-Glu	52366.9	66847.3	57663.5	42898.7	17804.2	52873.2	44361.5	57866.4	47873.8	42184.9	90365.3	73807.1	48692.4	124125	114450	129147	282071	62550.5	90704.9	100759
Arg-Asp	83143.9	81632.9	75899.3	72597.2	67463.6	76944.5	86146.7	71152.7	71346.5	66877.3	58682.2	71166.1	81277.7	67203	92241.2	84904.3	66282.8	71019.8	59253.3	63924.8
L-Ascorbyl 6-palmitate	62209	58488.5	71267.1	67151.2	65281.3	65529.7	69126.1	73658.7	65256.1	74654.6	70539.2	81111.9	80314.1	78049.8	83327	77593.2	61889	75309.8	86320.7	85847
L-lyxose	1.61716e+06	1.76163e+06	1.90598e+06	1.93098e+06	1.89529e+06	1.58248e+06	1.55397e+06	1.58136e+06	1.7776e+06	1.68603e+06	1.4296e+06	1.80051e+06	1.7147e+06	1.30484e+06	1.42627e+06	1.46879e+06	1.02826e+06	1.50484e+06	1.64881e+06	1.68769e+06
Lysine	4.31818e+07	4.19951e+07	2.18463e+07	2.85006e+07	3.01254e+07	5.6184e+07	3.94601e+07	4.80718e+07	5.73154e+07	3.94934e+07	4.04155e+07	4.31456e+07	2.72006e+07	5.24302e+07	6.46582e+07	5.52071e+07	9.07526e+07	6.92594e+07	6.88354e+07	6.97583e+07
Lys-Gly	397326	348429	277948	377437	335792	298666	437799	496211	490149	506734	647840	571970	373472	647219	590549	558005	1.06929e+06	683222	608770	619785
Lys-Asp	139003	147649	155747	123697	163660	155628	116931	201701	147875	155776	185240	182381	170540	173774	148649	232616	215928	160699	231675	178578
Lys-Asn	88344.4	90798.2	68931.6	89782.4	101553	97887.5	100988	117722	84780.6	90722	121707	101926	93657	107381	100368	116500	135091	98595.8	139956	114737
L-Tyrosine	8.30907e+06	6.20206e+06	4.18941e+06	5.44854e+06	5634596	7.17447e+06	6.36951e+06	8.4327e+06	7.27628e+06	6.51188e+06	1.77625e+07	9.55241e+06	5.04163e+06	1.68589e+07	1.37631e+07	1.16815e+07	2.18037e+07	1.33382e+07	1.40809e+07	1.56632e+07
Leu-Asp	29251.1	18685.8	7400.36	16297.7	14845.3	20780.6	16834.7	27287.6	23516.6	18843.3	23674.8	12943.4	9502.33	28463.7	18885.4	22547.4	22249.3	32866.6	27327.8	27435.9
Leu-Gly	120296	145364	126011	144816	142835	147873	120266	141357	140916	161462	168971	203599	127859	136917	154539	163698	159330	160012	150971	164606
Leu-Leu	20150.6	4390.6	8785.99	5973.58	3938.64	15884.7	22091.3	6182.91	10573	8002.51	20744.9	13719.2	14199.1	21388.7	38238.9	23142.3	34702.5	12534.7	29691.7	19942.2
Leu-Val	11288.5	42359.8	24132.7	29851.5	38092.6	5110.55	30216.9	20183.2	31077.3	34949.6	40846.4	35202	26632.3	33851.9	70628.6	39311.2	38401.5	47612.9	48098.6	8982.19
L-Ornithine	167865	232436	143457	229397	181868	206873	222312	312351	233705	222320	413694	360885	259708	400314	426334	272280	479663	462115	324445	390276
L-Proline	1.85911e+07	5.74472e+06	3.24158e+06	6.47985e+06	5.11078e+06	8.9307e+06	7.72014e+06	1.19365e+07	6.13925e+06	5.45248e+06	2.13009e+07	6.21276e+06	4.59937e+06	2.42796e+07	1.16607e+07	8.27436e+06	1.34051e+07	8.95722e+06	1.64248e+07	1.6171e+07
Pro-Asp	62632.3	129762	80813.5	56529.8	75775	93966.4	74745.8	88947.4	87887	100015	100462	109880	86875.2	193971	141474	93097.9	144461	125577	136384	81834.2
Pro-Asn	114067	118196	70707.7	134360	104495	99011.3	122688	162681	145469	169734	194014	115167	95960.2	165662	183894	201045	335536	153559	172757	145425
Glucaric acid	12782.4	13140.8	16744.7	20400.4	12137.7	12031.4	23504.9	18045.9	27193.5	26539.7	30969.3	27296.8	22749.6	33354.7	40040.9	26446.3	55541	25021.1	30974.3	35657.5
Hyp-Lys	15898.8	12366.9	6552.32	6392.69	7264.43	9408.26	6102.12	14203.4	8711.08	5233.74	21003.6	11883.9	3780.51	11597	22894.2	10742.5	22361.2	19897.2	24555	16348.1
Hyp-Thr	614910	361933	673060	565438	581338	546686	551117	525810	544371	521640	522516	527329	495238	512212	541307	502755	569474	525317	529680	548020
L-Dihydroorotic Acid	1.22676e+08	1.35703e+08	1.21908e+08	1.30304e+08	1.17922e+08	1.4464e+08	1.2091e+08	115950804	1.22328e+08	124570653	1.16925e+08	1.19066e+08	1.3336e+08	1.26431e+08	1.22863e+08	1.22885e+08	1.07025e+08	1.22869e+08	1.20418e+08	1.2695e+08
L-Phenylephrine	2.53188e+06	2.7125e+06	3.60979e+06	3.62328e+06	3.69621e+06	3.7178e+06	3.23013e+06	3.09705e+06	3.88512e+06	3.37787e+06	4.00494e+06	4.10407e+06	4.12429e+06	4.12438e+06	2.82371e+06	3.44052e+06	3.15931e+06	3.44149e+06	3.68793e+06	3.04718e+06
Lactic acid	329162	311040	216663	273568	169224	374634	284573	374712	354732	317994	411385	551650	332398	543586	687547	532818	856644	609883	519256	477465
L-Tryptophan	16575	16522.2	10680.9	17964.1	14765.3	27359.5	16956.8	29245.3	25750.3	24073.1	37076.7	30454.2	19864.3	42071.7	37015	38594.2	95465.3	41569.9	39331.7	41424.8
L-Tryptophanamide	22040.9	15934	683.43	17472	2942.15	24528.6	19733.1	20214.7	4566.28	20834.3	27754.5	21349.1	27750.6	27750.6	31578.8	28405.3	41242.8	28631.4	30309.7	32959.2
Rhamnonic acid	96364.8	159873	111587	128008	99024.2	102257	107151	153771	121342	147833	122833	124172	93871.5	120448	170694	158909	198860	121919	159627	164970
L-Serine	2.59472e+06	3.27228e+06	2.31869e+06	2.65411e+06	2.31402e+06	3.50961e+06	3.76836e+06	4.26418e+06	3.40788e+06	3.06601e+06	5.81024e+06	4.97204e+06	2.9951e+06	8.01997e+06	5.26646e+06	5.0397e+06	8.18113e+06	5.98648e+06	5.76733e+06	8.07798e+06
Ser-Ser	23118.5	86322	42532.3	73975.3	50866	43613.6	90610.8	62587.9	48089.7	44400.6	89140.9	83243.8	45308	110086	93900.3	83219.4	140628	69368	107285	99585.5
Thr-Arg	598894	547441	569177	606382	205579	230833	604281	533877	603147	332464	587836	664511	790983	320448	602637	639104	507058	674554	358611	565314
Thr-Leu	32208	33757.7	32540.5	37138.6	36182.4	28751.9	31511.3	51724.6	31929.1	57819.8	84575.5	70280.1	26910	71907.5	74119.6	69615.3	81099.5	102641	116287	62732.1
Thr-Ser	32469.3	55962.7	38342.3	26557.3	35143	23385	62872	45788.4	52718.7	45327.2	71110.2	88799.1	30514.1	105465	53106	54543.4	93428.1	75849.7	86930.8	84412.8
Thr-Thr	13377.1	23954	20156.3	25336.7	14802.2	11385.4	15720.1	18964.7	36424.9	16966.9	27937	17575.7	17262.4	27748.9	24950.3	30672	35145.8	29721.8	53471.2	21956.5
Aspartic Acid	8.3215e+06	6.7796e+06	6.38576e+06	9.57602e+06	6.02835e+06	8.96682e+06	7.78664e+06	1.3745e+07	6.21129e+06	8.92686e+06	1.41095e+07	1.0792e+07	7.28162e+06	9.28018e+06	1.06569e+07	1.55097e+07	1.18273e+07	6.97912e+06	1.55362e+07	1.40074e+07
Asp-Glu	33018.2	29806.1	26904.5	28425.1	20670.9	22599.5	23255.4	37358.8	35981.3	29440.7	48888.6	51986.8	25361.6	38695.2	33469.5	45183.1	42277.2	20193.9	39323.8	56215
Asp-Lys	139003	147649	155747	123697	163660	155628	116931	201701	147875	155776	185240	182381	170540	173774	148649	232616	215928	160699	231675	178578
L-Asparagine Anhydrous	1.37408e+06	1.30078e+06	840790	1.29739e+06	1.18394e+06	1.27618e+06	1.33657e+06	1.57066e+06	1.43645e+06	1.46093e+06	1.66527e+06	1.85312e+06	1.27847e+06	2.1233e+06	1.46744e+06	1.40951e+06	2.46829e+06	2.07495e+06	1.70264e+06	2.5248e+06
Asn-Cys	12026.1	13859.1	24351.5	9905.07	17069.5	15541.4	14471.1	8437.66	26437	18204.7	16275.2	25786.2	23506.8	18082.3	3463.58	16625.8	3141.63	8110.94	8488.36	15177.5
Asn-Met	59636.8	51261.9	49303.6	97092.8	76330.3	83289.5	105273	16263.5	106311	85298.4	125434	115925	89892	133582	73370.9	76313.3	140989	176259	127389	95368.4
Asn-Glu	17000.8	19618.9	13654.9	9783.21	12278.5	22331.9	9826.72	17000.3	10493.1	16298.9	24714	23727.9	11209.6	37596.4	19553.8	22331.9	41733.9	20453.1	44809.2	28814.4
Asn-Hyp	45191.4	64078.6	51684.6	48861.5	42290.5	45843.8	53408.7	61165.7	53579.2	61589.3	39823.2	47195	35578.6	116231	15590.7	86823.4	108095	111012	124531	103660
Asn-Ser	11782.8	6506.99	2056.1	12576.6	8328.82	11784.8	11511.7	7590.64	15723	9560.39	27066.2	24827.9	6718.1	18499.2	26655.3	27693.4	20349.2	10617.9	21966.9	18372.3
Asn-Val	13858.1	5556.26	3991.46	8502.84	8139.84	7094.45	11209.6	14219.9	4847.26	12587.1	18397	2011.4	8007.19	14409.6	2185.91	18746.5	9356.35	9004.96	11169.8	13854.6
Val-Ala	1.19473e+06	1.35093e+06	1.35002e+06	1.41873e+06	1.57857e+06	1.61179e+06	1.58679e+06	2.12191e+06	1.5444e+06	1.3668e+06	2.792e+06	1.58256e+06	1.61108e+06	1.85297e+06	1.69937e+06	1.76266e+06	1.99437e+06	2.28825e+06	1.5989e+06	1.7434e+06
Val-Gln	17329.9	9517.88	12331.5	22838.8	15551.2	9687.26	18817	17115	17926.7	14647.3	28516.7	18002.6	15843.6	19529.8	26885.2	41559	18076	24048.8	20175.5	13854.6
Val-Pro-Leu	153998	144969	156438	148810	187850	160225	173092	134391	172275	165931	157750	172220	176518	193519	125947	155918	196503	135940	188433	151473
Val-Hyp	69933	40457.2	32325.9	23365.4	33122.2	35629	41888.8	41890	40345.1	43337.7	32083.4	55069.9	34755.3	48413.6	64527.8	57929.1	96505.8	36608.3	44402.7	93232.6
Val-Asn	13858.1	5556.26	3991.46	8502.84	8139.84	7094.45	11209.6	14219.9	4847.26	12587.1	18397	2011.4	8007.19	14409.6	2185.91	18746.5	9356.35	9004.96	11169.8	13854.6
L-Isoleucine	6.57016e+06	7.02795e+06	4.90209e+06	6.58389e+06	3.57649e+06	5.81708e+06	5.70494e+06	6.17424e+06	6.17875e+06	7.2765e+06	8.28197e+06	6.93738e+06	5.28987e+06	8.97188e+06	1.0811e+07	8.91512e+06	1.63616e+07	9.81685e+06	1.00052e+07	9.91693e+06
L-Isoserine	2.59472e+06	3.27228e+06	2.31869e+06	2.65411e+06	2.31402e+06	3.50961e+06	3.76836e+06	4.26418e+06	3.40788e+06	3.06601e+06	5.81024e+06	4.97204e+06	2.9951e+06	8.01997e+06	5.26646e+06	5.0397e+06	8.18113e+06	5.98648e+06	5.76733e+06	8.07798e+06
Histidine	6.03694e+06	6.90501e+06	2.68234e+06	5.12784e+06	3.25399e+06	4.48399e+06	3.91029e+06	7.1305e+06	3.75086e+06	4.45464e+06	1.00422e+07	6.21528e+06	3.50719e+06	7.10585e+06	9.6517e+06	6.05134e+06	7.7125e+06	1.00455e+07	5.72772e+06	8.88911e+06
MG(0:0/20:4/0:0)	593913	668112	363000	420612	741276	641711	516087	866839	1.3002e+06	831252	629866	405391	372360	905498	676436	592722	1.12442e+06	557693	671643	802799
MG(0:0/20:5/0:0)	39178.8	34183.4	18673.5	32289.1	51755.9	34696.4	27556.1	62373.1	65286.9	63838.6	26746.7	20704.2	20198.1	45717.3	45714.5	22556.3	37396.9	33655.8	35933	37347.4
MG(0:0/22:6/0:0)	89538.7	86529.8	41774.9	104648	131318	71977.7	74682.6	36574.3	212426	158269	101825	64052.9	49000.8	112611	52281.9	62149.6	88531.8	63187.1	60559.1	59929.3
MG(0:0/i-18:0/0:0)	642154	732449	841847	778591	490130	418279	453632	482036	456420	473694	543610	504618	488806	642615	490355	435644	424985	424905	439469	572600
MG(18:0/0:0/0:0)	2.93405e+06	2.0437e+06	1.6015e+06	2.16395e+06	1.99804e+06	2.06759e+06	2.43562e+06	2.04245e+06	2.19529e+06	2.01852e+06	2.96939e+06	2.26682e+06	1.92479e+06	2.37338e+06	2.1631e+06	2.55944e+06	1.62713e+06	2.31848e+06	1.73979e+06	1.93073e+06
MG(18:1/0:0/0:0)	47366.1	44312.2	29830.8	29948.6	45660.6	19297.4	19697.4	27011.7	43569.5	38224.8	29338.3	23479.2	11444.7	25764.3	16600.7	13375.8	15553	18982.3	22115.1	30617.4
MG(18:2/0:0/0:0)	135544	116256	66119.6	94289.4	169200	47450.6	57754.9	77140.2	127161	122778	95177.2	84009	31599	77055.1	31383	35575	45921.6	61253.9	44335.9	87665.6
MG(20:4/0:0/0:0)	577421	688948	355281	443055	725146	630372	464681	783390	1.15231e+06	809424	575460	387190	338794	930212	619661	615757	1.03377e+06	509400	644913	736140
MG(20:5/0:0/0:0)	35221.6	32253.3	19325.7	32321.4	47320.5	32390.4	26535.7	56149.4	64678.5	52225.8	24102.3	18895.5	15812	38929.9	41198.1	22009.7	37139.5	28507.9	32740.2	43286.9
MG(22:6/0:0/0:0)	89538.7	86529.8	41774.9	104648	131318	71977.7	74682.6	36574.3	212426	158269	101825	64052.9	49000.8	112611	52281.9	62149.6	88531.8	63187.1	60559.1	59929.3
N-(3-Hydroxypropyl)phthalimide	183827	145319	117914	124727	112632	107039	98218.9	96600	64278.2	75228.3	64902.8	75445.5	48051.6	79964.7	80528.6	65393.1	64946	72897.9	71467.1	79908
N-(3-Indolylacetyl)-L-alanine	28152.4	29423.8	38159.9	35324.9	33339.5	35294.5	40876.9	34057	32478.7	35412	41566.6	39128.3	40115.1	34122.4	41007.5	45352.7	36334.1	37955.8	35492.6	35509
N,N′-dicyclohexylcarbodiimide	8.98412e+06	8.8542e+06	9.62873e+06	9.93678e+06	1.23351e+07	1.28676e+07	1.19217e+07	1.35754e+07	1.19686e+07	1.11486e+07	1.23e+07	1.37015e+07	1.30875e+07	1.0888e+07	1.35772e+07	1.29111e+07	1.2894e+07	1.27204e+07	1.3395e+07	1.25251e+07
N,N-Dimethylglycine	91272	106212	88886.7	89905.4	92028.8	88652.1	103510	89326.8	98128.4	91071.4	76783.2	86268.7	85857.4	110253	80866.4	105431	138075	155336	133252	122754
N,N-Dimethylformamide	1.94857e+06	2.06869e+06	1.73627e+06	1.88846e+06	1.9892e+06	1.907e+06	1.91277e+06	1.81066e+06	1.72558e+06	2.1713e+06	2.02771e+06	1.92507e+06	2.19217e+06	2.06395e+06	1.88806e+06	1.71095e+06	1.79677e+06	2.25185e+06	2.32917e+06	2.04529e+06
N,N-Dimethylarginine	66087.1	134486	62628.4	96765.2	79562.8	100348	98573.2	124705	31853.6	97784.5	193902	164882	91670.4	250442	185167	197504	329052	171626	176392	177593
2-((2-(2-Hydroxyethoxy)-4-nitrophenyl)amino)ethanol	38613.6	56367.1	47783.2	48056.3	41268.7	45739.2	45860.8	8318.84	50051.8	54405.4	51768.1	43813.9	52069.5	63267	53214.1	48149.4	52323.1	41708.1	45807	44163.7
N'-Methyl-2-pyridone-5-carboxamide	252562	280032	210156	248219	150768	205138	362799	260622	164033	185616	472468	299906	255503	731791	456406	615395	1.18525e+06	463031	736520	624146
N1-Acetylspermidine	158337	137139	241228	165800	71587.7	150164	167037	175356	277886	167989	188255	198410	177591	233619	211933	189676	238132	196972	216517	193153
N4-Acetylcytidine-triphosphate	258292	289147	268162	285828	290788	295017	312361	305175	300035	309954	306509	313655	338531	290199	323350	301191	328852	376369	322862	304745
N6-(2-Hydroxyethyl)adenosine	38004.6	37596.3	28425.6	879.003	19246.8	27050.4	59093.5	38005.9	34304.5	21802.2	57751.8	35039.3	27512.5	62223.1	48020	54297.1	133462	64851.5	85783.3	62856.9
N6-methyladenosine	34647.7	32814.2	40523	41861.6	43059	30008.4	34429.5	50379.3	50600.4	38677	38296.9	38626	47880.1	37958.1	40756.1	38561.9	41989.4	51418.6	46153.6	55322.1
N6,N6,N6-Trimethyl-L-lysine	776072	590069	297779	715777	567825	995947	869019	493477	1.22266e+06	245068	357187	183930	399433	352220	897738	260598	557526	498542	823859	1.13597e+06
N-Alpha-Acetyl-L-Asparagine	1.12666e+06	980240	846202	910448	820378	717668	780329	1.12717e+06	960903	780857	2.14025e+06	2.09477e+06	1.28896e+06	2.49456e+06	1.92085e+06	2.2617e+06	3.73257e+06	2.11673e+06	1.88365e+06	2.7273e+06
Ureidosuccinic acid	18041	34539.6	20695.2	26561.1	37808.8	14288	37053.7	27310.2	12721.2	17716.9	24275.9	43550.6	18449.8	36160.4	42803.8	33218	39119.2	30298.2	36897.3	23473
N-methyl-4-aminobutyric acid	142457	299998	138747	218361	137851	124247	173888	309077	219362	169740	312931	271212	160052	403924	356046	728066	942508	506840	674269	482019
N-Methyl-L-Glutamate	772327	757401	535121	670864	727924	667869	605876	705534	1.0995e+06	627831	680061	846133	856518	1.4232e+06	1.41897e+06	1.00346e+06	1.81718e+06	1.21955e+06	1.71361e+06	1.2311e+06
N-Methyl-α-aminoisobutyric acid	1.27982e+06	3.27863e+06	1.33731e+06	2.64824e+06	1.43136e+06	3.17614e+06	3.16077e+06	5.45077e+06	3.94511e+06	3.88356e+06	8.05739e+06	6.99876e+06	2.88936e+06	4.67156e+06	8.34625e+06	7.2258e+06	2.46321e+07	8.83096e+06	6.10524e+06	8.50788e+06
N-Methylalanine	2.11394e+07	2.1774e+07	2.34466e+07	2.22094e+07	2.25005e+07	2.10848e+07	2.29093e+07	2.17636e+07	2.31082e+07	2.16667e+07	1.8739e+07	2.30846e+07	2.29339e+07	2.01063e+07	1.85621e+07	2.04643e+07	1.88008e+07	1.98207e+07	2.05743e+07	2.04515e+07
N-MethyTrans-4-Hydroxy-Proline	23038.2	23237.5	15706.5	23240.6	21985.9	29306.2	204120	41877.8	25128.6	13612.9	55493.2	31320.7	23238	50508.1	49921.3	32326	67685.8	27223.8	23238	51296.3
N-Formylglycine	2.27493e+07	2.09617e+07	2.7513e+07	2.31105e+07	2.47179e+07	2.05738e+07	2.34264e+07	2.42274e+07	2.60097e+07	2.38126e+07	2.10486e+07	2.37021e+07	2.6478e+07	1.88663e+07	1.82761e+07	2.22483e+07	1.9042e+07	2.19917e+07	2.08806e+07	2.00908e+07
N-Amidino-L-Aspartate	62796.4	64755.9	43082.6	51973	45042.1	55340	55293.6	143421	63519.9	61607.1	107196	88230.5	66498.4	138300	110673	116185	204615	88516.5	85046.1	165346
N-Myristoylglycine	16890.2	19904.5	23331.8	112042	143624	15888.4	17666.1	20180.6	19876.3	22008	14190.7	15334.9	19931.4	27061.4	17039.4	23325.2	21173	23354.1	21959.2	20286
N-Cinnamylglycine	98454.4	101935	117219	112072	114416	104042	104902	128808	123895	120371	120575	122824	146283	110054	123532	126779	104658	119024	126323	121791
N-lactoyl-phenylalanine	46089.1	43506.5	27788.1	45725.6	26313	48791.5	40791.4	59430.8	39201.3	35780	63539.6	61884.8	43123.3	120598	108179	90246	120912	122126	117075	107880
N-Ethylglycine	2.11394e+07	2.1774e+07	2.34466e+07	2.22094e+07	2.25005e+07	2.10848e+07	2.29093e+07	2.17636e+07	2.31082e+07	2.16667e+07	1.8739e+07	2.30846e+07	2.29339e+07	2.01063e+07	1.85621e+07	2.04643e+07	1.88008e+07	1.98207e+07	2.05743e+07	2.04515e+07
N-acetyl-D-phenylalanine	148882	145780	159627	149274	140801	147735	157625	150360	140413	161441	143632	126181	141579	145255	136962	160843	130825	135856	122437	116540
N-Acetyl-L-Tyrosine	261578	249095	263071	247256	280102	272598	249708	298048	294016	268532	321598	282738	292888	316844	294649	282879	263410	310147	281277	324648
Ethyl N-acetyl-L-tyrosinate	51223	58192.2	81016.9	70859.8	67220	67262.4	57604.7	65107.8	74938.4	56090.7	75792.4	81770.1	75343	75845.7	70141.9	75361.4	83772.8	62373.3	74024.1	78626.9
N-Acetyl-L-Histidine	1.84871e+06	1.20816e+06	357393	1.12599e+06	375167	473997	520420	1.48018e+06	412326	697520	1.84955e+06	1.56571e+06	368492	1.131e+06	2.42606e+06	769438	1.26432e+06	2.56627e+06	1.09331e+06	1.05179e+06
N-acetyl-beta-alanine	63641.6	49608.8	153755	119614	42133.7	24169.5	83730.5	20750.5	105109	159965	92903.4	94761.4	181710	106568	108756	81475.9	116670	120559	28917.8	101183
N-Acetyl-D-Glucosamine	841358	734326	896455	1.09929e+06	928554	903375	948352	1063372	1.02693e+06	1.14453e+06	1.00651e+06	972216	1.1488e+06	971915	985530	989160	765644	1.10637e+06	948611	990858
N-Acetyl-L-phenylalanine	148882	145780	159627	149274	140801	147735	157625	150360	140413	161441	143632	126181	141579	145255	136962	160843	130825	135856	122437	116540
N-Acetyl-L-alanine	63641.6	49608.8	153755	119614	42133.7	24169.5	83730.5	20750.5	105109	159965	92903.4	94761.4	181710	106568	108756	81475.9	116670	120559	28917.8	101183
N-acetylpyrrolidine	204949	193545	130120	219900	133571	142347	144666	219325	174501	163708	306065	291060	54733.6	284710	377038	95707.7	161082	463103	305142	355801
N-Acetylglycine	2.79551e+07	5.81991e+07	3.4186e+07	5.36724e+07	3.29844e+07	5.08936e+07	4.32668e+07	7.59796e+07	5.81601e+07	6.08244e+07	9.45908e+07	7.70294e+07	5.31855e+07	6.0919e+07	8.20363e+07	8.80979e+07	1.14745e+08	9.43946e+07	7.11363e+07	7.74272e+07
N-Acetyl-L-Leucine	29554.4	27123.1	41227.7	51828.3	32860.9	33038.7	22000	32538.8	29202.1	30918.6	17702.9	42787.4	33332.9	29851	74287.7	50357.2	45050.3	25405.5	35855.2	60211.1
N-acetylornithine	806791	788206	579565	763561	627511	589147	514416	960197	685228	811980	1.48185e+06	1.64864e+06	880883	2.31594e+06	1.72803e+06	1.78438e+06	2.85702e+06	1.60521e+06	1.53694e+06	2.6423e+06
N-Acetylthreonine	8409.33	1844.97	5854.39	6366.18	13699.9	6487.48	2178.07	1203.45	5869.59	4891.21	6120.37	5619.34	4916.87	1119.06	9302.05	813.594	18714.9	7315.85	8432.1	11743.2
N-Acetylneuraminic Acid(SA)	71546.2	129378	61813.7	69277.7	56482.1	82579.6	42138.4	106055	128587	74000	110505	67101.7	75817.3	136513	124758	147041	233510	177718	130320	163959
N-Acetylcadaverine	186319	217278	183815	209945	230724	193579	185474	216457	194810	191490	196868	169391	187334	180402	198513	205680	190517	171875	214276	208281
N-Acetylaspartate	107411	99506.6	121632	100035	124903	98581.7	116021	108882	78560.1	107905	107392	91646.4	116052	93845.9	98572.8	97101.5	34690	80538.1	78586.5	88766.6
N-Oleoyl Glycine	16304.1	19108.4	19672.8	398273	431682	19170	23713.6	15575.5	15311.1	16792.2	16469.8	16156.1	17656.3	28642.7	16956.4	22929.5	18955.1	20229.7	16679.9	16779
N-Palmitoylglycine	79846.6	86003.6	87399.9	98508.7	101351	102724	86853.3	95227.6	101382	96415.8	96543.8	88442.1	93704.2	102233	76881.4	96627.2	98088.3	96104.9	99784.2	97324.9
O-Phosphorylethanolamine	5.49184e+06	3.63126e+06	2.662e+06	4.12476e+06	4.10501e+06	3.92551e+06	2.6408e+06	3.92771e+06	4.41315e+06	4.44689e+06	4.23933e+06	3.42571e+06	2.69614e+06	4.19659e+06	7.00599e+06	4.7607e+06	1.07662e+07	3.91302e+06	4.82228e+06	4.57384e+06
O-Phospho-L-threonine	255049	193616	126496	194601	186484	168313	129986	202652	209598	235753	212225	182877	153285	169066	386531	263606	434650	203924	233555	274364
O-Acetyl-L-homoserine	115111	103651	143369	148699	79033.8	113084	80058.8	198997	124182	90297.6	188526	137171	120349	138216	165484	204279	254607	186469	189401	154981
O-Acetyl-L-serine	1.08423e+06	1.23733e+06	1.80366e+06	1.46574e+06	1.4827e+06	1.09416e+06	1.67548e+06	1.36116e+06	1.46e+06	1.30655e+06	1.36132e+06	1.42447e+06	1.55062e+06	964046	1.02469e+06	1.27991e+06	772628	1.37464e+06	1.06289e+06	1.05575e+06
PC(12:0/12:0)	37454.6	28611.2	19229.6	49002.6	20600.9	33984.4	23904.9	32685.6	30692.4	55619.6	119692	36488.2	33804.2	59312	90380.1	70741.8	91329.2	75264.9	76013.9	101868
PC(O-1:0/O-16:0)	1.42814e+07	1.19419e+07	7.72187e+06	1.29037e+07	9.19864e+06	1.40108e+07	1.30704e+07	1.35067e+07	1.0307e+07	1.33513e+07	1.41213e+07	1.06899e+07	4.8456e+06	1.27454e+07	1.57046e+07	1.74653e+07	2.05784e+07	1.04703e+07	1.63416e+07	1.57202e+07
PE-NMe(16:1(9Z)/18:1(11Z))	9713.43	9261.9	9546.8	9961.68	9347.46	8795.3	14919	12198.1	12817.1	11579.4	12068.3	9690.9	7634.87	9697.61	8132.62	10551.5	12030.4	10531.8	9744.45	9286.97
PI(15:0/2:0)	75167.4	33626.8	49473.6	52951.5	25229.2	29612.5	41310.4	41316.3	48880.1	56286.2	50897.9	86978.8	50029.9	64799.6	64962.9	92231.4	84538.8	85279.5	78316.3	73886.6
PS(22:0)	56567.1	68792.7	79573.6	73503.3	72562.9	85076.8	87967.4	80155.1	108627	101149	76021.9	95063.6	107688	93986	91433.6	101554	99503.4	85164.3	111185	95596.1
S-(5-Adenosy)-L-Homocysteine	41000.9	90189.6	33208.6	24485.7	41794.7	34545.5	42315.2	90851.8	47674.6	75587.6	100045	81602.6	56988.3	112042	125800	131724	241199	97770.6	138618	89791.2
Scriptaid	8626.91	10654	6612.38	7760.29	19345.2	11251.2	12650.2	11444.7	15409.8	10045.3	11472	17558.7	17168	10035	17456.3	22528	14431.7	12291.3	14820.5	13143.5
Sn-Glycero-3-Phosphocholine	1.00041e+08	7.47441e+07	5.2923e+07	5.1588e+07	6.06098e+07	4.54751e+07	6.22583e+07	6.92507e+07	5.69406e+07	9.00648e+07	7.03016e+07	7.86412e+07	5.1831e+07	8.31506e+07	8.78561e+07	7.64305e+07	1.0624e+08	8.65937e+07	8.31836e+07	9.63917e+07
S-Sulfo-L-Cysteine	206329	211553	179253	181074	113409	164029	190507	243560	204879	174863	186760	193605	217133	200334	235736	185349	156569	169263	164487	211568
Methylcysteine	893793	812210	554740	801551	500156	706206	724016	1.2023e+06	1.05393e+06	918658	620297	437456	541892	560675	1.26236e+06	668641	1.46118e+06	484210	784245	631701
S-methyl-L-thiocitrulline	2.01369e+06	2.1805e+06	1.66422e+06	1.71448e+06	2.34879e+06	2.17723e+06	2.48037e+06	2.05601e+06	1.95156e+06	2.3693e+06	1.37399e+06	1.85629e+06	1.86462e+06	2.866e+06	1.82574e+06	1.81801e+06	1.46981e+06	1.58156e+06	2.50378e+06	2.48779e+06
S-(Methyl)glutathione	22713.2	19367	7685.17	32960.1	5541.61	27150.2	31016.9	30455.9	46637.4	67568.5	40559.2	65915.3	19395	48899.4	52822.9	49345.3	104710	8738.59	58106	79165.8
S-Adenosyl-L-Methionine	250222	292450	215718	198790	240666	169527	218547	557875	363479	377887	396783	329877	162962	273277	527544	586332	1.2818e+06	423088	604330	234835
UDP-glucose	80723.8	109473	60986.8	34132.8	88253.3	57470	12788.3	63063.2	76054.6	100966	31735.6	91630.9	29712.9	18529.4	208178	100958	168330	37541.1	86611.5	51901.2
alpha-Methoxy-1H-indole-3-propanoic acid	7.42928e+06	8.26688e+06	7.60384e+06	7.77036e+06	7.69187e+06	7.76952e+06	7.76853e+06	7.74663e+06	8.07731e+06	7.92684e+06	8.87787e+06	7.82377e+06	8.31135e+06	8.06029e+06	8.23391e+06	7.94618e+06	8.77283e+06	7.90175e+06	9.22589e+06	8.94422e+06
α-Hydroxyglutaric Acid (sodium salt)	480259	339412	314303	464932	484177	606098	567215	518117	560857	457630	803540	605646	566775	916714	988246	815832	960865	575063	689909	998984
2-Pentyl-3-phenyl-2-propenal	2.45283e+06	2.38192e+06	2.28099e+06	2.42691e+06	2.43009e+06	2.51001e+06	2.46523e+06	2.32999e+06	2.5658e+06	2.46499e+06	2.53233e+06	2.51203e+06	2.52085e+06	2.47387e+06	2.59359e+06	2.3116e+06	2.45682e+06	2.47002e+06	2.49953e+06	2.59589e+06
β-Alanine	1.50879e+06	1.51781e+06	1.80643e+06	2.08173e+06	2.02523e+06	1.95612e+06	1.56865e+06	1.49756e+06	1.28068e+06	1.51411e+06	1.8352e+06	1.54431e+06	1.63119e+06	1.38632e+06	987746	1.466e+06	959484	1.53039e+06	1.36558e+06	1.09576e+06
γ-Glu-Met	32905.3	30705.6	13662.7	17249.8	10013.8	31076.5	25815.3	35525.6	31486.7	26010.3	61068	42021.5	34194	84315.2	47137.7	53143.2	87148.2	55363.3	71495.2	63493.2
γ-Glu-Gln	186167	261133	110903	155613	91497.7	281452	203773	208622	228223	202112	312290	334788	244701	575836	408431	414036	724216	406987	804899	377587
Glu-Leu	177947	176193	127036	152200	70959.5	214711	125759	214373	165949	113594	292656	195775	192354	539527	276928	274794	431035	311406	505137	405334
Gamma-Mercholic Acid	90139.3	89015.7	85476.3	76280.7	63547.6	65645.1	70363.8	106679	84659.1	86637.3	116514	41972.6	76725.9	210211	532203	261519	231447	256811	193069	347141
δ-Valerolactam	1.6481e+06	1.42785e+06	1.8953e+06	1.97488e+06	1.41674e+06	2.3076e+06	2.22413e+06	2.10886e+06	2.099e+06	2.60517e+06	2.40644e+06	2.35152e+06	2.23962e+06	2.17955e+06	2.08391e+06	3.58753e+06	2.35954e+06	1.56586e+06	1.517e+06	1.73092e+06
Arabitol	84741.7	79807	60780.7	84254.7	38452.2	94534.1	104721	110000	92057.1	71985.7	94497.8	89164.1	74441.2	236574	140155	159758	178282	146442	248625	177694
Arainosine	2.67988e+06	4.51649e+06	2.13767e+06	2.44223e+06	2.43348e+06	2.57834e+06	3.04484e+06	4.79696e+06	4.03887e+06	4.04597e+06	6.91801e+06	8.51586e+06	4.67702e+06	5.11612e+06	1.07286e+07	7.63574e+06	1.14928e+07	7.45064e+06	9.80396e+06	5.4853e+06
Aminomalonic Acid	121604	118828	140431	141822	115692	134469	177648	168857	136516	137251	157357	145695	122398	108320	141775	161058	186059	118056	117858	133257
Carbamoyl phosphate	5.49184e+06	3.63126e+06	2.662e+06	4.12476e+06	4.10501e+06	3.92551e+06	2.6408e+06	3.92771e+06	4.41315e+06	4.44689e+06	4.23933e+06	3.42571e+06	2.69614e+06	4.19659e+06	7.00599e+06	4.7607e+06	1.07662e+07	3.91302e+06	4.82228e+06	4.57384e+06
Aminolevulinic acid	6.57016e+06	7.02795e+06	4.90209e+06	6.58389e+06	3.57649e+06	5.81708e+06	5.70494e+06	6.17424e+06	6.17875e+06	7.2765e+06	8.28197e+06	6.93738e+06	5.28987e+06	8.97188e+06	1.0811e+07	8.91512e+06	1.63616e+07	9.81685e+06	1.00052e+07	9.91693e+06
aminoisobutyric acid	91272	106212	88886.7	89905.4	92028.8	88652.1	103510	89326.8	98128.4	91071.4	76783.2	86268.7	85857.4	110253	80866.4	105431	138075	155336	133252	122754
Barbituric acid	849530	4.15527e+06	4.34061e+06	4.41323e+06	5.60852e+06	5.37238e+06	5.11075e+06	3.87024e+06	4.51499e+06	5.64085e+06	3.5461e+06	3.08953e+06	4.37682e+06	6.11848e+06	4.668e+06	4.25993e+06	3.07026e+06	4.10568e+06	5.75945e+06	5.73914e+06
L-Cysteinesulfinic Acid	65178.6	64616.2	47534.6	56690.9	25003.8	59849.4	76811	92493.4	59573.6	62562.2	72430.8	76819.4	78403.5	165559	103946	117368	162655	93233.3	137846	122076
Galacturonic acid	136998	146423	146441	121687	120251	129358	107502	112120	109224	140392	123142	109743	140406	129353	133671	129358	127096	127919	136545	126937
Cytidine	302988	53327.3	68223.7	115591	106691	48164.5	40069.7	46671.7	67142.3	219069	148956	70026.3	55562.8	82703.8	62813.1	116666	148966	131184	63884.8	200083
Cytidine-5-Monophosphate	136276	142922	83551.8	66531.8	88221.9	79775.8	108147	245085	144214	122788	291173	173425	124142	236696	295902	255793	499776	254862	234588	268877
Cytidine 5'-Diphosphocholine	1.63473e+06	1.07191e+06	750951	950885	859619	1.16667e+06	1.44715e+06	1.29854e+06	1.24281e+06	1.57697e+06	593259	1.8175e+06	1.03039e+06	1.04855e+06	3.00331e+06	1.23567e+06	3.69935e+06	967118	2.10197e+06	1.3829e+06
Cytosine	246813	915887	241870	358801	367347	585675	243890	495178	667036	527251	1.20641e+06	807443	542374	1.33919e+06	2.04397e+06	1.25794e+06	1.69396e+06	940887	1.50246e+06	796503
Phe-Ala-Ser	12089.5	16184	7532.73	8822.71	6262.92	9199.53	9143.15	7466.22	10433.6	7620.27	10347.5	9204.36	10850.3	9662.99	8673.22	10780.9	12466.2	9703.82	5007.75	15468.1
Phe-Gly	100448	149748	25342.4	126809	166844	111310	170967	52004.5	114223	110217	161428	207296	51636.7	220339	145155	183447	263151	154368	210956	148385
Benzaldehyde	3.32881e+06	3.10934e+06	3.21931e+06	3.22707e+06	3.41572e+06	3.70439e+06	3.05549e+06	3.5011e+06	3.58416e+06	3.55888e+06	3.45487e+06	3.5249e+06	3.26862e+06	3.97417e+06	3.7743e+06	3.23036e+06	3.99057e+06	3.57339e+06	3.8961e+06	3.83311e+06
Benzoic Acid	258737	281550	283582	264509	287228	287591	281079	319760	286180	269771	291591	300861	298141	266855	278435	276693	298066	301115	314556	296033
Pyridoxal	1.65605e+06	1.83033e+06	2.13713e+06	1.84507e+06	2.48303e+06	1.83648e+06	1.86307e+06	2.16119e+06	1.80583e+06	2.45827e+06	2.4929e+06	2.37945e+06	2.56842e+06	2.49141e+06	1.82113e+06	2.40529e+06	1.55251e+06	2.24961e+06	2.18984e+06	2.08484e+06
Pyrroloquinoline Quinone	65352	82696.1	22784.1	43461.7	79114.8	50675.2	61653.2	75169.3	51508.6	68394.5	109628	85778	55893.7	136936	136432	104087	159700	111462	131251	130822
Allopurinol	4.68417e+06	6.43556e+06	4.32738e+06	4.20245e+06	4.03455e+06	4.73302e+06	5.04397e+06	7.57602e+06	6.1537e+06	6.87169e+06	1.3427e+07	1.39336e+07	7.41912e+06	7.98213e+06	1.58453e+07	1.26929e+07	2.08739e+07	1.25342e+07	1.18158e+07	8.97169e+06
Ala-Tyr	74593.4	49096	13023.9	66959.2	38678.5	58292.8	15031.5	82731.1	60657	68907.7	123742	83803.8	13457.5	24993.7	152593	75429.8	107409	123529	96990.3	97861.8
Ala-Pro	1.45911e+06	1.66234e+06	1.23228e+06	1.02526e+06	1.04357e+06	1.57708e+06	1.79194e+06	1.57526e+06	1.206e+06	1.26672e+06	1.28645e+06	1.19595e+06	1.44027e+06	1.20729e+06	1.66581e+06	1.43272e+06	1.26451e+06	1.2937e+06	1.23321e+06	1.80273e+06
Malonic acid	1.09486e+06	1.23397e+06	1.36969e+06	879234	899636	698992	773206	1.12674e+06	2.50274e+06	833071	779847	151587	199471	1.42879e+06	334909	437834	2.05975e+06	398914	168927	275176
Ethyl hydrogen malonate	241465	166071	158437	207220	199381	216551	248962	814745	276199	141860	1.02337e+06	173648	292535	170456	180482	225945	180249	402846	190213	147859
Diethyl-malonate	69770.6	41805.8	69934.2	59859.6	47914.4	44389.7	57074.3	49341	49633.3	50461.5	51082.6	49804	65144.3	39055.4	50459.1	61418.9	51565.7	49200	46097.5	45833.8
N-Propionylglycine	51790.4	38841.7	35316.6	47562.4	37827.1	62039.8	41525.4	66719.8	65748.6	42392.8	99221.1	63830.9	47105.7	103861	95757.6	78668.1	153312	78809.6	78550.2	105272
Diethyl-2-methyl-3-oxosuccinate	150016	151231	143529	150399	132724	157301	136463	147032	147966	139896	170398	183779	146613	149158	157791	156649	171327	164453	181829	159631
L-Theanine	876880	919537	954929	903585	1.00255e+06	900244	964503	832061	908658	955272	831963	923622	1.07224e+06	902752	825588	780399	403193	811137	821582	864321
Auraptene	62823.7	44903.4	38831.1	47880.3	41536.7	43847.9	42845.1	143307	60434.9	42962.8	172867	36306.4	44110.7	49747.9	29301.3	21689.8	37050.7	67717.5	51614.8	33037.3
Equilenin	8569.95	4491.81	5924.79	5078.52	8569.23	5756.48	34427.2	9386.99	8267.25	6361.94	12739.9	9250.02	6790.04	8218.41	6963.15	34058.7	4914.76	8816.23	8955.12	7400.37
estrone 3-sulfate	62260.4	57844.4	54306.5	57989	66762.6	60755.3	61177.8	60076.9	65114.9	59913.6	68041.7	66876.5	71280	65691.7	58757.6	59093	66430.9	66552.2	70809.7	70049
Hypoxanthine	1.8802e+07	1.16491e+07	8.35415e+06	8.20335e+06	1.46979e+07	1.69761e+07	1.29695e+07	2.07218e+07	1.07042e+07	2.22036e+07	4.33551e+07	2.14675e+07	2.9932e+07	4.51656e+07	3.49104e+07	3.1357e+07	3.60556e+07	3.48666e+07	3.00317e+07	5.09605e+07
Norethindrone acetate	26733.7	26981.3	27020.4	29296.3	31603.5	33175.9	35134.3	33336.9	32409.1	33678.2	34093	34138.3	32074.9	33050.5	34527.4	31870.6	38484.4	34126.3	36263	33332.9
Choline	1.9295e+07	1.53947e+07	1.28981e+07	1.44349e+07	1.37861e+07	1.5534e+07	1.58322e+07	1.65128e+07	1.57546e+07	1.7819e+07	2.12095e+07	1.57352e+07	1.36375e+07	1.85048e+07	2.41744e+07	1.63868e+07	3.78255e+07	1.22381e+07	1.91832e+07	1.81731e+07
Cholic acid	90139.3	89015.7	85476.3	76280.7	63547.6	65645.1	70363.8	106679	84659.1	86637.3	116514	41972.6	76725.9	210211	532203	261519	231447	256811	193069	347141
Butenoyl-PAF	28076.2	22983.2	8760.08	25110.3	12432.5	22016.1	13087.3	21704.4	25464.1	28276.2	41912.4	16189.9	12738.1	36852.1	26885.5	26753.4	56024.3	28255.8	35546.5	44626.9
P-chlorophenylalanine	3.19525e+06	3.3314e+06	3.2059e+06	3.27441e+06	3.33098e+06	3.40701e+06	3.24665e+06	3.54025e+06	3.37484e+06	3.58853e+06	3.57828e+06	3.61632e+06	3.49762e+06	3.43938e+06	3.51198e+06	3.47083e+06	3.2862e+06	3.44509e+06	3.3911e+06	3.52161e+06
Tyrosol	412274	412599	418473	423133	384984	398391	403140	410384	419115	422182	417646	415392	435462	399416	406443	428932	437540	465048	450815	463320
4-Nitrobenzoic acid	5.21103e+06	5.16415e+06	5.26143e+06	5.31764e+06	5.27683e+06	5.42871e+06	5.29269e+06	5.57206e+06	5.44355e+06	5.34725e+06	5.82048e+06	5.47959e+06	5.57849e+06	5.36979e+06	5.53863e+06	5.39314e+06	5.57298e+06	5.5496e+06	5.68227e+06	5.65952e+06
Anserine	4.4362e+06	1.17237e+07	3.56605e+06	8.56508e+06	2.1812e+06	5.0401e+06	5.06231e+06	1.57378e+07	3.52742e+06	5.0753e+06	2.19941e+07	1.55283e+07	4.58094e+06	1.549e+07	3.40308e+07	8.07452e+06	1.53241e+07	3.08061e+07	1.40388e+07	1.23008e+07
Dimethylmalonic acid	241465	166071	158437	207220	199381	216551	248962	814745	276199	141860	1.02337e+06	173648	292535	170456	180482	225945	180249	402846	190213	147859
2-(Dimethylamino)Guanosine	9532.33	7459.54	7778.49	9232.61	1170.8	8078.38	17840.5	5278.07	11352.8	8988.05	13031.8	13098.1	14798.6	22459.7	11564.1	20452.3	27101.9	18639.4	17285.6	22110.3
Adenosine 5'-Diphosphate（ADP）	715598	749693	429421	358055	422935	708604	485915	726424	644004	575559	160616	275315	136638	155466	886677	540854	738430	211828	540777	307362
Dioxindole	1.48513e+06	1.44201e+06	1.50804e+06	1.50947e+06	1.55542e+06	1.44761e+06	1.54079e+06	1.49145e+06	1.50395e+06	1.59797e+06	1.56475e+06	1.49509e+06	1.60818e+06	1.55924e+06	1.65701e+06	1.53188e+06	1.49903e+06	1.60694e+06	1.54955e+06	1.58868e+06
DHA	25389	26697.9	21826.3	44486.4	29440.6	50991.3	31109.7	24391.6	57666.5	38563.8	86857.4	84402.2	63603.7	49937.1	66776.8	72299.3	84732.1	93660.2	56422.3	45299.3
Diethanolamine	173787	227863	178685	209183	182631	280931	230725	254379	215021	211102	482552	389122	239598	486584	389170	380221	513299	405950	383253	557611
N,N-Bis(2-hydroxyethyl)dodecanamide	202737	152706	216379	170208	185285	234964	320766	453145	242630	205923	203415	271695	247327	181038	201753	266027	247505	262290	167196	202672
Farnesylacetone	1.25049e+06	1.1901e+06	621352	919852	1.58594e+06	463806	533534	722940	1.15921e+06	1.28208e+06	798465	653528	339707	710646	326211	300285	490941	396142	472274	700077
Trans-4-Hydroxy-L-Proline	27565.4	26947.1	15592.5	23174.1	15520.1	24724	27934.3	30905.4	24719	24831.1	22047	19400.4	14259.5	32471	49606.9	32087.7	44419.3	17721.5	36225.6	32614.1
Pantothenic acid	2.25827e+06	1.74714e+06	1.64819e+06	1.87815e+06	1.59066e+06	1.60607e+06	1.82612e+06	1.8573e+06	2.16756e+06	3.68431e+06	2.88956e+06	3.56719e+06	1.66118e+06	3.55866e+06	4.15078e+06	4.16072e+06	3.83468e+06	4.60821e+06	4.78381e+06	4.45222e+06
Glycolithocholic acid	35719.1	24352	19080.9	24738.5	43475.3	25490.5	21729.7	26692.5	21801.6	27900.9	32558.8	32745.1	27537.5	20658	26561.6	21222.8	23926.8	29400.4	26817	20698
L-Glycine	526834	484419	477256	509672	420556	469265	485410	521869	481364	485437	499589	629347	520861	654069	549454	508080	740052	579101	706375	710780
Gly-Gly-Phe	592337	579145	556804	582195	494597	440623	559167	515747	541346	512952	537426	451194	418351	472666	425471	560044	482125	419479	409349	381299
Gly-Glu	297814	299584	273107	365230	222859	240954	389084	390184	418479	414255	550937	736163	300739	563248	671958	675734	1.08861e+06	691675	622211	649039
Gly-Lys	397326	348429	277948	377437	335792	298666	437799	496211	490149	506734	647840	571970	373472	647219	590549	558005	1.06929e+06	683222	608770	619785
Gly-Thr	45892.8	57491	60241	39047.7	45169.1	35502.4	39694	49688.7	66271.5	60267.7	61269.8	52811.8	46936.1	55228.3	59821.3	64028.4	104490	65688.7	63560.4	67410.1
Gly-Pro	63704	78321.6	66679.9	74419.7	78376.6	61027	69997.3	64254.8	93486.1	84748	83171	110933	57156.5	85522.2	15958.9	50561.8	77033.3	86352.7	87528	69435
Gly-Phe	87111.2	176852	22085.6	134795	153338	82918.2	120618	75320.2	105471	101338	142765	174874	35553.8	218115	146006	155632	205270	127878	184680	168426
Licochalcone B	489714	511762	488675	509006	532538	544824	519730	519178	537916	527376	567434	539323	554558	562378	537656	567381	563475	579706	599137	563671
L-Homoarginine	381961	368509	104266	187463	302806	560064	377274	341904	715380	135931	157154	87504.8	98679.8	123808	177043	171305	240565	263505	319456	261400
Testosterone	180987	182944	173438	189615	178496	177529	178738	170379	174082	191051	171560	172151	150853	184274	187373	165651	162886	178199	188408	167641
Heptethylene-glycol	157375	177836	71360	103658	72601.1	61482.6	54245.2	61811	54207.4	50985.4	51818.5	37335.4	349150	52365.2	57563	53041.2	60358.6	163063	67134.7	53125.7
Gulonolactone	65061.3	61044.2	69582.4	72472.1	80118.9	78925.5	73793.8	78317.2	68066.8	86149.1	71687.7	60651.6	62051.8	78777.1	80114	67469.4	71640.3	83756.1	66254.5	77115.1
Glu-Cit	46130.5	75033.8	42425.8	14124.2	40409.7	48495.2	30418.8	60855.2	50045.7	50054.2	104744	62308.4	63794.5	88337.4	157095	81819.3	30427	120731	106993	87366.1
Glu-Tyr	65937.7	41803.6	502.992	28609.4	12831.1	38484.7	26079.3	32091.4	41815.9	18232.4	41473.6	26494	16569.5	36415.9	25104.2	25297.9	63741.8	35774.6	44528.6	2860.55
Glu-His	73089.9	67265	25786.4	48194	32920.1	44414.7	57838.1	63790.2	61164.8	46919.4	118466	74069.9	51857.5	131626	56222.4	87732.6	158340	45613	141722	54915.5
Glu-Gly	297814	299584	273107	365230	222859	240954	389084	390184	418479	414255	550937	736163	300739	563248	671958	675734	1.08861e+06	691675	622211	649039
γ-Glu-Lys	1.35281e+06	1.53971e+06	545739	498568	371621	1.86306e+06	1.14244e+06	915032	1.14668e+06	695490	831461	1.67877e+06	1.01256e+06	2.99505e+06	1.82721e+06	1.18828e+06	3.69094e+06	1.31671e+06	3.60279e+06	2.24466e+06
Glu-Ser	140431	158639	86220.9	97991.5	72954.6	122172	187900	175831	104670	104664	185966	215746	192014	333277	170744	245549	462491	176999	335028	288143
Calcitriol	72150.9	84997.3	54475.4	90235.2	51271.9	48194.3	53941	70582.4	95596.6	64042.2	56021.4	59672.5	62246.3	44745.4	72947.7	54543.1	81012.4	77483.7	96364.9	81560.1
Agmatine	3.78604e+06	3.53916e+06	4.21855e+06	4.23495e+06	5.09197e+06	4.30898e+06	4.98258e+06	4.73534e+06	4.7556e+06	5.563e+06	5.85364e+06	4.94915e+06	4.31205e+06	5.59442e+06	4.37715e+06	5.62511e+06	4.7435e+06	4.60285e+06	6.02002e+06	9.56512e+06
Lumichrome	53416.1	50791.9	32646.8	38811.4	20236.4	33973.2	59350.9	65052.7	52327.1	48201.1	69811.4	88692.9	33558.5	103062	74899.3	77411.2	135682	127634	87360.6	103683
Sebacate	301982	290895	242353	255771	315388	303990	532092	819886	340287	253284	1.18861e+06	252497	344352	242571	245590	417789	253808	442467	304082	257285
Glutathione Reducedform	671075	853533	260788	320549	159281	686507	655787	1.16361e+06	1.06787e+06	827596	1.28759e+06	1.27063e+06	468000	1.02058e+06	2.12235e+06	1.46724e+06	3.73681e+06	1.55043e+06	1.19208e+06	1.87829e+06
Riboflavin	197148	125669	166984	98480.8	63476.8	119251	508598	179470	156766	116747	314616	292311	270100	887499	412746	416230	563702	582273	447394	428982
Ribitol	84741.7	79807	60780.7	84254.7	38452.2	94534.1	104721	110000	92057.1	71985.7	94497.8	89164.1	74441.2	236574	140155	159758	178282	146442	248625	177694
Piperonylic acid	742607	846753	684065	742691	757357	805946	813422	812129	803537	863262	789101	807797	824729	847182	843697	827041	809268	885967	791613	821589
Dextrin	48044	40620.9	17307.1	26543.3	19791	18424.2	30022.6	42030	15925.9	29341.2	60710.2	45991.5	13348.7	41802.7	94097	32028	31485	81408.7	35469	51765.9
Succinic Acid	1.3254e+06	1.48549e+06	896663	1.73603e+06	984083	1.40745e+06	2.33675e+06	2.2428e+06	1.42988e+06	1.5459e+06	1.71507e+06	736531	646164	440403	1.38379e+06	2.4795e+06	2.55558e+06	791819	1.07512e+06	952808
Eicosanoyl-EA	2.01648e+07	2.12607e+07	2.05913e+07	2.08696e+07	1.21849e+07	1.16594e+07	1.0191e+07	1.07029e+07	1.12638e+07	1.16647e+07	1.2643e+07	1.27183e+07	1.29681e+07	2.1826e+07	1.18198e+07	1.11709e+07	1.18846e+07	1.18459e+07	1.46809e+07	1.52694e+07
FFA(20:0)	8465.87	7662.91	4034.45	7444.14	5986.5	7398.67	6023.12	6413.15	8617.35	8241.55	5606.1	4244.38	5758.86	6550.99	4515.1	4775.24	10158	6000.37	5384.34	6944.23
cyclo(glu-glu)	22986.8	15293.1	18776.1	31381.7	11495.9	22986.8	22286	24751.9	16799.9	24951.5	28285.3	45071.6	1832.87	49016.3	54802.5	30938.6	37532.6	77097.9	33869.1	39212.6
Cyromazine	120834	105296	114860	87991.9	143579	142802	118565	119321	143013	73994.6	133838	132948	113501	118600	179779	127038	159690	124256	119744	128258
Cyclocreatine	1.54817e+06	1.5658e+06	1.48175e+06	1.72931e+06	1.37597e+06	1.67772e+06	1.45616e+06	1.68731e+06	1.42937e+06	1.4527e+06	1.55934e+06	1.32698e+06	1.28691e+06	1.4069e+06	1.27367e+06	1.40093e+06	1.40219e+06	1.26494e+06	1.31764e+06	1.34626e+06
Estradiol cypionate	89027.3	90304.9	78696.6	66980.5	73963.1	106175	79404.7	83559	76864	84961.2	126591	82331.9	102119	90295.2	98741	90780.8	113140	88166.3	98973.7	82325.2
1-Cyclohexene-1-carboxylic acid	89098.8	98035.4	83359.2	84922.8	101021	87374.1	91972.8	91950.2	83723.4	98232.9	69043.5	86804.2	96783.7	85420.8	90681.1	92165.8	92107.3	81684.3	83881.3	77577.4
Cycloleucine	4.28447e+07	4.73397e+07	3.55068e+07	3.8009e+07	4.16327e+07	5.50516e+07	5.19803e+07	5.23336e+07	6.36113e+07	5.13408e+07	5.81835e+07	5.91154e+07	4.5792e+07	7.05461e+07	7.10506e+07	6.91417e+07	9.33331e+07	6.6091e+07	7.31293e+07	7.28906e+07
Cyclic ADP ribose	633635	674430	625907	685800	708512	541181	455343	824014	928783	1.06604e+06	167241	391035	277480	215603	771652	605149	902159	377478	816074	430644
Daidzein	571551	621660	528393	649812	586249	595081	718913	570233	518902	427892	523503	583061	647830	525507	535238	582469	429853	545254	515756	666531
Xanthosine	1.02339e+06	480427	531686	563196	301446	910058	926536	641790	721716	566780	1.47463e+06	1.72006e+06	871388	2.71801e+06	1.17778e+06	2.28998e+06	2.99912e+06	2.0316e+06	1.59917e+06	1.36669e+06
Xanthine	3.77388e+06	4.81019e+06	3.09135e+06	4.37541e+06	2.009e+06	3.91513e+06	6.30447e+06	4.14667e+06	2.81134e+06	2.79272e+06	9.69217e+06	5.16254e+06	4.26875e+06	1.28698e+07	8.72979e+06	1.26734e+07	1.87212e+07	9.53534e+06	1.13833e+07	1.03285e+07
Sulfoacetic acid	93553.3	110071	126113	142125	112000	124149	119275	170359	122474	160892	135876	98961.1	117596	131158	100997	108811	107840	173580	127846	119387
Sarcosine	1.46755e+06	1.03698e+06	1.49376e+06	1.07652e+06	1.05729e+06	1.12368e+06	675671	1.13938e+06	1.37539e+06	1.13925e+06	1.06552e+06	1.10742e+06	1.23112e+06	1.36022e+06	1.10544e+06	1.24036e+06	1.17583e+06	1.13763e+06	1.48786e+06	1.01468e+06
Myoinositol	1.22219e+08	1.27361e+08	1.1896e+08	1.2776e+08	1.24095e+08	1.2519e+08	1.22257e+08	118850126	1.21048e+08	1.21095e+08	1.17424e+08	1.28739e+08	1.27495e+08	1.20059e+08	122048127	1.3014e+08	1.16178e+08	1.29745e+08	1.25366e+08	133824161
Inositol 1,3,4-trisphosphate	3.49154e+06	3.49046e+06	3.45614e+06	3.56185e+06	3.68441e+06	3.76054e+06	3.78849e+06	3.82753e+06	3.76167e+06	3.85484e+06	3.93438e+06	4.06076e+06	4.02482e+06	3.99382e+06	3.93644e+06	4.06066e+06	4.0266e+06	4.05124e+06	4.16368e+06	4.2743e+06
Isogalactinol	80735.8	133713	96943.7	282056	86271.1	203573	219989	99287.8	88792.2	135957	116223	192999	118045	86263.8	79100.1	282073	72198.5	117210	80524.5	146503
Inosine 5'-monophosphate	3.1541e+06	3.62088e+06	1.9027e+06	2.72944e+06	2.8463e+06	2.90915e+06	1.45205e+06	4.09016e+06	3.34724e+06	4.27242e+06	559749	1.66126e+06	1.07326e+06	771074	5.46145e+06	1.86363e+06	4.61401e+06	1.66168e+06	2.53012e+06	1.6169e+06
Creatine	7.81278e+07	9.69812e+07	8.12877e+07	1.07357e+08	5.48583e+07	4.53232e+07	4.88271e+07	1.19463e+08	7.50537e+07	8.52204e+07	122203696	118442930	9.78293e+07	1.25179e+08	1.26572e+08	1.1928e+08	1.21094e+08	9.19813e+07	1.11063e+08	1.23931e+08
Creatinine	228613	506028	526957	186659	574902	562884	229768	291788	225191	233720	277023	259295	416676	385357	245391	226971	257542	223624	220207	240481
Gemfibrozil	125106	116552	139931	99281.8	92440.3	94315.1	85512.4	90657.2	107604	94057.5	89354	96153.9	158938	99136.7	106545	95104.2	92212.4	155289	103821	101558
Adipic Acid	185609	228848	226487	210008	241492	222683	247368	503374	303272	163602	613773	192988	241699	211819	166113	205617	137652	303775	209848	138734
Dulcitol	66894.2	70440.6	62067.9	64875.8	88441.9	86514.3	96975.5	57168.1	74145.5	86117.7	58696.1	120265	69825.8	83786.6	108915	149884	139492	107049	101963	97046.1
Caprolactam	294380	275808	201922	241919	257535	243122	247644	293352	324732	293684	275232	243581	304256	361861	296819	295736	303605	335995	286008	279564
methylcarbamyl PAF	7.5322e+07	8.92818e+07	9.53148e+07	9.26083e+07	9.21251e+07	9.60538e+07	9.23337e+07	9.5711e+07	9.47872e+07	8.02833e+07	9.88037e+07	8.32046e+07	9.30201e+07	9.16904e+07	9.5767e+07	8.01728e+07	9.79002e+07	6.61989e+07	1.03854e+08	7.39967e+07
Methylmalonic Acid	1.3254e+06	1.48549e+06	896663	1.73603e+06	984083	1.40745e+06	2.33675e+06	2.2428e+06	1.42988e+06	1.5459e+06	1.71507e+06	736531	646164	440403	1.38379e+06	2.4795e+06	2.55558e+06	791819	1.07512e+06	952808
2-Methylsuccinic Acid	241465	166071	158437	207220	199381	216551	248962	814745	276199	141860	1.02337e+06	173648	292535	170456	180482	225945	180249	402846	190213	147859
Methoxyindoleacetic Acid	409511	346561	285830	275855	226372	202163	169829	167485	157756	160911	122454	146193	125524	127810	139957	134963	108144	111245	112055	113080
Β-Pseudouridine	76063.8	46029	37503.7	35169.5	14343.2	24209.1	37428.4	57458.5	53181.3	45627.3	88608.1	71462	46957.6	117105	80614.2	65402.5	119174	123154	135547	29019.6
m-Cresol	93615.5	99567.4	76043.3	113017	86810.4	84535.8	112984	105087	71629.9	112072	114174	99227.8	103995	107342	84313.5	92515.8	87299.2	75832.6	124764	106322
3-Hydroxybenzoic Acid	466690	501078	474896	497438	414039	509977	477776	510835	517528	503608	475532	512604	515271	506440	471422	492849	542133	524087	497360	516254
FFA(22:1)	1.48152e+06	1.10294e+06	1.32032e+06	1.19836e+06	1.25141e+06	1.38164e+06	1.00957e+06	1.21819e+06	1.24266e+06	1.21114e+06	1.0593e+06	956868	918241	1.11348e+06	829562	756475	705711	1.25459e+06	1.26167e+06	1.23849e+06
Methyl caffeate	331482	293622	289535	284752	291957	299146	291870	306142	302683	285271	306199	286995	280682	266547	284295	266685	263834	247423	263750	279271
Caffeine	10046.9	17426.3	165463	50197.7	7753.68	137255	31393.7	24820.7	40356.6	61944.6	616777	22325.2	28964.8	29550	23550.7	40687.4	41344.2	26105.1	28474.1	24182
Ascorbic acid	32266.2	3506.57	28759	29096.2	30845.5	35758.8	6076.59	29255.6	26999	39013.9	33152.3	25711.5	35990.5	25359.1	30201.9	28924.5	25767.5	28463.7	33712.3	27641.8
Theobromine	37021.3	23314.7	27840	32446	24770.9	28863.7	39241.1	34402.5	32640.3	32762.3	36387	40480.4	32538.3	49368.2	32941.5	48946.9	49460.8	28129.6	35539.7	39604.8
Trolox	65043	83228	72436.6	83799.3	63006.1	73076.5	71690.5	64787.9	74771.8	76610.8	78267.2	90598.7	79168.9	75173.6	73348.2	79454.1	73370.2	79141.3	76757.4	77338.4
Lys-Met	154518	193788	136603	130650	75629.1	235944	263161	215465	258306	258248	325258	288729	284607	267363	599902	425134	487538	342568	391518	613943
Lys-Ile	401979	251441	126638	181671	150544	203664	237791	360696	228208	364576	507546	333766	239727	501972	469083	477572	984265	413592	483648	440725
Lys-Val	50258.8	53363.7	42917	86854.2	54435.8	76388.1	78531.4	87899.2	48153.7	80603.5	106127	117263	53387.2	128792	97377.7	85532.5	86902.6	96325.8	136138	107839
Pyrocatechol	4.23662e+06	4.21175e+06	4.20401e+06	4.28461e+06	4.05127e+06	4.27871e+06	4.29482e+06	4.26437e+06	4.32272e+06	4.34454e+06	4.41122e+06	4.25497e+06	4.25874e+06	4.06674e+06	4.21997e+06	4.28428e+06	4.26518e+06	4.36151e+06	4.20921e+06	4.35748e+06
Monobutyl phthalate	286822	276687	294363	299968	289248	259218	319844	293534	299497	307284	299863	300139	316942	295784	287365	305394	312635	321206	300351	312246
Monoisobutyl-phthalate	224150	216485	213341	183886	207100	162391	152035	182002	183292	238068	146038	224817	195181	190155	224169	221089	199253	202605	193879	230113
Dibutyl-phthalate	1.30906e+08	1.30633e+08	1.37295e+08	1.43172e+08	1.45501e+08	1.43528e+08	1.4093e+08	1.42707e+08	1.45674e+08	1.5367e+08	1.4795e+08	1.42465e+08	1.41085e+08	1.42104e+08	1.30425e+08	1.43744e+08	1.47226e+08	137848245	1.42775e+08	1.39113e+08
Dioctyl phthalate	22964.2	30050.8	23869.8	24950.5	37478.9	26035.4	34032.3	36387	28364.3	25269	42702	29343.8	31889.7	47747.8	43420.5	22329.5	29070.3	33507.7	43233.8	27011.7
2-Methoxybenzoic Acid	332257	224094	287016	297017	229141	290671	364861	297044	265160	319100	406047	368351	303548	362116	373046	298338	365266	299542	307162	336874
Phosphocholine	987129	805211	550379	933555	697148	914348	822873	928550	977032	943680	940897	1.15397e+06	663647	1.12754e+06	1.34914e+06	1.36889e+06	2.00677e+06	990158	1.09038e+06	1.33108e+06
Diethyl-phosphate	177524	190246	189941	171863	172708	163970	200243	140329	194096	167978	189563	158294	171500	200956	179674	173516	193890	193366	135578	177025
Creatine phosphate	285121	455893	190972	370464	123132	176092	232944	658092	172355	226375	650901	674127	252481	566820	1.1025e+06	261195	436827	1.20064e+06	532337	395957
Triethyl-phosphate	1.42612e+06	1.38941e+06	1.2315e+06	1.43761e+06	1.41196e+06	1.43825e+06	1.45046e+06	1.35101e+06	1.45603e+06	1.15072e+06	1.39546e+06	1.43482e+06	1.39207e+06	1.50274e+06	1.50266e+06	1.40524e+06	1.468e+06	1.54783e+06	1.43424e+06	1.44481e+06
Phosphoenolpyruvate	175670	157613	221025	174231	192348	154344	136844	166600	193977	184685	56273.2	223426	201248	188273	155183	196063	172457	193941	190786	137196
Hexaethylene-glycol	104763	106455	54835.5	64386.6	56617.6	43050.5	39212.2	37235.4	38487	48929.6	38020.5	45316.2	231114	56540	41565.3	40440.9	41907.7	101148	36037	46965.4
Maleic Acid	727036	555152	335415	499215	550681	743797	542623	469519	684656	554960	443281	684634	488858	1.36914e+06	997007	642409	1.73698e+06	861654	1.31468e+06	1.24791e+06
Maltotriose	48044	40620.9	17307.1	26543.3	19791	18424.2	30022.6	42030	15925.9	29341.2	60710.2	45991.5	13348.7	41802.7	94097	32028	31485	81408.7	35469	51765.9
Maltose	81851.3	33544.8	89396.4	36687.1	60216.5	30116.1	69638.5	57402.3	96929.8	52679.4	38199.6	95002.9	78096.3	104421	57392.1	56449.8	202412	69613.8	59276.9	39134.6
Mycosporine-glycine	465825	347537	639898	389695	490562	447806	350217	395574	420807	472196	370890	376513	473929	438158	350713	295202	312487	39231.6	404824	425130
Shinorine	1.93395e+06	2.10973e+06	2.47185e+06	2.59989e+06	2.67835e+06	2.56065e+06	2.51296e+06	2.32413e+06	2.74714e+06	2.95978e+06	2.55721e+06	2.77848e+06	2.82717e+06	1.78958e+06	1.66465e+06	2.26974e+06	2.27241e+06	2.11459e+06	2.13941e+06	1.83492e+06
Mycosporine-serinol	48645	31932.8	26090.3	29866.3	27680.1	48061.4	34780.5	37035.8	33703.2	47886	43530.9	30298.5	40511.6	51077.3	49291.2	52151.8	90196.1	60863.2	40903.3	27904.8
Imidazole-4-methanol	1.1536e+06	1.10812e+06	1.29072e+06	1.0973e+06	960121	1.28018e+06	1.04977e+06	1.15447e+06	1.22142e+06	1.1695e+06	1.32454e+06	1.28417e+06	1.38815e+06	1.44928e+06	1.26142e+06	1.42422e+06	1.48968e+06	1.66291e+06	1.71804e+06	1.70163e+06
Imidazoleacetic acid	1.52924e+06	1.58906e+06	1.39402e+06	1.08175e+06	1.1196e+06	1.31702e+06	1.38538e+06	1.44375e+06	1.58841e+06	1.3218e+06	2.03417e+06	2.06779e+06	1.27016e+06	2.41708e+06	2.34227e+06	2.07042e+06	3.13432e+06	2.10573e+06	2.14684e+06	2.32978e+06
Raffinose	48044	40620.9	17307.1	26543.3	19791	18424.2	30022.6	42030	15925.9	29341.2	60710.2	45991.5	13348.7	41802.7	94097	32028	31485	81408.7	35469	51765.9
Niclosamide	759502	787741	856929	772733	805599	847200	798468	812557	838398	869940	762878	808160	892102	828891	787014	809854	814637	822477	894948	782576
Jasmone	285693	251548	220420	278539	228386	224778	237419	210528	258569	239247	229962	214115	259003	203137	227162	238059	206836	391141	254506	314709
Uridine-5'-diphospho-N-acetylgalactosamine disodium salt	116283	145778	62012.7	100268	94885.8	153599	82491.2	185436	156584	158305	68652.3	89639.1	39979.4	56317.5	265128	135368	392647	65503.8	166300	120476
Uracil	948803	839261	1.00996e+06	1.27906e+06	1.00642e+06	875185	936034	1.06173e+06	1.27828e+06	1.12227e+06	1.19984e+06	1.00443e+06	1.27167e+06	867870	820256	931699	772176	1.17439e+06	1.09136e+06	792981
Uridine	279120	424476	216067	313544	278687	213543	270278	194238	203744	468259	614523	313697	168961	321576	454383	859006	595101	812455	393085	535643
Uric acid	41756.7	65834.2	43806.8	60073.3	28898.7	3586.44	74666.6	41448.7	45886.6	41962.6	89272.4	60442.5	65270.9	152779	5592.71	143154	252363	102005	116033	107927
cis-Citral	234892	172816	212519	246608	326088	211503	290956	224860	288066	279408	212569	316699	364563	256669	223773	314541	262416	375932	300490	209602
Taurocholic acid	14216.5	19133.4	4088	15860.9	12056.1	58988.9	9.89604e+06	166848	31068	7751.14	178735	13564.7	24096.1	71835.3	56007.2	100121	226015	141180	398551	69736.1
Tauroursodeoxycholic acid	115593	113313	96033	107645	106612	107689	527045	103653	121076	114439	134927	108027	127856	129804	119372	119419	114902	135287	122913	119811
Piperidine	234452	191674	142987	287371	199235	295930	197500	249922	287202	177634	317141	238933	145695	432231	358065	314966	672668	376980	349419	409719
Piperidone	117982	59656.4	251136	114041	82825.4	152390	118817	183780	144334	69431.1	49892.3	86588.6	164176	456015	43087.6	101477	76178.7	112579	83625.5	80358.1
Piperazine	104894	119934	102976	118324	132510	169137	174088	118327	135053	108678	151342	160041	142029	183048	174167	119930	182286	244603	178356	186803
Pinolenic acid	227354	180277	113764	231980	167450	298516	176041	222977	253439	235807	234767	215251	160692	259942	188034	217476	382180	275352	218283	172106
Purine	1.20476e+06	1.11265e+06	1.1649e+06	1.15359e+06	1.16517e+06	1.20205e+06	1.18054e+06	1.15113e+06	1.13843e+06	1.17474e+06	1.20137e+06	1.31018e+06	1.19133e+06	1.32082e+06	1.27196e+06	1.25361e+06	1.39134e+06	1.23686e+06	1.29026e+06	1.26159e+06
Pro-Ala	622074	648005	524188	533417	517550	577256	730975	628915	541089	543397	680176	617541	674844	546712	680207	647782	563545	572585	520810	696369
Pro-Glu	26270.2	35595.7	41417	34353.4	37383.1	33348.2	50508.1	33501.6	42425.8	37380	85863.3	39403.8	42428.8	104042	49185.8	68062.6	87957.7	61776.4	54546.2	55567.2
Pro-Leu	48995.7	73347.8	36715.9	60842.7	53924.2	29071.7	54904	79146.6	46345.2	43643.5	167400	134581	87204.9	253848	126206	81065.9	159950	94082.9	93984.5	155203
Proline-Hydroxyproline	51635.2	77036.8	38563.2	36020.2	48758.8	40645.4	62690.9	47918.9	60701.7	36274.1	148557	97933.9	78415.1	264582	107048	68062.2	120289	96134.2	77082.4	121356
Pro-Ser	101199	92567.8	54633	80866.4	53366.4	87676.3	107882	141263	111701	97523.6	174406	176618	44717.1	244447	155909	183089	285824	135575	164789	155877
Proline betaine	686062	630991	520773	588587	606233	652980	697406	888988	803204	818469	1.09833e+06	940677	625495	1.05861e+06	862931	1.02833e+06	1.62798e+06	1.11058e+06	1.08956e+06	1.02118e+06
Gluconic Acid	319766	493883	356728	422278	406384	473804	325912	391979	314416	489069	466329	422615	353805	315944	462548	333571	327455	425526	344441	392623
PGE1	21243.9	29948.3	28500.6	24650.5	25705.8	27995.5	26152.8	19857	22802.9	26263.2	26492.3	22431.9	25740.7	18280.8	27862.4	28937	23387.7	26615.7	24409.6	15975
Hydroxyphenyllactic acid	34691.4	39693.3	35193.9	33444.1	38680.9	36181.5	38011.9	39987.3	39697.8	47991.3	42587.3	49951.7	44301.8	42126.8	38038.5	39658	38926	39612.5	44751.6	41053
1-Hydroxylamino-2-phenylethane	51030.9	43459.1	35316.6	32955.1	41954.3	48146.1	54346.6	37189	40499.7	39418.9	44377	50600.2	46959.9	41325.3	47039.1	39706.8	55518.5	45287.1	45272.6	42253.9
Hydroxyacetone	405506	576085	400890	486636	335030	301243	370338	507178	380153	345799	475135	358607	343620	466634	470358	517780	284825	524544	507139	277981
Hydroxyurea	576231	719779	716395	682714	683888	736996	744949	696674	662952	681726	809528	617667	744126	548730	544843	603862	524976	730178	551541	605911
Hydroxypiperazic acid	2.21531e+06	2.19135e+06	1.20237e+06	2.12285e+06	2.36537e+06	4.37907e+06	3.00577e+06	4.30472e+06	3.46327e+06	3.08042e+06	2.8684e+06	2.59417e+06	2.03198e+06	3.3177e+06	5.4343e+06	4.29741e+06	6.07364e+06	4.75097e+06	4.55085e+06	4.18371e+06
Hydroxyquinoline	539458	496182	271557	436921	367101	493566	386748	565500	575874	472389	705963	525492	365941	776317	725780	668549	1.21193e+06	666445	634065	699309
Zerumbone	57867.3	53011.6	54486.8	59464.5	53058.9	61388.1	41885.4	65423.3	53198.8	49145.9	49000.1	57188.6	58640.1	53081.9	51933.8	43821.5	59748.5	61925.9	56251	53539.6
Azelaic Acid	1.24291e+06	1.34262e+06	1.32384e+06	1.43093e+06	1565886	1.66367e+06	1.53917e+06	2.08522e+06	1.45789e+06	1.36785e+06	2.68299e+06	1.60295e+06	1.53231e+06	1.76669e+06	1.65796e+06	1.73897e+06	1.83059e+06	2.32972e+06	1.56725e+06	1.73047e+06
Azelaoyl PAF	28174.1	25029.6	24691.8	64551.3	61647.4	15229.6	26205	19418.4	13776.4	27845.7	15238.9	18439	37761.2	23909	19329.3	25183	24745.8	18681.5	24776.7	26886
LPA(18:1)	36928.3	30675	23677.4	19737.7	14284.2	20813.4	17562.4	31733.6	27342.2	37258.8	40709.3	29970.4	27062.3	33995.5	47377.4	31501.3	44497.6	43534.3	49099.3	51276.6
LPA(18:2)	63637.3	55968.9	40212.7	51053.4	28849	32245.6	43939.8	57606.7	57647	77038.1	112066	56262.2	36249.6	78200.9	78399.1	73813.7	90663.9	70221.5	82839.5	89904.6
LPG(17:0)	18620.5	15976.8	17208.6	16246.8	14975.2	19033.7	22358.4	16739.2	17748.9	20476.1	16911.7	17583.9	18037.5	17065.2	18473	16710.7	17377.6	16503.3	22133.6	19388
LPG(22:5)	5464.16	6774.69	2763.67	6393.93	2579.11	4063.48	4388.05	4123.25	6748.36	6550.59	10660	3774.07	2218.89	6723.7	9318.58	6555.02	10293.7	11248.5	7577.35	7259.13
LPE(P-17:0)	59277.1	66836.2	18733.6	48988.9	61334.5	133010	87664	108550	45928.4	63309.4	125664	68799.7	16006.5	44283.8	59433.4	68424.6	98942.5	31377.8	89378.7	89873
LPE(P-18:1)	817326	807072	192674	566452	752734	1.3669e+06	1.03536e+06	1.27741e+06	610523	802179	1.39069e+06	953784	185731	548146	1.03542e+06	828370	1.29056e+06	460171	1.1233e+06	1.25629e+06
Phosphatidylethanolamine lyso alkenyl 16:0	14938	18050.2	6018.26	14028.1	12439.1	26308.9	15942.6	27632.8	13640.8	19107.9	30866	23069.3	5486.72	10715.5	14366.4	19131.6	17345.9	7520.84	16583.7	23918.7
Phosphatidylethanolamine lyso alkenyl 18:3	170400	185529	141968	182178	203886	139994	173906	176391	172036	186287	190409	177034	166175	177238	167581	162513	211205	194488	163571	181340
Carnitine C10:0	7254.53	8907.51	9384.05	7850.62	8655.83	14735	13008.5	18273.8	11226.8	9783.58	10445.8	3979.8	574.201	7420.72	12123.9	10864.6	67666.8	894.159	14177.9	15779.3
Carnitine C14:0	59653.5	65848.3	25405.5	30694.6	56256.2	84217.9	38048.1	86745.3	72066.2	35722.9	63275.9	30541.2	20578.2	29990.5	105034	67851	434581	61111.9	83046	85590.3
Carnitine C14:1	22234.7	17981.8	8200.47	14308.4	15261.5	19966.1	37377.1	26505.6	25446.9	16873.8	22457.8	15858.6	10191.1	13039.5	43174.9	26770.4	138413	23316.1	36367.8	36519.3
Carnitine C16:1	31470	34582.8	16781.2	14168.1	24168.2	35319.5	64331.3	24514.5	35006.1	18740.1	46546.8	16103.5	18060.4	22231.9	80252.7	52475.7	233463	28226.9	53377.9	68104.2
Carnitine C18:0	109039	70411.1	60379.8	79242.3	52307.5	45898.8	51516.4	56390	109180	74901.5	177754	102271	60201.7	84994	154066	123545	382827	94413.7	118265	155213
Carnitine C18:1	148986	129344	73087.1	88454.1	107140	86440.1	175301	96084.9	181910	104992	248097	58524.9	47362.1	126035	239746	196862	745912	166751	187196	229354
Carnitine C18:2	32305.9	38318.3	13743.8	20807.9	39771	29200.9	93540.6	30122.9	57075.2	23603.7	71139.2	20516.5	14419.3	39754.5	74759.4	89296	308545	50153.8	75169.7	71255.7
Carnitine C19:2	811365	619862	662591	783770	705660	724992	692082	756698	776752	714666	695560	631040	758507	697059	736160	730566	1.00032e+06	599540	986241	766862
Carnitine C22:1	18300.5	20007.6	15801.3	18669.8	14950.7	24176.5	21384.2	25887.9	18115	18290.2	69870.7	41608.5	14263.7	26362.2	28465.6	42959.9	32913.8	23776.9	31033.2	34192.6
Carnitine C22:2	9742.15	5312.31	5709.83	4930.88	3656.35	2393.39	4127.4	9330.63	5107.28	5675.06	19105.3	9623.66	5186.55	12907.8	9565.54	7505.82	7256	13022	9155.13	19513.9
Carnitine C24:5	24289.6	27316.8	14647.4	18878.6	13567.5	17716.8	19971.3	26965.3	23621.4	30391.2	70118.7	33262.6	21783.9	45155.4	32764.2	45131.4	44643.1	50934.9	37388.3	51956.7
Carnitine C24:6	14622.6	16079.9	14752.3	17803.2	14164.5	16546.4	13399.3	18377.5	17804	15843.2	15553	19031.9	15203.3	15968.8	16208	12715.2	18065.5	17968.7	18004.6	20319
Carnitine C4:DC	68909.8	88871.1	31115.6	73338.3	48887.1	80013.3	48731.2	60008.3	48905.1	74461.4	38741.3	92257.4	46671.7	75549.8	142264	79989.3	82302.4	92254.1	123361	178925
Carnitine C6:0	56145.8	43214.6	26943.4	33558.8	33876.9	31421.8	24712.7	742359	36333.2	26210.9	105562	65002.9	50920.4	117805	72947.5	86573.3	273414	143436	81886.3	171633
Carnitine C8:1	63677	85850.5	58749.8	61723.4	52444.4	58323.8	37957.6	71763.9	61917.2	62624.3	110344	51790.8	19632.4	69616.9	95147.6	106745	550714	149113	117718	153172
Lactulose	14221.1	70614.3	44363.1	129192	21871.5	25823.8	48824.6	23403.8	42773.5	34987.2	48629.6	65099.2	63487.2	20804.8	10373.7	53556	34513.5	58903.9	16141.4	35218.1
Orotic Acid	182768	242135	316071	252310	250438	178148	253074	232582	251310	258885	271075	229774	313926	199933	170637	159105	116180	208113	255998	211670
Lactose	81851.3	33544.8	89396.4	36687.1	60216.5	30116.1	69638.5	57402.3	96929.8	52679.4	38199.6	95002.9	78096.3	104421	57392.1	56449.8	202412	69613.8	59276.9	39134.6
Cork-oximate	351096	363463	339056	331790	286925	332715	404381	367225	325513	347277	425043	352016	319791	328699	387059	445132	394101	379436	342010	322211
Ammeline	379674	325207	309615	375065	308000	357309	371357	96697.7	350367	344433	414875	347389	361227	307339	398331	375267	347891	451640	342765	413221
Tetraethylene-glycol	82017.5	97596.8	63476.6	77991.1	67635.3	62146.3	127590	71632.3	91943.1	52118.5	59264.9	73965.5	97054.8	68894.6	73765.6	51201.6	67816.7	82551.6	104277	62148.8
Triethylamine	537575	471433	547719	514723	558980	588864	595252	504410	571102	621505	482758	532456	662105	579386	568305	553781	464995	148244	553835	591880
Triethylenetetramine	503755	488354	403950	419699	431209	484088	429604	148234	423011	407305	470931	395673	436115	411846	406062	401851	437921	480143	437097	456317
TriacetonaMine	69076.3	103907	78357.6	91958.5	98730.2	102144	73589.3	55521.6	65253.8	108947	37793.5	98716.9	81692.7	79271.1	84598.5	96826.3	77732.5	83334.2	85799.6	82327
Tryptamine	29129.9	25341.2	20728.1	22512.4	19474.9	27841.3	17467.7	40238.9	31575	29827.2	44930.8	33909.3	27752.2	52520.6	41265.9	42149.5	70628.4	46900	46175.9	47964.6
Epinephrine	1.72935e+06	1.07793e+06	983834	1.24446e+06	1.0638e+06	1.08604e+06	1.14403e+06	1.24665e+06	1.46777e+06	1.27737e+06	1.32729e+06	1.73587e+06	1.00775e+06	2.2095e+06	2.31644e+06	1.94015e+06	3.49812e+06	1.30293e+06	2.10323e+06	1.84271e+06
Biopterin	51248.3	57767.2	51688.3	51997.3	48232.4	40520.3	60432.5	39809.5	75694	56631.4	11517.4	63493.2	65475.2	37654.1	36387.3	47237.7	31856.4	54624.3	42018.4	45528.1
Octadec-9-ene-1,18-dioic-acid	109105	84948.2	77454.2	164306	104528	198781	54285.4	107004	148233	124499	114346	132555	94427.7	126640	87657.4	66050.1	352853	82645.9	111665	79779.9
Octadecanedioic acid	126287	87144.6	82098.2	77844.6	110729	102980	102777	491091	146937	79087.4	865358	85979.5	119871	92154.9	79376.8	57594.7	86612.2	167407	99237.4	78955.6
Dodecanedioic Acid	585968	587487	405083	471200	555058	511939	6.26459e+06	1.60987e+06	638684	451771	2.23404e+06	1.13174e+06	553744	487002	520620	6.9971e+06	438855	814076	538663	422410
Hexadecanal	1.26215e+06	1.14723e+06	617642	981176	1.52683e+06	485611	530692	703250	1.16749e+06	1.30367e+06	771637	632986	344096	692318	328336	294509	516313	400612	485511	681410
FFA(16:2)	2.38855e+06	2.07098e+06	1.67754e+06	2.76697e+06	2.54664e+06	3.10895e+06	2.36521e+06	2.76792e+06	2.94776e+06	3.05826e+06	2.60842e+06	2.41047e+06	1.88833e+06	3.33909e+06	2.2637e+06	2.94183e+06	3.92684e+06	3.02785e+06	3.36843e+06	2.2866e+06
FFA(16:3)	1.13085e+06	686261	660482	1.01623e+06	931178	822045	922061	1.00147e+06	955669	978093	931508	920896	841304	1.17595e+06	907695	966816	1.08446e+06	975047	1.30849e+06	1.15103e+06
FFA(16:4)	448894	453373	598603	538448	579844	601319	557962	531784	555030	535342	544562	553799	617926	534210	506422	505862	554516	584310	729666	726423
Hexadecanamide	299221	382763	435679	401542	382473	448655	343007	360716	348678	351563	440877	344622	409276	423979	224458	243795	328673	338635	413236	355812
Hexadecanedioic acid	253437	181140	159093	185469	212885	228371	277516	1.09878e+06	297509	162402	1.69133e+06	182880	224704	223617	178552	187993	208320	386272	252811	192316
Tridecanedioic acid	865157	968603	837542	939901	874647	885513	5.03608e+06	1.70333e+06	958510	879935	2.02271e+06	1.39595e+06	947665	931346	885546	4.94809e+06	889733	1.18115e+06	965153	880732
Tetradecanedioic acid	243185	206664	158274	183621	228278	203207	692901	1.00766e+06	307005	182953	1.60792e+06	222324	246146	210368	203628	666473	188315	379594	221315	178773
Tetradecyl phosphonic acid	27077.7	58430.6	60243.6	58972.8	22005.7	25098.7	23310.2	70429.4	41631.6	29359.7	77803.3	52763.7	75293.4	45346.8	26659.3	94132.6	115524	39255.8	115193	77283.8
FFA(14:0)	24536.2	21055.4	15928.8	22048.7	22428.4	24027.9	23255.7	29683.4	30786.5	21498.8	24640.8	19504.9	20895.2	22660.1	20095.6	22264.2	26154.4	23436.4	24071.3	21504.8
FFA(15:0)	618252	750026	561702	624002	673448	666721	607502	1.03801e+06	1.01371e+06	642352	956571	685923	581798	542914	553079	489196	654374	680861	710894	481087
N-(2-Hydroxyethyl)pentadecanamide	294801	306219	324292	267966	136355	150042	126469	156328	157907	160777	143605	149524	147929	289144	135010	140140	154831	189073	152197	170802
Lithocholic acid	235277	183538	139012	320788	235504	345373	153810	221768	325910	274518	345385	302151	224567	204608	185372	209818	217538	245267	285717	208617
Murideoxycholic acid	6059.27	55240.3	14027.7	14675.4	1960.72	11195.2	25117.7	14555.9	12684.3	12927.1	26925.2	16083.1	31591.5	161908	331796	224364	123594	138181	81236.5	288232
Bis(1-inositol)-3,1'-phosphate 1-phosphate	943487	935125	329540	743286	449266	842825	842986	1.71272e+06	1.10699e+06	1.3183e+06	2.25616e+06	1.2265e+06	618438	1.87676e+06	1.79978e+06	1.79962e+06	4.08495e+06	2.22026e+06	2.21874e+06	2.14111e+06
Tetramethylthiuram disulfide	30410.5	34400.5	27157.7	21986.4	35095.5	37833.7	27935.9	23957.7	35567.2	32646.1	35001.9	35653.6	30249.6	40006.6	31494.3	34329	32460.9	27993.7	28651.2	35084.7
Salicylic acid	332298	348433	371746	354059	343797	365168	360686	346304	367543	359117	346918	346518	377230	350052	334952	366979	355301	373608	386651	375993
Ethylsalicylate	8.36985e+06	8.9808e+06	7.50092e+06	7.85122e+06	7.93207e+06	8.55863e+06	8.97369e+06	9.42408e+06	8.56176e+06	9.45493e+06	8.33431e+06	8.594e+06	8.82507e+06	9.54564e+06	8.8508e+06	9.10023e+06	8.84579e+06	9.42577e+06	8.70195e+06	9.10865e+06
FFA(15:1)	218471	309182	210390	235028	244736	252054	241206	238761	223735	202417	194278	198415	248712	219031	239257	178676	178123	212539	202699	210229
Cis-4-Hydroxy-L-Proline	5.19767e+06	5.40016e+06	3.94297e+06	5.76524e+06	2.54371e+06	4.84924e+06	5.04383e+06	5.39166e+06	5.44753e+06	6.27646e+06	7.3424e+06	5.74972e+06	4.2957e+06	7.42134e+06	9.51395e+06	7.36904e+06	1.33976e+07	8.54794e+06	7.84273e+06	7.72641e+06
Ser-Phe	58453.9	91639.2	43777.1	68908.8	99868.5	40170	84552.6	73298.1	76189.1	57418.4	81487.7	83267.5	37631.4	87108.8	163815	121335	177087	88796.4	114152	92324.4
Ser-Phe-Ala	12089.5	16184	7532.73	8822.71	6262.92	9199.53	9143.15	7466.22	10433.6	7620.27	10347.5	9204.36	10850.3	9662.99	8673.22	10780.9	12466.2	9703.82	5007.75	15468.1
Ser-Ala	9593.4	21211.1	17397.8	20597.3	16637.9	10334.7	22258.9	16540	16184.3	21992.5	33236.6	20697.6	13617.1	22747.9	24052.4	28788.8	51434.9	22747.9	23422.2	18930
Ser-Glu	42414.4	71148.5	44992.6	65257.1	42301.8	59238.8	57667.4	68021.6	44998.9	55461	144438	23527.5	47114.5	117189	81315.5	143328	96264.4	113196	111961	101494
Ser-Gln	14796.7	11698.1	10176.9	15175.6	21272.7	12332.3	20341.8	17072.5	8717.4	15728.6	35074.6	28672.4	19422.1	21272.7	26554.4	32592.1	45319	27746.1	23121.3	20866.4
Ser-Leu	23861.6	38647.4	14207.9	26781.6	29377.9	16507.8	28888	36615.3	31361.2	39165.2	62960.1	55929.6	18108.6	54639.1	49066.9	46529.9	63747.4	57250.3	63010.5	32478.6
Ser-Ile	23785.3	31621.2	17313.6	26641.3	26264.4	14382	40519	38289.1	30771.9	32095.8	64359.3	60230	28273.9	58573	50971.8	64967.1	74294.4	55643.3	63544.1	28584
Pyrrolidine	666173	652528	465449	794891	601725	767773	504257	724677	757426	565609	831968	741808	477862	1.16305e+06	974870	870227	1.45217e+06	1.25967e+06	1.12691e+06	1.30735e+06
Coniferol	66796.6	73090.7	51797.2	82749.5	78401	62805.3	90778.3	95874.9	75191.2	87445.9	100679	86159.8	115012	121820	80379.1	108593	102123	92432.1	65603.7	104467
Thr-Ile	32208	33757.7	32540.5	37138.6	36182.4	28751.9	31511.3	51724.6	31929.1	57819.8	84575.5	70280.1	26910	71907.5	74119.6	69615.3	81099.5	102641	116287	62732.1
Asp-Gly	6390.61	10520.2	11091.1	19478.1	9613.01	16227.1	11379.6	13249.2	12845.9	15633.8	34745.1	16835.2	12104.3	28051.3	39861.8	26315.3	32519	18958.5	28560.4	30486.4
Betaine	1.66646e+07	28534929	1.83026e+07	2.11836e+07	1.53235e+07	2.68169e+07	2.30909e+07	3.2158e+07	2.93644e+07	3.16328e+07	4.27851e+07	4.395e+07	2.84725e+07	3.77441e+07	4.72351e+07	4.57279e+07	8.00701e+07	5.4342e+07	3.61751e+07	4.41663e+07
Melatonin	24861.6	18744.2	21704.3	22854.3	21804.7	24746	27792.6	21166.3	26480	19534.1	24597.4	19503.6	25073.3	21556.8	21511.8	23026.3	23719.3	24989.5	22834.2	21499
Deoxycholic acid	6435.69	135225	27458.4	42131.7	5148.61	42686.3	67166.9	36862.4	33972.4	26843.8	66267.2	31594.3	70232.7	438446	671069	579002	299344	296917	199398	707113
Vitamin D3	25533.2	29108.8	21305.8	24557.9	28754.7	21788.6	22869.6	25502.9	23095.2	17527.6	19731.4	15950.9	24504.5	20091.9	18402.7	19857.6	21461.9	19628.6	16139.9	22574.3
Aconitic Acid	898426	1.09061e+06	1.19658e+06	930732	1.08937e+06	927382	1.00725e+06	862119	862307	1.06931e+06	883451	876685	1.06023e+06	920316	806877	771977	424555	753803	847305	845267
Glutaric Acid	241465	166071	158437	207220	199381	216551	248962	814745	276199	141860	1.02337e+06	173648	292535	170456	180482	225945	180249	402846	190213	147859
Selenomethionine	283713	232405	321068	279759	286923	285883	262528	305820	316667	257654	252575	282093	298114	270321	292373	245418	192832	257675	258495	212368
Cytochalasin H	84778.2	112149	129281	114851	115766	84668.2	132562	125867	158155	108619	126652	162339	130961	152088	134555	124502	115761	166779	130294	117468
Astaxanthin	5.59014e+07	5.47223e+07	5.22559e+07	5.65144e+07	5.56352e+07	5.43683e+07	5.61851e+07	5.55498e+07	5.60562e+07	5.6459e+07	5.66341e+07	5.4964e+07	5.48407e+07	5.68467e+07	5.60532e+07	5.55418e+07	5.7747e+07	5.58876e+07	5.75509e+07	5.58885e+07
Hypotaurocyamine	932734	1.18353e+06	714303	618620	895648	784886	848144	868592	1.28724e+06	1.19121e+06	2.25107e+06	3.09303e+06	1.55062e+06	1.54618e+06	3.19387e+06	3.59663e+06	6.16576e+06	1.61098e+06	3.30631e+06	1.33516e+06
Adenosine	1.5502e+06	2.84707e+06	1.5891e+06	2.46434e+06	3.36602e+06	2.41788e+06	1.8526e+06	2.47463e+06	4.89765e+06	3.72629e+06	22102.4	1.49575e+06	1.16645e+06	693290	3.24179e+06	2.31156e+06	1.40659e+07	797314	3.96736e+06	925623
Cyclic Amp	74235.7	63664.1	33165.8	53463.1	88415.9	74843.7	53034.7	80505.2	71436.9	96004.8	65452.9	58221.1	26575.1	78229.3	105326	90185	222887	87876.5	205307	97274.4
3'-Adenylic acid	1.0189e+07	1.1089e+07	5.81797e+06	8.15822e+06	5.19602e+06	9.7082e+06	5.66209e+06	1.37058e+07	7.60658e+06	8.04759e+06	3.7989e+06	3.89608e+06	3.03915e+06	3.24285e+06	1.26138e+07	6.57774e+06	1.76337e+07	3.60101e+06	8.94086e+06	5.12396e+06
Adenine	843559	981007	577413	574376	514565	817777	665444	975621	816342	700711	636223	469856	322004	513973	994649	745362	1.06419e+06	482453	712616	573979
Vanillic acid 4-O-sulfate	539136	551351	568597	551838	560230	571939	578324	541548	577343	578537	548321	574420	579537	604674	561698	577289	570255	629328	597475	578166
Cyperotundone	52612.2	47486.2	46927	48182.7	47084	40365.8	51561.5	57209.4	53059.2	57710.5	72815.7	80136.9	44962	53895.5	20522.7	30722	44602.6	49430.6	48973	99106.6
Val-Thr	3.19306e+07	2.92214e+07	3.1154e+07	3.13432e+07	3.17302e+07	3.25863e+07	3.18358e+07	2.99226e+07	3.10531e+07	3.08814e+07	2.87145e+07	3.31583e+07	3.43105e+07	3.14816e+07	3.27637e+07	3.38704e+07	2.92235e+07	3.24074e+07	3.21629e+07	3.24989e+07
Subericacid	549858	543127	493227	514517	602481	593212	651918	1.11651e+06	592382	541425	1.44838e+06	529702	607971	559359	484219	617134	532276	756981	578465	509518
Synephrine	1.74393e+06	3.82093e+06	5.39757e+06	4.05316e+06	3.59774e+06	3.45063e+06	2.5169e+06	2.07547e+06	5.16095e+06	2.17772e+06	3.89753e+06	2.06356e+06	5.37307e+06	1.76714e+06	3.87695e+06	3.31563e+06	4.27734e+06	4.2743e+06	3.6519e+06	3.02749e+06
Androstenediol	1.27023e+06	1.23859e+06	1.26188e+06	1.18795e+06	1.35208e+06	1.34423e+06	1.30553e+06	1.29355e+06	1.29721e+06	1.35454e+06	1.31997e+06	1.29876e+06	1.3444e+06	1.27002e+06	1.32945e+06	1.31051e+06	1.32127e+06	1.3083e+06	1.33434e+06	1.37755e+06
Iminodiacetic acid	8.3215e+06	6.7796e+06	6.38576e+06	9.57602e+06	6.02835e+06	8.96682e+06	7.78664e+06	1.3745e+07	6.21129e+06	8.92686e+06	1.41095e+07	1.0792e+07	7.28162e+06	9.28018e+06	1.06569e+07	1.55097e+07	1.18273e+07	6.97912e+06	1.55362e+07	1.40074e+07
Spermidine	350252	269436	348481	232814	381075	341893	436873	378218	327292	383234	301589	343207	481846	352957	271047	443376	497231	364589	499199	344890
Linoleamide	67723.3	132235	158272	88080.3	59041.1	81707.6	74564.5	85474.9	54570.1	61552.3	76655.3	84737.5	82106.4	101799	77493.6	88134.5	147051	102713	75202.3	104942
Linoleylethanolamide	181277	127243	113768	164673	84493.9	135565	129094	166854	163523	156086	237126	190898	152408	369002	207524	176242	268066	199140	243766	147504
Nicotinic Acid	515531	489445	487305	455083	471638	499731	525826	549773	489943	480182	517534	549318	475984	497082	510769	532433	500952	503310	484188	468656
Nicotinamide	7.49051e+06	1.06504e+07	7.72276e+06	8.56178e+06	5.26716e+06	5.57517e+06	9.75666e+06	1.22842e+07	9.86319e+06	7.16887e+06	3.16291e+07	2.23926e+07	1.50909e+07	3.3906e+07	2.97004e+07	2.84009e+07	3.30862e+07	3.00963e+07	2.80784e+07	2.54277e+07
Nicotinamide Adenine Dinucleotide	440141	594258	235800	331839	359072	493129	377861	610836	660535	582038	129254	235022	145036	133134	916867	429493	1.09475e+06	239959	461665	306355
Oxidopamine	92199.7	244442	73579.2	171425	51226.9	89035	97811.9	231143	97817.4	102459	383659	284151	103387	280426	509107	90512.2	209908	505278	221732	220792
Trimethylamine-N-Oxide	1.08983e+06	939563	1.14895e+06	954806	1.15086e+06	881739	1.10556e+06	895947	1.06852e+06	996406	794414	977239	966894	912238	806768	782195	665534	804529	936948	911154
Cocamidopropyl betaine	915997	1.26134e+06	1.11491e+06	1.3333e+06	1.16906e+06	1.03066e+06	1.28251e+06	870577	856024	1.05802e+06	1.07469e+06	1.07883e+06	1.59829e+06	2.42777e+06	879523	1.0519e+06	1.20013e+06	1.25548e+06	1.65001e+06	999773
Securinine	354862	392726	437312	433341	398237	380826	409170	340436	352657	378002	389622	410591	482388	587386	361449	395359	411716	382436	519848	424540
Ethylene-glycol-salicylate	22833.4	22596.4	15756.9	22753.3	17982.5	22852.3	22596.9	18123	17917.6	16294.9	20513.7	17978.7	16027.6	21295.6	17471.6	18734.5	18929.4	21327.9	22174	18336.2
2-Hydroxyethanesulfonate	4.61967e+06	4.77323e+06	3642408	3.48454e+06	3.2032e+06	3.59475e+06	4.37884e+06	4.27929e+06	5.00292e+06	3.98331e+06	5.28823e+06	5.88987e+06	3.71471e+06	7.30178e+06	6.35554e+06	6.45919e+06	9.12502e+06	5.7897e+06	6.50514e+06	6.72933e+06
Ethylmalonate	241465	166071	158437	207220	199381	216551	248962	814745	276199	141860	1.02337e+06	173648	292535	170456	180482	225945	180249	402846	190213	147859
Ethionamide	5.4535e+06	5.78877e+06	4.91808e+06	5.2626e+06	5.3831e+06	5.77805e+06	5.78227e+06	6.02394e+06	5.63139e+06	6.18837e+06	5.82064e+06	5.47454e+06	5.78068e+06	6.3108e+06	6.09784e+06	6.16659e+06	5.97777e+06	6.19149e+06	6.09201e+06	5.80889e+06
Phenyl acetate	86009.9	101325	79801.1	93982.1	75732.2	86695.3	89017.2	96712.2	87025.9	101470	105145	108039	86590.9	67333.9	185976	96670.1	86509.9	120438	94184.2	102797
Levulinic acid	64629.1	77702.9	62081.5	74887	89069.7	78959.2	65191.7	79215.2	80835.7	70961.8	96990.5	76557.9	71389.1	74276	94364.6	69619.8	87315.4	110483	73576.9	77941
Acetylcholine	1.16734e+06	1.31902e+06	419152	773775	633314	1.04731e+06	786880	1.66791e+06	1.08758e+06	885356	851534	893001	551536	1.22585e+06	1.87414e+06	927731	2.1387e+06	1.25162e+06	1.32822e+06	1.34426e+06
N-Acetylhistamine	158461	219487	164391	169129	95905.9	156326	291763	190425	107945	102396	400468	212531	170817	585983	376304	566904	861621	416388	591718	518686
Isocytosine	246813	915887	241870	358801	367347	585675	243890	495178	667036	527251	1.20641e+06	807443	542374	1.33919e+06	2.04397e+06	1.25794e+06	1.69396e+06	940887	1.50246e+06	796503
Carnitine isoC4:0	301187	318311	205818	210016	158879	154103	207211	892529	208287	151097	635509	444904	458182	985434	852387	731489	1.7348e+06	1.34964e+06	700912	1.12918e+06
Ile-Leu	20150.6	4390.6	8785.99	5973.58	3938.64	15884.7	22091.3	6182.91	10573	8002.51	20744.9	13719.2	14199.1	21388.7	38238.9	23142.3	34702.5	12534.7	29691.7	19942.2
Ile-Ile	3153.7	9147.43	9048.78	22180.3	18508.4	15614.7	14656.4	24861.2	13334	8443.52	26403.9	23623.3	8026.58	19407.4	66648.4	16008.9	62919.7	28530.4	33522.6	28517
Isomaltotriose	48044	40620.9	17307.1	26543.3	19791	18424.2	30022.6	42030	15925.9	29341.2	60710.2	45991.5	13348.7	41802.7	94097	32028	31485	81408.7	35469	51765.9
Isolithocholic acid	235277	183538	139012	320788	235504	345373	153810	221768	325910	274518	345385	302151	224567	204608	185372	209818	217538	245267	285717	208617
Isonicotinic acid	4.45666e+06	5.31219e+06	5.29072e+06	4.97657e+06	6.1254e+06	6.59072e+06	5.78498e+06	5.45703e+06	4.90445e+06	5.27257e+06	4.81997e+06	6.60382e+06	6.02695e+06	6.04398e+06	5.10391e+06	6.67595e+06	7.63797e+06	6.03549e+06	9.08778e+06	6.02135e+06
Ginkgoic acid	27883	29443.4	34311.8	26838	32131.7	2510.92	26676.7	24056.5	32474.7	33716.2	38267.6	40807.6	36216.8	36726.2	42461.3	36084.3	50251.7	21494.2	38190.7	28986.7
Indole	288943	266101	265025	236842	287838	270711	230295	239581	316431	217410	270240	246233	319832	311840	270374	258258	278610	182556	296110	338923
3-Indolepropionic Acid	40922.8	36214.4	34314.3	41822.2	36391.9	33689.6	43949.3	45695.8	35010.3	50697.1	42520.6	44360.6	34566.7	42032.2	40772.9	32746.4	36133.9	41524.6	41203.5	42006.5
3-Indolebutyric Acid	1.07299e+07	9.95977e+06	1.08637e+07	1.11844e+07	1.09306e+07	1.0919e+07	1.10221e+07	1.16199e+07	1.14116e+07	1.20511e+07	1.19759e+07	11638215	1.21589e+07	1.25637e+07	1.26423e+07	1.21719e+07	1.21914e+07	1.2362e+07	1.28057e+07	1.30452e+07
Indole 3-carbinol	4.82682e+06	4.77374e+06	4.65092e+06	4.81584e+06	4.79969e+06	4.77529e+06	4.78739e+06	4.85785e+06	4.80084e+06	4.75719e+06	4.65362e+06	4.8399e+06	5.01209e+06	4.36732e+06	4.75286e+06	4.75638e+06	4.77539e+06	4.71217e+06	4.9692e+06	4.81524e+06
Indole-3-Carboxaldehyde	6.94401e+06	6.74889e+06	6.79743e+06	6.62627e+06	6.45966e+06	6.54015e+06	6.79961e+06	6.75064e+06	6.72247e+06	7.03674e+06	6.50517e+06	6.85737e+06	6.76648e+06	6.61462e+06	6.34284e+06	6.58704e+06	6.81791e+06	6.7125e+06	6.94614e+06	6.7521e+06
Indole-3-glyoxal	1.48864e+06	1.44954e+06	1.45435e+06	1.6022e+06	1.60377e+06	1.5441e+06	1.4673e+06	1.522e+06	1.52145e+06	1.56306e+06	1.60101e+06	1.64095e+06	1.60325e+06	1.52974e+06	1.6805e+06	1.58449e+06	1.57503e+06	1.60832e+06	1.62912e+06	1.59635e+06
Methyl Indole-3-Acetate	200011	169992	168663	194770	190200	189458	188652	183086	181774	190536	184085	176491	182809	196895	192825	178293	201518	205517	212200	196209
Indoleacetaldehyde	232214	212140	132999	216896	160718	278516	188133	309775	302082	272529	380082	339120	207606	397644	408924	395660	700101	423231	420926	439890
Octadecanamide	24488.3	31222.6	36861.4	24375	33106.3	24789	25680.1	35460.4	32350.6	30905.7	32222	29365	35711.4	42571.6	26539.8	31571.8	31148.9	40983.7	28764.4	33209.4
n-Oleoylethanolamine	92608.9	67851.8	66265.2	80715.7	40707.2	54989.9	60268.3	76461.2	78632.5	69006.5	104736	92064.3	75136.1	158441	104003	90723.1	119638	104440	115441	101003
Traumatic acid	62790.5	139201	75014.4	84819	63517	57588.5	63312.2	69059	61437.6	67635.5	72721.4	68018.2	66947.6	55406.3	61398.7	62357.7	61929.6	66057.3	48599.5	55761.3
FFA(12:0)	3.48526e+06	3.41155e+06	2.84859e+06	3.4009e+06	3.45116e+06	3.36085e+06	3.60236e+06	5.66608e+06	4.24812e+06	3.45908e+06	6.84066e+06	3.3033e+06	3.40231e+06	3.58309e+06	3.27966e+06	2.90568e+06	3.42717e+06	3.9058e+06	3.85272e+06	3.24267e+06
Ethyl-dodecanoate	332416	366521	378718	349120	280265	363690	367145	346843	341800	378987	346214	344872	302062	376852	368687	390377	304999	366709	392684	283401
Gestrinone	203881	175053	282330	125261	290817	143437	169785	231954	201159	213703	179463	208722	181351	190972	162707	200130	296661	227558	328458	215774
Pregnanetriol	405282	297465	215749	231640	148153	175515	219658	356198	312804	436767	555668	309901	180883	562863	307181	368984	373911	353793	390549	515153
Mucic Acid	12782.4	13140.8	16744.7	20400.4	12137.7	12031.4	23504.9	18045.9	27193.5	26539.7	30969.3	27296.8	22749.6	33354.7	40040.9	26446.3	55541	25021.1	30974.3	35657.5
p-Hydroxyphenylethanolamine	545019	735766	482077	456135	460409	621166	677164	524428	518998	486455	506462	500567	567710	327076	588536	606694	368262	412717	370398	563393
Butylamine	303270	205247	483083	263790	283971	592894	214039	247508	387072	307484	427125	291739	643201	394401	315444	393976	549705	411495	377310	357705
Mesoxalate	140944	659151	432335	664593	569372	445042	1.04067e+06	1.10741e+06	834036	634692	1.00124e+06	744839	676296	948778	1.12918e+06	824883	796666	619600	732881	672911
Mesaconic acid	180208	101016	114859	116006	140937	120868	96234.9	477057	164879	96065.9	533578	99270.9	145891	117205	96936.5	74360	88687.5	259856	140470	96050.5
Porphobilinogen	1.94157e+06	2.16658e+06	1.90798e+06	1.62956e+06	1.73079e+06	1.96564e+06	1.97151e+06	2.10787e+06	1.68336e+06	1.64899e+06	1.68412e+06	1.86456e+06	2.49004e+06	1.6835e+06	1.70169e+06	2.32239e+06	1.89371e+06	2.25985e+06	2073546	2.3612e+06
Palmitoylethanolamide（PEA）	247063	175643	163845	219709	132454	146869	167395	194994	239021	208927	209394	246669	183697	389363	218964	214037	322987	253737	275846	215686
His-Ala	241693	181870	40970.4	157446	42482.6	71074.3	64776.6	220892	59040	119981	276121	178460	48828.6	157247	387608	113115	166015	378745	147598	176569
His-Leu	30922.2	28750	19552.1	25272.6	21798.3	37307.4	35883.4	28045.6	20894.2	31939	55773.6	68237.4	41272.2	40600.4	49443.7	71543.8	70037.5	54945.4	80771.1	56178.2
Histamine	237431	957005	560138	316243	704417	713985	389036	818701	732205	964602	998570	1.0064e+06	600648	1.36114e+06	1.98142e+06	1.27156e+06	1.79852e+06	1.11424e+06	1.79658e+06	957982
L-Carnosine	2.32617e+06	1.93149e+06	398915	1.65067e+06	482842	728683	625458	2.2193e+06	457111	1.11829e+06	2.78428e+06	1.85558e+06	373145	1.64176e+06	3.87035e+06	1.16739e+06	1.62563e+06	3.7285e+06	1.30105e+06	1.7305e+06
L-Thyroxine	3449.1	3727.12	1745.86	3709.11	5959.01	7411.14	1982.27	3187.43	3455.61	4388.7	6156.35	6352.3	3892.73	6622.37	4447.32	9353.73	13899.6	3721.66	7675.64	5167.65
taurolithocholic acid-3-sulfate	98619.7	61263.6	131668	70285.3	121855	114424	18038.5	16189	34628.5	48693.6	49673	53676.8	43786.4	124999	58649.4	88403.8	89932.4	67252.6	27691.7	104913
Taurochenodeoxycholic acid	61504.6	144222	163006	292076	109115	129281	8.95855e+07	142517	214993	61224.8	553856	112416	111861	452532	187873	530121	534818	375833	226030	240872
FFA(20:5)	52793.1	34068.7	33463.2	118500	39608.2	98907.4	64324.8	60621.2	48602.1	60654.7	84292.8	113603	116974	80355.1	109627	72543.5	74540.2	157897	69064.3	183075
FFA(20:4)	45706.8	43838.7	31840.7	79753.5	67719.5	122457	77286.7	56541.8	56289.5	57053.6	95853.9	101115	95580.4	81077.3	92647.2	76022.7	86422.8	117454	78232.2	195944
9,10-DiHOME	121149	89790.8	46406.1	122148	22092.3	96252.4	93685.1	87714.9	88389.1	71455.1	94972.6	75697.8	57001	68846.7	71173.5	70613.7	62930.7	67838	53029.9	108890
FFA(10:0)	4.65352e+06	6.12084e+06	6.35262e+06	5.94984e+06	4.848e+06	5.15618e+06	5.18492e+06	4.46635e+06	5.08831e+06	5.72206e+06	5.18959e+06	4.45404e+06	5.43534e+06	5.92944e+06	5.38678e+06	5.68002e+06	5.04503e+06	5.00391e+06	5.82089e+06	5.71418e+06
FFA(16:0)	4.28331e+06	4.03774e+06	2.92381e+06	4.09037e+06	4.00616e+06	4.49001e+06	3.34507e+06	3.2149e+06	3.96131e+06	3.53491e+06	2.4707e+06	2.72327e+06	2.53513e+06	3.04214e+06	2.16292e+06	2.68739e+06	2.86878e+06	2.24458e+06	2.28322e+06	5.29517e+06
FFA(17:0)	523538	491444	387876	536515	584853	630290	470705	484201	569481	561232	473334	419604	444992	501217	395110	439676	507071	460224	480537	603377
FFA(18:0)	1.18775e+07	9.20576e+06	7.91252e+06	1.01325e+07	8.54194e+06	8.63129e+06	7.48014e+06	7.14105e+06	9.45726e+06	8.96511e+06	7.13432e+06	7.44173e+06	6.96719e+06	9.16858e+06	6.19318e+06	8.21388e+06	7.25917e+06	7.44277e+06	8.6765e+06	1.17274e+07
FFA(16:1)	702921	585674	444589	809742	781684	999221	568089	609575	645984	447616	287428	330996	356315	267006	225241	353708	500874	188164	337841	836974
FFA(18:1)	3.27666e+07	2.94043e+07	2.24438e+07	2.80213e+07	2.88853e+07	3.39569e+07	2.27596e+07	2.15184e+07	2.9516e+07	2.65676e+07	1.34567e+07	1.61713e+07	1.48406e+07	2.40419e+07	1.45269e+07	1.91672e+07	2.22585e+07	1.52794e+07	1.56682e+07	4.04019e+07
FFA(19:1)	282691	265533	211136	279302	263209	303956	266165	248479	261484	244545	224647	217023	226831	263761	219796	190753	280545	176749	230000	297163
FFA(20:1)	1.04557e+06	716134	606143	1.05946e+06	695073	807075	609110	575207	774904	649313	562361	652108	607019	805390	575738	724369	737998	634945	690700	1.24884e+06
FFA(18:2)	1.38939e+07	1.3116e+07	7.99327e+06	1.24903e+07	1.29891e+07	1.61712e+07	1.21125e+07	1.1783e+07	1.3645e+07	1.20285e+07	8.53264e+06	9.60987e+06	8.50181e+06	1.29069e+07	7.53786e+06	9.70206e+06	1.48627e+07	9.32933e+06	8.5791e+06	1.83755e+07
FFA(20:2)	548681	477911	356953	722799	564152	819083	468592	398292	518356	461483	564971	696280	602978	690765	573478	541450	733663	711942	494663	1.17864e+06
FFA(22:2)	452931	217228	170171	580724	202574	215303	193110	138061	229633	198322	156182	143259	140220	240196	159946	323876	193732	162946	292976	448856
FFA(18:3)	442495	389834	265231	438739	490288	630211	375764	403451	441264	399195	335315	358836	332928	427100	291014	340039	429874	338477	306628	655689
FFA(20:3)	154698	91402.3	66566.8	165696	138163	189540	119453	120106	150206	148663	240616	217411	249812	194062	262699	229829	219655	305027	199432	445688
FFA(22:3)	369849	280403	284327	643138	432659	493781	327510	277415	352975	305694	426373	563661	538476	403107	558447	427428	512116	641580	391922	995073
FFA(22:4)	416881	412750	278997	859815	709369	863952	593892	412297	576154	598487	501990	699368	764806	602814	730328	526357	620818	792966	406408	1.37322e+06
FFA(24:4)	554767	531772	502221	649188	659374	739103	557447	469484	547890	540776	522489	608279	586315	529722	602353	546844	533113	552196	585249	799679
FFA(22:5)	275014	249674	153340	452941	334351	499864	355712	294398	325721	292732	388234	421293	391447	381862	398455	307392	410520	454298	307929	857472
FFA(24:5)	362876	272254	277803	391778	408275	544328	331472	230630	395559	289345	309729	459539	409814	352896	356734	350706	360857	332965	338434	653415
FFA(24:6)	289673	280448	259008	269039	285588	292371	301568	274561	262182	305595	247581	254249	266723	265582	254358	263809	276898	244593	272580	281359
LPG(18:0/0:0)	864.16	5170.53	899.596	2106.5	9350.41	46378.4	80837.2	10625	2734.32	1281.1	10607.4	9206.91	5524.31	12828.8	18067.5	15493.8	15585.1	8749.04	12939.5	9616.19
LPG(18:1/0:0)	17423.8	18436.5	15925.2	1293.12	15150.4	17769.2	34820.5	14781.2	35568.6	13310.5	20915.2	23545.7	12360.5	29679.7	25913.8	19038.1	40772.3	21272.3	23703	16184.8
LPI(16:0/0:0)	63906.4	46380.9	70671	99403.7	39504.7	47555.8	84739.7	31616	39198.4	79190.3	25446	48697	40187.8	73333.7	47049.3	59336.4	64585.8	27178.8	29406.5	13588.5
LPI(18:0/0:0)	890954	383840	927180	875467	517695	525276	726627	443011	344817	539794	566545	1.08455e+06	885237	1.06942e+06	793460	996205	653028	758664	622320	299339
LPI(18:1/0:0)	61319.3	54505.6	71066.9	121981	40466.9	57298	118856	37804.2	30127	101616	40644.9	52364.5	65682.1	104163	71464.1	88473.8	79804.1	59421.9	48246.4	24971.7
LPI(20:4/0:0)	13456.3	16216.8	16284	26871.4	17323.5	16132	20400.3	12484.8	10965.6	15504.8	38327.1	16399.8	15726.6	53757.5	23161.9	30554.3	20927.7	24518.4	19881.4	10846.4
LPS(18:0/0:0)	34943.1	39034.2	38956.8	32603.3	56455.6	116770	67287.8	53525.2	7963.22	28444.8	104956	59512.9	39907.2	113058	75389.6	97000.1	46652.9	46461.9	36343.1	30261.3
LPS(18:1/0:0)	34514.5	59938.9	30695.6	30997.8	31889.2	76045.9	73927.6	35358.6	21148.3	34155.9	87425.5	39464.4	60337.7	133952	42536.9	43464.2	42298.6	47231.1	28133.1	29499.1
PC(15:0_16:0)	20107.5	20715.3	23676.4	23347.2	28831.7	19889.3	23754.9	19808.2	16211.5	17826.8	38315.6	31988.2	16979.3	56696.8	40067.6	38090.5	37077.7	30129.7	24579.4	30497.7
PC(16:0_22:0)	43241.9	42516.9	42873.4	77831.1	58660.6	47503.9	44881	61930.9	35843.4	59751.5	52774.2	95787	57771	70071.9	61899.2	79480	52307.6	52956	63934.2	89439.4
PC(16:0_26:0)	18869	8673.18	11514.3	25967.5	23207.4	23785.5	17091.7	18470.9	9711.24	18408.9	4970.05	16171	11429	6682.48	19844.5	9588.75	11093.3	12729.1	6618.33	46425.5
PC(16:0_16:1)	120990	106798	73941.4	115249	115368	104008	103761	110009	96172.3	99722.6	90902	80460.7	97621.9	198826	187597	121599	182765	105752	165283	73352.8
PC(14:0_18:1)	151408	190807	162682	213442	214955	195062	198757	171689	146536	198922	199143	181372	193565	238709	210461	210699	191456	211030	195319	178252
PC(17:0_18:1)	71715.5	55920	75256.1	81029.5	91509.9	76317.1	78392.7	85605.9	59337.9	76201	82914.6	117707	55631.6	131686	108935	108195	141757	97392.6	108081	111723
PC(19:0_18:1)	45738	39823.8	45518.2	34831	52676.2	54235.4	42186.2	33114.8	50408.8	36969.9	76949	64319	60934.5	102337	80304.7	64208.6	61399.9	62307.1	71756.6	64006.9
PC(18:1_22:0)	107162	68819.5	79674.2	134956	98839.3	54689.8	69791.3	74748.2	51655.1	77620	118076	144124	134333	103922	107320	128961	70836.7	156566	106921	179322
PC(24:0_18:1)	26391.6	8941.99	9569.83	26229.1	22246.3	23878.4	2109.09	17750.8	10727.6	13752.3	10070.2	15465.7	12902.5	12140	19079.1	16967.9	18406	21870.8	7237.88	63742.4
PC(16:1_16:1)	9261.57	10367.8	5913.52	9973.11	17780.5	8866.71	8137.89	11695.6	8621.74	10601.6	5862.81	6064.1	10690	14158.5	14637.3	3725.92	10602.6	8304.15	13178.5	1654.3
PC(14:0_18:2)	9083.47	7771.46	9369.72	6063.57	11784	18525.3	1038.94	9903.49	12105.1	8291.95	12430.2	11316.8	5627.96	20882.6	19032.4	15175	19976.8	16902.9	17635.2	2030.54
PC(16:1_18:1)	73727.7	48383.4	51616.8	74289.4	76711.2	94508.1	55456.3	44600.1	71179.3	73814.4	48211.1	62223.3	59604.2	100592	98000.3	77868.8	80955.2	61728.6	78582.6	42802.6
PC(16:0_18:2)	138163	153810	106194	159694	137349	149470	141055	132260	151250	137244	110162	148595	115355	202787	208405	183007	259340	142173	198510	169266
PC(17:0_18:2)	80107.9	97335.2	54511.7	85660.4	77815.9	105561	91640.3	84692.4	66697.3	70524.8	97881.6	105227	96132.7	113359	98120	103863	163945	83703.4	104869	79667.3
PC(19:0_18:2)	162732	155786	146140	144922	182073	174085	156655	125747	180982	145099	211180	240779	140488	248804	246336	220215	213740	162761	195637	225479
PC(18:2_20:0)	6132.27	5814.74	6003.27	7857.46	8447.24	11988.8	6137.77	7958.42	7839.05	8868.37	10815	7215.46	7434.08	7894.15	6369.42	5774.81	6711.12	7856.05	9080.07	10501.6
PC(16:1_18:2)	83224.4	86950.4	53719.5	83480	73130.1	93467.8	120870	85761.2	65168.3	98950.7	62002.5	63167.1	60234.6	126428	111893	115359	134769	64071.6	104980	84845.8
PC(18:1_18:2)	645237	633173	472724	688815	792263	785629	630517	675507	543014	679703	723770	858778	516986	927055	955554	893211	1.3177e+06	784104	1.02242e+06	1.06761e+06
PC(16:0_20:3)	40903.5	36869.7	22172.2	40061.5	42139.5	57695.6	35799.3	26945.2	35216	36892	87014	56526.9	50612.1	119695	71334.3	85866	112532	55474.9	98147.5	102713
PC(18:2_18:2)	306058	294256	207383	385527	383374	403046	296792	304991	256733	407063	372672	374131	236860	629746	406878	367515	545497	308016	481008	364134
PC(18:3_18:1)	28255	35985	28509.4	37022	44213.5	48690.5	36812	26887.8	23305.9	25080.8	44182.9	37011.7	26879.3	38592	43278	33012.9	67470.5	42987.7	56118	33949.5
PC(16:0_20:4)	238638	302810	268389	336575	296276	349567	405488	262421	272237	256816	324556	359180	259634	474771	484907	564320	695209	462310	460578	423085
PC(20:4_17:0)	21801.6	8817.05	18464.9	16655.6	19558.7	10170.2	12565.2	10172	7825.38	7079.88	13116.6	17198	7758.89	37197.2	23933.8	20233.8	38642	26083.8	19676	16120.9
PC(22:4_16:0)	33058.4	43659.6	29913.4	46598	33892.5	35936.8	51329.7	40866.6	35319	36437.4	31352.6	31896.9	30595.5	71165.6	68275	42790.7	69895.2	41856.1	53397.3	46985.3
PC(18:1_20:4)	40457.8	44573.3	48272.3	78241.1	65118.1	80760.5	74181.9	59810.8	46481.5	55723.4	74063.6	88296.6	78361.3	123265	133416	116219	170131	122078	129195	86140.7
PC(16:0_22:5)	20536.9	28094	16690.7	34887.1	35439.1	32782.7	24032.4	26915.2	22651	32014.6	32000.2	25486.8	25487.9	37337.2	35171	43093.3	56302.7	29039.4	52740.2	35169.2
PC(16:0_22:6)	3651.47	20012.9	15899.3	14103.1	9812.58	6755.38	15262.2	4950.18	10932.7	11040.2	11001.3	13490.9	5466.22	17740.3	19537	35359.2	23913.4	13377.1	18158.4	8553.15
PC(18:2_20:4)	17118.6	11052.2	22370	29351	28793.5	31003.6	35675	19639.9	18822.5	28793.5	23813.2	36186.5	31775.1	61258.2	42626.4	31382.2	54258	31514.5	29746.2	26723.1
PE(16:1_16:0)	25729.4	28443.3	24938.4	22300.2	35574.8	26265.8	28018.4	22363.5	27070.7	25213.3	13542.8	9892.62	6294.05	30506.3	30929.5	32095.4	38139.3	15238.9	30609.4	19056.8
PE(24:0_18:1)	151777	114468	114691	206479	142145	82017.7	111895	110828	72040.4	132452	211801	178052	209600	145536	163638	159621	108575	220061	171052	244383
PE(18:1_16:1)	65380.6	43966.8	40017.3	47204.4	51687.4	31900.6	49299.8	33489.2	41431.2	58287.1	27325	29015.2	27324.1	62200.4	92208.9	55099	65108.3	31463.6	50686.3	44664.2
PE(18:2_16:0)	960660	1.23662e+06	851124	870981	1.21608e+06	1.52004e+06	996511	995611	1.04367e+06	1.06925e+06	876569	934723	707343	1.99895e+06	1.04638e+06	1.26087e+06	1.5984e+06	629044	906685	890963
PE(20:2_16:0)	51019.7	55145.3	34473.3	55183.3	50155.4	56281.8	40633.4	42991.7	45169.7	37810.8	40589.8	32603.9	22241.6	75270.2	54860.6	49493.1	82907.9	33858.1	44719.9	44499.1
PE(18:3_16:0)	37339.1	32014.2	28534.3	33339.6	40157.6	37042.8	44474.3	27412.8	40815.1	29699.8	18356.7	26813.7	15699.9	53495.9	43862.3	43149.5	38910.7	21286.4	28639	15235.8
PE(16:1_18:2)	63467.3	61248.3	37165.5	42364.8	37969.7	58320.5	78220.9	43447.1	55209.9	60520	29600.7	47445.3	49909.5	101265	105264	49458.1	94338.6	34817.9	63610.3	53070.5
PE(18:1_18:2)	2.45591e+06	2.93566e+06	2.69254e+06	2.06384e+06	1.9589e+06	2.59684e+06	2.43096e+06	2.94293e+06	1.77317e+06	2.88814e+06	2.99686e+06	3.96659e+06	2.30161e+06	6.46626e+06	4.2577e+06	4.04898e+06	4.78182e+06	2.19087e+06	4.41026e+06	6.03289e+06
PE(20:3_18:0)	62898.3	65626.1	69476	64134.7	87457.5	117708	76581.6	87014.1	71176.4	56970.1	110886	97937.7	71085.8	153261	128849	148364	146116	102288	102442	125361
PE(18:2_18:2)	1.63908e+06	1.47553e+06	1.30799e+06	1.37166e+06	960588	1.50526e+06	1.43812e+06	1.59419e+06	1.22037e+06	1.78883e+06	1.31903e+06	1.73967e+06	971737	2.93357e+06	1.57398e+06	1.76717e+06	2.60675e+06	978393	1.74108e+06	1.30265e+06
PE(16:0_20:4)	387973	493440	413246	467860	694200	745698	530133	477291	450536	413108	526734	492915	395914	881179	649873	883544	899251	488783	492855	504072
PE(18:3_18:1)	87320.1	66086.1	55628.5	51062.2	43782.2	57974.2	57361.3	61638.2	42719.8	61983.2	31600	90782.8	30592	116197	109251	63766.7	86240.6	39763.1	66408.4	64695
PE(17:0_20:4)	137539	189869	143510	238826	211687	254554	222326	278862	195139	195687	280944	194115	127907	270338	339387	365793	409188	281434	342206	274789
PE(18:1_20:3)	21457.5	44588	37099.6	27533.8	15870.4	26919.4	49654.3	50751.8	16933.6	23799.9	45157.7	93050.4	55742.8	99658.8	81028.2	83958	94957.5	74200	74491.7	81651
PE(16:0_22:4)	37274	83290.6	51459.7	96074.2	94486.5	87876.2	83897.1	86813.4	41374.7	80424.6	58043.9	63837.5	49001.2	112855	97234.7	73284	127798	45681	67270.9	57683.2
PE(16:1_20:4)	26523.6	31861.7	18019.6	22415.5	16307.3	31090.3	36043.6	23069.5	24607.7	32063.7	30699.5	16309.8	19027	47203	50268.8	36623.9	54113.3	30430.9	40930.6	37176.4
PE(18:1_20:4)	21954.2	16751.9	28997.7	23842.9	20271.3	22987.5	14588.7	15120.5	23095.5	27691.2	22493	41121.7	23744.5	36485	35051.6	50801.1	28256.3	32867.9	43430.6	51959
PE(18:0_20:5)	26625.2	34856.6	30501.3	27336.7	34205.4	26513.8	36228	41618.5	24585.1	27021.8	34570.2	54954.8	38058.3	73775.6	36646.7	55899.8	39858.8	47127.1	29338.5	48679.7
PE(17:0_22:5)	11909.4	33682.5	8119.71	24035.3	26610.5	24111.6	22189.5	22032.6	18501.1	23063.9	28933	26840.5	10633.1	31775.1	30348.5	29461.3	59951.8	20032.8	32831.9	28716.6
PE(22:6_16:0)	34599.3	103753	96072.9	82741	96645.4	59993.8	109838	26704.9	42487.1	42363.9	60999.4	56351.4	35639.3	94823.6	112031	326845	115973	91812.6	100600	48570
PE(17:0_22:6)	3079.18	11864.4	1962.69	7687.95	10679.4	9167.09	10870.8	4818.31	6360.74	7535.94	23132.4	17233.2	960.427	15407.7	11671.8	18440.5	11615.8	11851.7	20678.9	16865.5
PE(18:1_22:5)	35450.7	25607.9	34840.8	55683.4	28832.1	1939.71	31982.7	42585.3	31982.3	35412.8	44207.2	41343.5	2456.35	58553.3	40879.4	40313.8	53106.3	23440.6	27221.2	51969.2
PE(22:6_18:1)	31962.4	40230	54300.1	37078.5	45453.4	45853.8	41626.1	42230.3	57910.7	62207.2	85518.3	71999.4	47248.8	70557	82668	130032	79544.4	75349.7	76219.7	61548.1
PG(16:0_16:0)	7037.74	19319	5336.28	4730.8	24125.5	79946.6	108974	25941.9	8889.65	24826	10056.3	6506.05	1465.35	15956.8	36722.9	30013.5	27771.2	13549.7	25407.6	9437.58
PG(16:0_18:1)	43859.5	47348.5	36548.2	39044.9	66218.8	102382	114165	48842.6	41191.1	51055.8	45167.5	79788.8	41218.1	73591.2	90031.7	97701.6	85667.9	56310.2	66878.3	64731.1
PG(16:1_16:1)	30208.7	36090.8	27056.9	38415.6	59062.2	45892.6	48296.9	67112.6	46453	47774.1	41793.9	28575.7	33016.6	83578.1	59178	52673.1	70824.6	30990.9	45013	25820.6
PG(18:2_16:0)	25559.2	48159.7	12582.8	28579.4	40619.7	87707.1	87698.6	40056.9	26706.9	26694.7	14513.2	19712.9	11577.7	40288.3	39243.1	28233.5	38873.3	17495.6	27630.7	13222.2
PG(18:1_18:1)	52651.2	45118.7	28732.6	29723.2	49365.8	73080.9	65946.3	38862.7	27265.1	42793.2	28135.9	34750.4	37287	47459.8	74806.5	60611.6	42254.2	34879	54288.2	46687.4
PG(18:0_18:2)	118528	138411	53234.2	81653.5	151377	357225	197228	141046	121114	92927.4	113341	96377.6	65697.9	172599	158156	166449	176108	63533.9	194734	90147.6
PG(20:1_18:1)	84981.2	66625.7	88853.8	47518.4	79275.6	98411.4	74441.7	70878.9	51879.2	82525.7	79680.1	103332	57171.3	212663	126903	120173	149387	77849.3	104002	118930
PG(18:2_18:1)	23160.1	25118	28336.7	38467.7	39198.8	42823.5	44168.7	21743.4	24265.6	23651.3	43316.8	32702.2	22300.3	34080.5	49148.6	76201.2	75192	26394.2	36507.6	28095.4
PG(18:1_20:2)	31355.3	29738.6	24512.9	21945.4	11412.8	25559.6	26664.1	24224.3	13210.9	30614.2	26050.2	34545.8	17926	59313.4	42678.2	47399.9	43870.3	20374.3	27875	37932.5
PI(16:0_18:1)	25416.5	46613.9	41583.3	39293.1	31519.8	46456.3	45812	39620.6	47852.3	48368.6	31416	41073.9	24962.3	30274.6	40079.8	49825.1	91354.4	28572.5	46947.6	51542.6
PI(17:0_18:1)	28811.6	31764.9	27585	33013.1	54432	33485.5	30161.2	36950.1	16747.3	29027.7	35972.8	44600.9	29649.5	99615.9	64374.7	64957.9	65439.2	50960.5	60341.5	81420
PI(18:2_16:0)	31535.6	64358.6	46404.6	50583.8	31736.9	53767.2	44779.4	38592.1	39542.8	66135.2	31519.4	27721.4	28388	77012.7	33238.7	56776.7	92395.4	8049.71	35538.3	27337
PI(18:0_18:2)	354838	322801	274794	273416	302704	426749	303352	322103	326108	337286	306751	344174	278000	541987	434669	507648	600176	257902	488459	272666
PI(18:1_18:1)	47715.9	43964.1	46216.8	39772.6	31973.2	51626.5	62811.5	50063.3	42113.5	59360.7	39106.4	42139.7	30811.4	82369.7	59008.7	53783	122100	37333.6	60541.4	56439.8
PI(18:1_18:2)	58443.7	92413.3	44642.4	84445.8	47307.2	83758.6	102192	87062	62263.1	100107	78864.6	66047.9	54637.2	111387	85665.9	95381.4	192466	55818.4	90646.8	58953.9
PI(20:3_18:0)	42689.8	35726.9	42441.9	38534.1	46882.2	45395.2	27245.6	44804.7	24759.1	29934.1	78020.5	59254.8	39891.6	77681.2	55414.4	72979.2	51819.7	35900.1	52404.6	59218.9
PI(16:0_20:4)	106378	162899	92999.1	190245	126617	145847	186036	116886	117013	185704	113764	137763	112523	204791	150922	131547	205877	76100.9	117044	87988.5
PI(18:0_20:4)	1.53651e+06	1.28635e+06	1.30025e+06	1.51407e+06	1.85828e+06	1.69516e+06	1.20422e+06	1.44637e+06	1.00591e+06	1.37679e+06	2.38113e+06	2.29487e+06	1.63374e+06	2.60288e+06	2.33039e+06	2.49502e+06	2.15794e+06	2.00219e+06	2.07309e+06	2.09555e+06
PI(18:0_22:4)	13094.7	10082.1	9671.63	16137.3	11149.4	16189.3	11350.5	18051.9	14729.9	12359.8	22071.8	29100.2	22306.9	26449.5	27917.6	23869.1	43262.3	24245.3	24499.6	21380.7
PI(20:4_18:1)	80712.2	112356	100510	155614	99864.3	99979.6	170322	120294	68527.5	202428	139467	120385	100410	211792	165100	159577	215036	103543	125486	132385
PI(18:0_20:5)	18120.9	8202.16	13589	11283.2	17807.5	15385.9	7150.69	15973	7152.48	10681.4	20146.2	31865.7	26693.5	46017.8	38138.9	25116.5	10682.4	27841.9	26494.6	25389
PI(18:1_20:5)	4659.97	6171.15	5299.87	10118	6903.41	4991.6	15252.2	11127.1	889.35	15934	8118.22	8013.14	8915.54	23155.9	17269.9	11420.7	9812.29	11931.7	10978.1	14665.7
PS(18:0_18:0)	91070.9	178729	134081	109210	222016	246542	144223	119105	156494	93660.7	327850	190545	178965	331563	274484	560524	328026	225630	292312	253793
PS(16:0_18:1)	246570	159910	187892	172579	260853	274228	267190	261829	81122.1	282374	214156	202592	177851	495522	289148	313150	376524	226132	203867	133545
PS(18:0_17:1)	8554.15	12820	10818.1	4844.28	17755.4	29840.8	15637.4	12827.2	18704.4	12731.5	22814.6	8071.81	3225.22	25573.7	23714.5	14939.3	16676.8	13379.1	31816.1	8658.24
PS(18:0_18:2)	254411	324360	281715	190126	305542	358099	271565	385992	121110	329279	298281	371497	185084	1.0097e+06	467432	424304	635968	233627	293752	174791
PS(18:1_20:1)	140162	150386	132389	122297	158168	167165	130542	138224	109014	125033	164280	166866	114144	190642	170718	199387	208752	149168	183803	182571
PS(18:2_18:1)	28446.2	26201	29345.6	24881.6	22051.8	32219.2	27693.6	27043.7	10955.5	35564.6	34987.3	31146.6	16784.4	58009.2	21161.4	25928.8	37139.3	23322.8	36552.2	17126.1
PS(18:0_20:3)	71558.1	66014.1	75084.6	80875	85146.4	139305	85192.5	95426.9	44232	75131.9	136144	140264	79788.9	256361	184245	198633	223984	102618	103083	69949.2
PS(17:0_20:4)	18130.2	41650.8	23992.7	24622.5	40823	50328.1	47560.4	36288	26682.4	25068.1	33794.3	34381.8	12824.4	68747.1	44074.8	48195.3	54500.1	35541.5	29714.6	41186.8
PS(18:0_20:4)	85558.6	90237.4	85620.6	78349.5	108986	136006	110328	138781	41892.5	106035	131474	99910.4	93079.5	179711	171018	220519	161515	128599	98587.6	81670.2
PS(19:0_20:4)	18442.9	39745.9	29440.8	28557.5	34849	29038.3	40269.6	43298.9	27295.2	33732.4	34300.1	34237.7	19729.9	48253.7	51682.1	49074.2	58128	37204.4	47575.1	59475.2
PS(22:4_18:0)	17971.4	22457.6	14379.9	22738.7	33568.8	37440.4	24627.3	28759.3	6439.5	19595.4	34411.2	31920.8	20423.1	48637.6	57024.6	34796.8	58369.6	16383.7	17905.4	13382.2
PS(18:0_22:5)	21028.1	29591.9	25030.4	22966.1	34300.3	27432	18857.1	31984	6292.22	16014.1	24121.3	28590	25840.8	41907.2	42661.9	35837.9	36014.8	23309.7	25153.2	8188.27
PS(18:0_22:6)	23615.3	44846.2	51830.1	23331	60794.7	75643.8	46287.7	48862.9	30016.5	34527.6	113687	64288.6	36314.5	93451.9	65172.7	119342	74407.1	32142.5	37553.5	33075.5
CerP(d18:1/24:0)	11710.9	19377.7	12026.6	21414.6	18022.4	18210.6	18680.1	22268.4	13932.1	13944.2	10241	14641.3	14413.1	20503.8	24549.3	13926	19584	14459	16110.5	16515.9
CerP(d18:1/18:1)	116706	161276	72469.3	137899	175963	238391	142206	171361	136725	164299	298706	212955	83932.9	622429	275303	313756	854307	239150	324685	191698
CerP(d18:1/20:3)	17539.2	21303.5	19572.6	19106.5	20842.9	41758.3	21494.7	30090.3	23848.3	22561.4	26354.1	33593.4	10370.2	43216.3	18349.7	38339	37795.7	26190.7	22755	17198.7
LPA(0:0/16:0)	159060	144657	149574	152986	141827	128431	204980	127164	187929	120573	123585	160142	126873	135213	141123	118932	164229	145862	135900	159720
PA(18:0_20:4)	30471.8	48578.2	65502.3	34021.3	73230.3	54587.5	76996	68388	25984.9	64846.9	87061.8	49016.2	54428.5	97445.5	88493.2	91362.3	91510.3	69190.9	46127.7	49421.9
PA(18:0_22:6)	20460.9	41504.3	19373.7	26619.5	47801.4	74379.1	32344.9	32332.9	46280.6	53221	93965.5	81299.8	40187.3	86512.3	77078.2	128599	139599	60770	120804	101163
PA(18:1_18:2)	26898.9	31566.3	22454.1	38145.4	36741.2	59519.2	45399.8	24010.8	30740.4	31660.8	26954.5	32229.7	24473	65624.5	55311.4	54124.7	78034.7	45760.3	42241.4	40409.7
FFA(27:0)	329201	308815	322192	296176	343514	344975	239211	350859	282615	298439	259515	282798	314248	241706	258981	286896	225817	282929	308067	534148
FFA(28:0)	401286	393901	410825	358903	306478	285479	356984	479738	375686	374392	373424	403694	353787	347791	365581	361624	378576	392208	364172	614745
FFA(29:0)	611081	508678	620882	573714	573826	583243	480137	633304	581029	590559	493130	591423	556328	536734	568548	531294	558212	595155	561059	803344
FFA(30:0)	630881	605159	693949	586887	597496	583769	576979	666979	670743	583055	585502	594695	578752	491161	626779	559653	499606	584698	643171	1.07815e+06
FFA(32:1)	210978	223674	218896	227004	212199	216263	203047	243340	223443	221458	203155	176734	199439	174767	201168	204038	218194	230970	215188	315663
FFA(19:2)	1.8713e+06	1.74942e+06	1.73631e+06	1.71741e+06	1.86486e+06	1.86894e+06	1.78704e+06	1.68806e+06	1.66117e+06	1.73542e+06	1.62447e+06	1.5103e+06	1.61432e+06	1.79657e+06	1.51186e+06	1.66826e+06	1.76759e+06	1.58654e+06	1.7335e+06	1.98116e+06
FFA(21:2)	165240	162758	154434	174528	166197	157627	164469	161904	153810	161589	145929	155482	159946	154494	163890	115487	168265	167972	166381	177111
FFA(34:6)	339303	386242	291674	381350	389569	433538	372739	497689	390676	373451	450895	381356	376573	418724	397417	479067	448206	406181	489587	748049
FFA(36:6)	307054	213025	147634	612995	236894	243034	176932	556307	219931	350652	222345	169598	140952	222422	140139	149702	265790	319677	199797	331896
PE(O-16:1_16:1)	21579	34059.5	17699.6	15651.7	15543.1	18218.7	53767.9	44882.3	27601.8	44566.8	19965.3	40367.1	16149.6	50734.3	67650.7	49339.9	65012.7	13324.9	37815.5	37219.5
PE(O-16:0_18:2)	23416.6	37307.9	25230.1	31250.6	32844.5	64570.5	50045	45160.3	55499.2	61805.5	35519.5	64786.9	25076.8	91193.9	76814.9	54811.2	76857.5	28996	45504.7	56536.4
PE(O-18:0_18:2)	10729.9	23867.4	17781.9	12866	16732	14442.6	19197.4	15947	17779.2	18700.3	20038.3	23549.6	13914.7	25772.5	31522.3	25799.2	33923.7	16258.7	24512.5	20890.6
PE(O-16:1_22:1)	5735.1	5438.85	4536.53	6517.48	5592.69	5461.71	4776.37	5099.08	3844.72	4998.33	2062.65	3174.63	3419.08	4800.61	5526.91	4374.88	4960.98	1530.24	2918.56	6009.98
PE(O-16:0_20:4)	114046	138394	81266.4	142793	207005	190422	139035	178821	154098	173298	158966	167873	110910	232512	211840	207470	240726	150891	189327	194229
PE(O-16:1_20:3)	68102.6	93967.5	68865.1	91168.7	140203	130063	105231	141078	100828	102535	116231	146592	71385.9	191955	151484	149815	199147	130065	122304	156969
PE(O-18:2_18:2)	238185	285302	120585	201837	208923	272301	329280	307124	200238	311292	251002	370184	154148	522240	463179	346487	546473	190593	430163	564143
PE(O-16:0_22:4)	43540.2	29224.3	11399.4	35354.8	25503.9	30170.3	42939	75178.1	38611.4	72024.2	74200.4	78817.3	26171.9	96713.5	70552.7	92322	52447.7	44457.2	41796.5	77859.3
PE(O-15:1_20:4)	4670.69	4668.08	5336.28	4722.73	12205.6	10545	5304.99	9375.31	4103.77	9332.57	8730.61	8219.92	2366.06	9272.78	9864.74	15304.4	9348.62	9910.12	8241.2	5893.04
PE(O-16:1_20:4)	2.97712e+06	3.87096e+06	2.378e+06	3.6461e+06	5.3461e+06	4.57791e+06	4.11985e+06	4.47251e+06	3.36707e+06	4.17643e+06	3.89114e+06	4.73882e+06	2.78145e+06	6.81183e+06	5.85806e+06	6.11144e+06	7.54805e+06	4.05287e+06	4.98621e+06	5.32575e+06
PE(O-16:0_22:5)	43068.2	69236.2	56217.1	51129.9	75088	55701	57726.9	50482	49399.7	71182.9	26805	71286.6	34771.4	72718.6	81374.3	60666.1	50033.4	37665.4	45903.4	46352.2
PE(O-18:0_22:5)	22914.7	26136.8	26142.1	18104	27155.9	32130.3	19179.7	23857.7	26409.2	26272.3	24121	20146.5	16418.7	37694.9	29612.8	27952.3	48083.1	26593.7	25932.3	50483.7
PE(O-20:1_22:4)	11795.7	11900.2	9924.5	10739.5	13076	18658.6	15634.3	11778.8	8420.49	12801.5	14965.2	8294.59	5711.18	17555.8	21732.4	11913.2	29849	12069.6	16401	20069.3
PE(O-16:1_20:5)	103244	68586.6	52034.3	116778	102419	99305.1	118447	151346	95951.2	133394	103866	144607	84163.4	250750	297485	177823	265606	140461	154346	186098
PE(O-18:2_20:4)	454188	491554	322132	636073	834077	766484	828666	659553	475139	650745	672175	944050	458884	1.3596e+06	1.34416e+06	1.08923e+06	1.67393e+06	790666	905957	1.13341e+06
PE(O-16:0_22:6)	10280.2	12545.6	11840.7	11944.9	26619.5	30719.1	11864.2	18942.9	39265	32259.5	54856.4	49468.3	31500.4	51718.2	39343.2	69932.2	68504.6	25526.7	74574.2	50263.7
PE(O-16:1_22:5)	485835	717519	605382	526310	751912	656359	607301	797031	536495	658915	570760	627483	373926	874881	758767	702971	954133	472740	670284	634609
PE(O-18:3_20:4)	16754.2	27504.6	15813.4	24766.3	25975.5	37084.9	50364.8	29740.6	24283.3	30211.8	58583.3	47608.4	10877.5	70057.2	44379.7	65657.2	102685	39702.4	50432.6	28622.5
PE(O-18:2_20:5)	11130.9	6450.02	7830.45	17192	8842.07	21954.6	17954.4	31588.7	21950.5	17815.6	12411.8	18318.6	11242.6	43712.5	59611.1	38836.8	45636.5	16600.8	24833.8	35001.8
PE(O-16:1_22:6)	281727	596704	390974	389885	764420	789236	524241	475314	827694	691085	1.37807e+06	1.25848e+06	582153	1.3039e+06	1.21696e+06	1.73973e+06	1.99758e+06	925504	1.70912e+06	1.08394e+06
PE(O-17:1_22:6)	4127.49	12670.5	2613.38	1112.7	9733.56	11325.7	7600.74	4880.12	6156.34	5663.34	4604.83	10946.5	6571.04	5135.7	8879.48	12788	16273.1	10366.3	8879.98	3190.56
PE(O-20:3_20:4)	48624.4	48488.8	22517	48650.6	82406.8	99488.6	62152.1	67169.2	63805.5	37525	72672.6	70261.8	25678.8	181611	111975	102576	285599	85006.6	113762	77599.2
PE(O-18:2_22:5)	41339.2	65661.5	51947.7	52241.5	57320.1	50342.9	66976.8	68596.5	34018.6	46265.7	69790	59593.7	42999.7	110388	100267	80049.2	150894	65701.5	73320	75723.3
PE(O-18:2_22:6)	52320.7	94525.3	42584.6	74251.7	114704	140699	106751	87840.9	114932	108077	265790	227897	94650.7	267816	240494	309453	401187	179960	328901	268412
PMeOH(16:0_16:0)	36199.7	37852.5	23371.4	29629	35250.3	39772.4	22381.9	37815.1	30275.1	33136.7	32139	32092	26190.7	54646.5	34042	34725.2	38766.5	35748.3	45837.3	48230.3
LNAPE(16:1/N-16:0)	25769.3	26305.5	23044.1	21715.9	25199.4	27069	28249.2	19423.4	34778.7	18784.5	19771.1	9981.08	19811.5	36774.5	40601.7	3658.62	40279.3	28747.1	31095.6	14716.7
LNAPE(18:1/N-18:2)	2.3869e+06	1.90819e+06	1.8768e+06	1.52186e+06	1.50886e+06	2.0243e+06	1.87424e+06	2.22391e+06	1.20127e+06	2.16734e+06	2.24817e+06	3.37576e+06	1.41114e+06	5.38942e+06	3.18619e+06	2.61501e+06	3.16563e+06	1.54284e+06	3.37574e+06	4.26667e+06
LNAPE(18:2/N-18:2)	1.59536e+06	1.43765e+06	1.12913e+06	1.0589e+06	1.00752e+06	1.43473e+06	1.2788e+06	1.58043e+06	1.1479e+06	1.72177e+06	1.37773e+06	1.64365e+06	1.01735e+06	3.22207e+06	1.55633e+06	1.69947e+06	2.09814e+06	951677	1.73321e+06	1.36653e+06
LNAPE(20:4/N-18:2)	253774	243210	189921	238618	251408	275692	256679	337515	199667	263622	304539	294835	190120	526778	400221	397334	423139	316753	358875	337885
LNAPE(22:4/N-18:2)	30464.7	46763	30794.1	85684.1	39849	48447.2	72844.4	43231.4	22504.7	78057.8	46342.6	62186	34744.5	93853.3	63371.3	50104.8	93047	45755	70310.3	54484.1
LNAPE(22:5/N-20:2)	75736.7	100847	81990.2	59126.6	80805.4	84641.2	77930.6	117317	63138.9	74070.8	79538.2	79970.6	42933.2	113215	103080	81129.3	130057	76592.5	86726.2	74011.1
LNAPE(22:6/N-18:2)	9177.11	10705.4	4018.18	8083.25	17633.6	14565.4	5598.88	6923.63	14065.6	4216.6	21260.7	14678.1	12452.4	14793	9019.9	24146.7	14220.5	7174.66	19190	7255.62
LNAPE(20:4/N-22:4)	10807.6	3038.3	7912.17	8410.91	10274.3	10930.3	7857.2	6728.94	9067.39	9561.26	24159.6	13261.6	9633.36	20540.8	19429.1	21463.7	25372.3	10897.6	12730.9	17054.8
PC(12:0_14:1)	33408.7	26783	19863.5	28672.9	25326.9	29415	29661.5	19106	34994.3	25140.5	19315	24320.9	10982.8	17701	16703.2	21078.1	33026.7	22810.2	23182	24992.2
PC(13:0_14:0)	190296	174197	153633	195307	158162	157355	158290	148802	152509	164605	177425	173253	152114	164648	145872	223704	161585	163723	180227	148118
PC(10:0_18:0)	5.95648e+06	5.77838e+06	5.89514e+06	5.21827e+06	5.71222e+06	5.65294e+06	5.69504e+06	4.95988e+06	5.30695e+06	5.63241e+06	5.69403e+06	5.40807e+06	5.70564e+06	5.78574e+06	5.2711e+06	5.42779e+06	5.99767e+06	5.76329e+06	5.49408e+06	5.57982e+06
PC(13:1_18:2)	14376.3	19004.5	12454.3	14779.1	26701.6	20936.2	12454.3	21161.2	9620.85	22566.7	12094	14160	5142.31	42953.9	24972.7	12606.7	30681.3	15625.4	16710.7	5602.82
PC(10:0_22:0)	13035.9	14133.7	1843.75	13675.8	16631.7	16815.7	18016.6	10812	14962.4	14262.2	14903.9	13636.5	16672	14335.2	8459.18	13638.2	13659.9	15481.3	14908	9050.85
PC(14:1_18:1)	22111.9	17413.9	35432.4	19282.5	32127.1	33148.2	38773.2	18609.3	24384.4	20994	26777.5	33237.4	16438.4	42822.3	23449.2	61618.7	57361	24132.6	33051.3	29207.9
PC(15:0_18:0)	47607.1	70264.9	55658.4	60948.7	84756.4	98980.8	59985.8	81072.4	51734.2	46324.7	85955.7	75811.1	53460.6	133661	100587	88664.2	100234	62788	82310	78449.5
PC(16:0_17:0)	94972.6	79581.4	67716.7	85573.2	95997.2	120942	95053	110571	71246.7	104536	94624.6	113136	78414.7	157930	125049	148650	222036	84128.8	140853	138169
PC(16:0_17:1)	17542.2	39898.7	34115.6	22431.8	38333	29908.6	35941.1	1100.17	27467.1	22998.3	27955.7	35339.2	36421.1	44961.5	37903.2	81689.5	42536.9	49498.5	43032.9	23131.8
PC(15:1_18:2)	22696.6	23706.9	16129.9	15881.7	22782.9	19326.3	18016.1	15087.9	31768.6	29327.6	42044.2	31068.4	20717	42479.7	24446.7	41850.9	37848	20950.2	25875	14585.3
PC(12:0_22:4)	6716.35	7248.5	8827.4	9054.5	7841.08	8640.97	6138.98	6999.87	7085.24	7492.97	6769.57	9024.93	4692.52	5715.56	6073.53	7445.84	7026.92	6630.96	7438.71	5456.53
PC(18:1_16:3)	116032	72455.8	97521.9	78138.9	71497.9	86441.9	96908.5	80367.5	58633.2	101392	76475.3	103056	72028.7	193781	118370	104630	137446	59282.6	111573	128098
PC(18:2_19:2)	12791.2	10396.2	6377.7	23726.1	13955.7	17368.2	18301.3	12737.7	15443.6	19827.8	14884.6	17941.6	9307.84	32807.8	11515.3	19016.6	21987.3	17463.5	19729.7	14472.2
PE(12:0_14:0)	61962.2	46974.3	38213.2	58130.8	41180.6	53179.4	40724.6	39313	61324.9	35572.6	34681.4	33841.1	38546.1	24749.1	30564.3	33929.8	42728.6	40078	32619.8	61838
PE(12:0_16:0)	19573.6	15473.7	11260.3	19849.3	16165.8	15055	15812.2	12906.6	18353.1	14209	11487.4	14299.8	7919.94	10619.2	11449.9	14444.7	20710.2	15145.2	13541.5	16513.6
PE(13:0_15:0)	6.64149e+06	5.58567e+06	5.28027e+06	7.80883e+06	5.38358e+06	6.13115e+06	5.5882e+06	5.11652e+06	5.08129e+06	5.45033e+06	5.5094e+06	5.57358e+06	4.88134e+06	4.88239e+06	4.73302e+06	6.51755e+06	5.4843e+06	5.40826e+06	6.61122e+06	5.10914e+06
PE(12:0_17:0)	18731.1	18264.2	18261.4	19399.9	18768.8	16947.1	19431.2	16583.5	14843.5	16800.4	17660.7	17266.9	15463.6	19343.5	18252.5	18163.1	19530.7	17044.1	17971.7	16118.1
PE(12:0_17:1)	493702	486864	459850	478299	500600	486319	476163	470667	414904	476936	461889	469307	406700	445420	452800	501758	483571	502481	483794	417096
PE(12:0_18:1)	30208.1	28921.7	26646.2	27330	28225.5	27237.4	31657.1	26626.5	24165	28148	26812.3	26863	24689.2	27705.6	31768.6	32332.8	28749.8	28865	29568.3	26154
PE(13:0_19:2)	80083.5	80097.3	90169.3	73622.9	78982.6	95270.9	79100.3	74875.5	76016.7	85284.3	86533.1	82021.5	80096.1	86899.6	88740.6	69389	82560.5	94729.1	84214.5	72911.7
PE(15:0_18:2)	38848	51934.8	39319.6	27861.2	46543.7	57858.9	56554	64198.9	34770.4	60276.9	49731.4	64155.5	25523	103704	71479.8	56178.5	82251.4	34695.3	64756.8	73758.9
PE(18:0_18:3)	58359.8	50961.9	43219.8	43497.4	53353.5	78635.2	47101.2	37921.9	48457.4	41777.6	45450.7	93178.6	38087.2	99498.7	82765.1	67031.7	80441.8	43842.3	62576.6	57221.8
PE(13:0_20:4)	194615	166944	163900	191662	162300	156742	147845	134329	156069	167839	179686	177884	158392	174790	144009	185185	150189	166065	180125	152931
PE(18:2_20:2)	42932.5	55722.9	29511.8	60992.9	30092.8	45940.3	33003.6	57464.8	16768.4	39525.1	44622.2	62736.9	25626	83071.1	61341.4	59898.7	85884.8	34971.7	81207.5	95834.8
PE(13:0_20:5)	3.73125e+06	3.54399e+06	3.25235e+06	4.22412e+06	3.18118e+06	3.51896e+06	3.27507e+06	2.81489e+06	3.02357e+06	3.3588e+06	3.96533e+06	3.61694e+06	3.00692e+06	3.51446e+06	3.13751e+06	3.90802e+06	3.1188e+06	3.74356e+06	3.84264e+06	3.02576e+06
PE(18:2_18:3)	88925	67973.2	48687.9	58944.4	44215.6	62581.6	70399.8	94649.4	80100.7	83891.7	65190	92541.8	43799.4	123999	104613	68814.1	90728	46512.8	89997.4	59145.2
PE(17:2_20:3)	8402.57	13020.6	11381.6	16055.4	24576.7	15568	23444.4	14302.3	13452.8	24502.9	26271.6	18585.9	11602.1	36456.6	40380.9	28993.9	42248.5	28808.2	33906.5	22153.4
PE(18:2_20:3)	44602.2	43533.5	30656.1	42652.8	42433.2	55189.5	47081.8	41147.5	46225.6	47107.8	51638.5	42170.4	35677	63302.9	55980.3	75568.9	65839.5	44273.4	49460.4	33054.9
PE(20:2_18:3)	38553.5	39469.9	24478.1	35326	33523.5	46005.8	33847.3	36408.9	37072.8	28459.1	32441.8	35776.7	23498.8	54860.2	42371.2	46275.8	53849.1	37544.3	42981.5	29323.7
PE(20:2_20:4)	273454	336631	240123	309090	477850	396315	378971	443484	359167	403679	333366	477686	273339	603319	580200	580360	738223	424075	503002	444216
PE(20:2_20:5)	11198.5	11223	7808.4	14255.1	14184.8	18616.1	21615.6	15074.5	8976.47	11329.2	11924.5	10733.9	8342.24	29557.4	33975.1	17166.4	30276.7	21370.7	29677.9	15562.6
PE(20:2_22:5)	37934.6	56110.4	49043.2	42920.6	48847.1	38755.6	41631.6	61415.2	35352.2	58919.1	35235.1	52607.1	26519.3	54293	55248.1	39919.6	69183.4	41766.7	44640.3	42753.4
PE(22:3_20:4)	41713.5	37457.6	19373.1	49842.7	62129.9	41577.6	49479.7	59238.5	51424	44627.4	39107.3	58436.7	46231.1	89807.9	115115	71436.3	133871	50111.4	77506.7	90196.3
PE(22:2_22:5)	27582.4	34960.6	34062.7	25491	33560.9	35906	28128.9	32384.2	27823.7	27771.5	32909.7	30818.8	18737.5	54226	37607.8	35901.3	56352	28861.5	39904.9	49558.5
PE(20:4_20:4)	16114.1	7441.65	18753.1	13167.3	13267	12200.4	11448.9	15380.9	10739.5	14221.1	21594.9	21753	12645.5	18965.1	37389.9	25577.6	15558	17633.2	21226.8	23194.7
PE(20:2_22:6)	24764.9	38170	20129.6	16473.2	53774.9	32336.9	28901.4	30177.2	51661	31497.1	67347.6	57607	39645	60393.7	59187.8	69071.2	112424	44463.6	77026.9	56428.8
PG(10:0_14:0)	499049	423340	349428	502987	385790	446642	458230	320604	500334	370761	338775	419045	193599	283232	341981	364221	532230	383249	382783	416816
PG(12:0_15:0)	24105.9	18826.9	19159.7	21854.5	19628.7	23982.5	17903.6	9399.18	20777	24103.6	13494.2	16612	5959.56	9734.4	13169.5	16021.6	20635.4	14734.9	17476.8	17924.7
PG(16:0_20:0)	12318.3	19083.7	12145.7	9065.06	22865.7	16308.1	10771.2	17633.9	10950.4	18617.2	8511.35	9727.66	12087.5	25369.5	27318.7	10910.8	35703.4	11890.2	32120.7	12666.8
PG(18:0_19:0)	24576.8	32601.9	47497.7	28406.5	63083.6	50735.1	29149.3	39119.1	51814.2	27320.8	77992.9	61503.2	46351.1	84362.4	62619.2	138166	86359.1	59133.9	63812.1	74851.4
PG(16:0_22:0)	118257	124988	118962	138263	151462	142014	102336	109943	85052.1	101587	107932	140710	129745	226669	185008	174755	164451	145710	206027	149211
PG(12:0_14:1)	67265.8	55408.5	42697.5	65692.9	47887.8	59434.3	54394.1	36601.6	63208.8	41799.2	38007.6	50860.8	22047.5	38011.6	42426.4	45521.9	67920.1	50296.3	46162.7	50825.8
PG(13:0_13:1)	1.3805e+06	1.2039e+06	1.15005e+06	1.51266e+06	1.12138e+06	1.13299e+06	1.13956e+06	1.10822e+06	1.11273e+06	1.11227e+06	1.16947e+06	1.19937e+06	1.01655e+06	1.14316e+06	1.09234e+06	1.30197e+06	1.17027e+06	1.0737e+06	1.34308e+06	988767
PG(12:0_16:1)	89413.6	83233.9	89244.8	84875.9	85826.7	83377.9	77400.1	86545.1	74496	83593.5	84690.1	85866.7	70714	82650.3	84200.5	86424.7	90868.4	91476.5	85312.9	67807.9
PG(12:0_17:1)	1.3468e+06	1.09696e+06	898859	1.43297e+06	1.0931e+06	1.25624e+06	1.29347e+06	855233	1.35803e+06	996744	839582	1.0794e+06	510708	760788	825468	928816	1.38027e+06	970320	902971	1.0983e+06
PG(12:0_18:1)	91709.5	70780.2	58005.2	89123	68947.1	83156.6	93126.6	55381	94322.3	66932.8	54053.2	64762.7	32382.9	48678.7	53786.9	59391.7	86245.2	61314.1	56399.2	74380.7
PG(18:0_16:1)	41238.9	91097.1	43922.8	49433.6	104847	79765.9	72240.4	65740.5	100099	78749.3	157005	161322	70599.8	142568	154719	221365	251063	101561	223749	144759
PG(18:0_19:1)	6507.46	10144.5	6036.63	11967.8	14357.8	21822.5	7290.12	11470.3	6044.28	11970	15530.8	10185.9	10771.4	17915.9	21742.9	16716.8	13163.2	18543.8	11520.5	9659.64
PG(16:0_22:1)	157873	132334	78184.3	123827	141244	178000	85554.1	122989	102977	132644	131335	142146	87989.9	201251	194807	142663	182493	160161	169569	125348
PG(18:0_22:1)	161418	153403	119695	128867	160647	172083	134374	139825	150017	135250	184955	184345	121092	226113	219946	172865	204097	149829	178309	165242
PG(22:0_18:1)	77896.7	67868	72439.7	82243.8	87882.4	62553.1	67145.8	76077.3	58139.3	44044.3	84770.2	66858.1	99685.3	129344	129257	114235	129511	102939	123587	133978
PG(16:0_16:2)	32216.3	33691.6	29139.1	44088.2	44696.3	27035.8	49079.9	58941.8	41208	45727.2	26624.2	21094.2	17414.2	70973.6	64948.2	41130.9	74593.3	44913.5	43327	30407.4
PG(16:0_18:3)	331642	381907	255997	404817	392064	347312	448782	377997	346165	357525	339273	361444	247549	599655	418657	440359	711361	342209	401523	408071
PG(16:1_18:2)	27744.8	25953.5	15692.9	39293.1	23792.3	27619.9	22325.5	19847.4	36069.6	27983	19647.5	25005.3	16673.8	35118.1	27661.6	36741.8	37505.3	29761.3	24411.8	10814.4
PG(18:0_16:3)	12065.5	11954.4	16439.9	21716.4	6172.63	5616.22	9921.21	16094.2	7707.43	17179.3	13304.3	18466.1	11087.9	26650.1	13176.3	18082.3	22486.9	11530.3	14437.1	24743.2
PG(18:1_21:2)	30918.8	30268	31716.6	31955.5	34135.9	33562.7	25190	22855.7	17435.8	24760	28939.3	24828.5	21030.3	46555.1	37346.5	37384	46942.5	31625.2	44469.9	41671.1
PG(16:1_20:3)	10530.6	17251.8	12274.2	17142.2	18603.9	26205.9	27513.6	29591.9	20006.5	14619.6	43837.5	29089.8	14227.6	47487.1	43934.3	34629.4	59621.3	35311.1	35695.1	45189.7
PG(18:1_18:3)	168396	169933	153109	190152	183544	156449	185048	171145	139130	188444	216288	184789	138930	263400	248867	219408	268634	209295	243603	233821
PG(18:1_22:3)	17544.3	17629.8	12651.9	14019.5	11299	13346	13901.1	9992.32	7774	17816.7	9606.67	19950.8	10580.8	46828.1	20924.8	16984.9	32840.9	12251.7	17843.4	20529.6
PG(18:2_22:2)	26406.8	14325.1	19244.9	15640.5	19402.9	15571.4	26986.1	28077.4	11073.9	19950.8	18933.8	34906.9	17734.3	75498.7	35235.6	32986.5	77576.1	19950.8	38299.1	43429.2
PG(22:0_20:4)	10641.1	13547.7	13212	22033.6	10117.2	7813.83	19215.7	11330.3	12012.7	10127.4	17817.1	16626.1	18457.2	24962.3	30019.9	27817.9	34465.7	27897.9	16645.4	26422
PG(12:0_22:5)	12057.6	8815.25	9380.8	10180.6	5784.21	7839.98	10557.7	6305.36	11823.1	7075.13	7235.35	12172.7	5588.83	6021.53	10305.5	10844.6	9214.96	10550.2	8081.3	8828.15
PG(16:0_20:5)	43202.2	59158.9	65762.6	71058.5	58015.8	86277.6	85061.3	66962.1	75637.2	44429.1	67341.8	77386.6	64485.5	141722	111032	138214	152522	94638.9	118285	101982
PG(18:2_20:4)	20322.5	26931.9	22452.3	27973.8	24580.5	20427.8	19425.2	26048.1	19500.8	17523.9	18775.9	26804.2	15766.8	25197.2	29422.9	25680.6	35610.3	15700.7	27439.9	19848.6
PG(19:2_20:4)	66170.3	90382.8	36394.3	73013.6	107559	118294	84055.2	129115	75626.8	86568.5	95316.6	100284	64706.1	202868	192478	148690	288218	106672	161839	127928
PS(12:0_15:0)	21746.2	18900.1	21104.5	17821.3	17715.1	19646.2	16152.3	19069.6	16282.7	19455.5	20218.2	21880.7	16030.6	16965.9	19067.8	20646.3	18254.4	22670.5	21681.3	16574.7
PS(12:0_16:0)	448771	321557	272922	418626	316432	375571	388467	271686	405868	300863	246762	307189	160292	230942	252534	286438	394495	295565	289693	330252
PS(16:0_19:0)	88882.9	86897.4	50991.2	59219.9	67764.3	123817	64320.8	75251.5	54715.7	95057.7	69620.3	61966.2	63159.8	157597	139852	71503.3	165515	66438.5	124878	80002.8
PS(16:0_21:0)	856566	713586	879161	697919	961708	815419	632778	815574	697632	808109	934902	991129	671371	1.29218e+06	1.31523e+06	1.13011e+06	1.92296e+06	1.10219e+06	1.2388e+06	1.16645e+06
PS(18:0_21:0)	446591	415786	435560	347737	537110	563029	387839	324640	421364	388253	585354	627029	514067	990831	752538	588233	552919	576541	676930	640887
PS(20:0_21:0)	14443.5	12795.8	13902	19396.1	19259	9962.88	12356.2	14085.1	7261.75	16861.5	28027.5	36814.1	25955.3	21449.4	19955.5	21983.4	13564.1	29240.8	25828.4	29856.2
PS(12:0_15:1)	4306.26	5091.77	5676.94	4728.29	4683.53	5683.2	5172.94	4702.9	4816.4	3726.45	5191.95	4027.69	5540.11	4155.88	4417.07	4876.2	5051.38	4792.12	5378.05	3504.24
PS(18:0_15:1)	70708.1	166900	59287.8	116961	185676	217082	144395	131375	203039	177092	358904	286908	165147	335948	318627	462871	478548	181459	432440	330522
PS(17:0_18:1)	42679.5	49169.4	44347.8	69902.7	54712	74723.8	54420.8	49719.5	53684.8	64793.5	50572.4	52542.5	59538	52397.9	59085.6	64736.7	46024.7	24947.6	56838.8	63025.3
PS(19:0_16:1)	10597.3	6503.2	6146.19	6009.75	15974.3	8507.58	6498.75	8878.4	7478.87	10947.1	3758.44	6054.45	2062.76	13154	1608.01	12171.7	5519.51	5451.44	10930.3	3200.13
PS(16:0_21:1)	837994	1.02213e+06	604870	690934	832890	855699	866186	723545	693423	850129	819678	719049	573537	1.07045e+06	835063	856803	1.3616e+06	616001	893320	800778
PS(19:0_18:1)	83213	64764.2	41481.4	83003.3	89488.7	82841.8	57706.9	77548.9	55222.9	79634.7	39284.3	62498.1	77240.8	95231.5	129865	82843.2	100003	60113.4	78618.9	64564.7
PS(21:0_16:1)	40243.6	61527.5	26670	28211.4	35287.3	50681.3	26372.8	44642	25118	56551.6	10671.6	34648.8	36357.8	77132.7	85080.2	63465.2	69263	54332.7	60613.7	30173.3
PS(18:0_21:1)	1.2677e+06	1.38318e+06	1.02415e+06	1.03104e+06	1.37839e+06	1.38557e+06	1.12347e+06	1.04121e+06	1.2219e+06	1.06904e+06	1.51536e+06	1.70449e+06	1.1188e+06	1.61864e+06	1.71586e+06	1.67866e+06	1.56269e+06	1.29223e+06	1.49722e+06	1.35123e+06
PS(21:0_18:1)	544514	542188	567095	504116	616110	539422	556303	496994	373568	519775	638575	653287	603563	924505	875951	783588	781908	691108	878661	975450
PS(18:0_22:1)	61121.9	56689.5	43565	35361.6	50688.4	90489.3	73512.8	64989.9	56504.1	56093.9	69105.5	71242.1	46586.8	77110.6	122297	73633.7	81791.3	56925.7	61951	62264.8
PS(13:0_17:2)	59436.8	49639.6	53394.4	64522.4	46267.3	52665.5	50011.2	49840.8	44581.1	52649.7	54672	50263.6	47612.7	44730.5	48724.3	62831.8	50785.6	50901.2	56496.8	47906.6
PS(15:0_18:2)	149196	154918	106777	151804	141134	155818	154198	145316	131882	160596	138932	155327	114987	214837	170998	176226	292566	125502	168987	144781
PS(16:0_17:2)	67819.8	71894	58482.7	85822.3	74418.9	86256.4	100038	94741.5	69438.2	75326.4	65957.1	77646	49031.5	145348	82373.3	81187.1	145363	65697.3	63357.8	87536.3
PS(18:1_18:1)	413559	264885	297810	235366	323061	334981	416920	315539	111454	569287	317061	334606	256741	566136	288433	287216	280929	243453	230038	208618
PS(18:0_20:2)	6063.27	30193	16273	18037.8	25809.5	24438.9	14672.5	20837.2	23870.5	20639.2	34591.3	18604	21937.1	29160.5	24291.9	26970.2	52090.8	22267.8	46676.2	29036.7
PS(23:0_18:2)	35579.9	25497.3	27641.7	42542.2	37650.2	37454.6	37619.5	34105.2	27789.7	33575.1	67115.5	74827.1	57168.4	53013.1	70707.2	90082.2	49453.9	78062.5	59844.7	114795
PS(16:0_20:3)	11772.5	2360.04	11391	9512.76	13771.5	10863.7	1978.72	5175.45	3589.16	20332.6	23167.2	14846.8	9577.82	31693	16729.3	25668	26724.5	17944.6	10685.1	2917.12
PS(19:1_18:2)	158425	132724	111051	92404.3	131927	110123	118405	140932	93476.9	140191	113616	159040	97512.7	266025	150863	153934	181473	110267	149409	192460
PS(21:0_18:3)	37672.2	33522.5	18936	21923.2	37978.1	32538.7	36215.5	37406.5	21376.7	32613.4	50477.1	41558.1	31435	45711.8	48686	39491.4	53367.8	31642.4	35599.9	39776.2
PS(15:0_20:4)	8381.57	18345.2	30136.4	17347.6	15555.9	27151.9	17500.4	15088.7	5987.26	17253.5	19139.2	21562.2	15613.6	24438.9	22347.7	27906	29205.5	26913.6	28745.9	18046.1
PS(17:2_18:2)	33556.6	27952.2	22874.8	21281.6	34134.6	42699.4	31394.4	15914.7	27974.1	3125.52	26519	36834.6	28756	36244.1	37742	42063	47435.5	26696.4	43169.7	23192.8
PS(18:2_18:2)	148965	170435	91788.8	103139	170227	178837	132972	130602	146084	148553	124564	143723	82384.4	219028	107046	181147	213064	96929.9	108923	106338
PS(18:1_20:3)	472294	384732	483541	258438	323369	346918	390243	413332	220037	383504	391116	517320	346193	718686	505217	487964	465873	371844	469066	693158
PS(18:2_20:2)	11115.1	38583.8	50306.6	60067.5	48161.7	52368	72453.8	59794.9	32328.8	70354.4	33045	57976.9	45473.4	91845.5	63588.4	86303.2	78634.8	42890	43199.5	85175
PS(20:0_20:4)	34333.2	30090.8	16686.8	33973.9	29246.1	19520.5	17701.2	39021.8	34191.2	24514.5	58982.2	42371.9	32773.8	66396	56807.1	56520.4	83433.9	48385.7	48943.2	55389.3
PS(21:0_20:4)	50047	75832.9	65550.3	50454.9	93490.4	140701	79929.9	97742.2	70886.8	49982.7	133409	105317	70724.4	180872	151987	173861	184947	108464	123316	122268
PS(18:1_20:4)	209604	220882	224221	176480	188203	167945	185695	231260	142421	233819	206581	250006	145291	399434	210907	254594	288417	163655	262084	312976
PS(18:2_20:3)	260788	288634	268109	249475	233416	251897	262732	331557	201981	321543	290546	373699	192855	537379	356973	370886	448103	216136	325304	502912
PS(19:1_20:4)	43973.4	36741.2	35210.3	63957.7	42481.7	48141.4	50460	40604	35578.7	46317.6	58843.9	69054.9	34956.2	100382	77823.2	68436.7	90892.8	77488.3	71659.7	108481
PS(15:1_22:5)	31212.9	38860	25212.6	46436.5	29736.4	42024.9	45208.2	46440.9	19671.7	45240.5	40478.4	35122	3873.33	81407.1	49829.7	52742	67860.8	43448.7	47031	46420.4
PS(18:2_20:4)	270881	230154	185912	160954	123628	205623	263701	230110	185269	228682	157405	244104	148511	414766	230756	216972	333931	138969	266718	210241
PS(21:2_20:4)	22436	35744.5	27772.6	23761.1	32606	49905.9	39334	34835.7	39450.2	29476.9	57720.3	48872.7	40243.8	78290	66553.3	75250.9	67179.7	53939.8	61455.4	60124.7
PS(20:3_20:4)	101256	109915	114262	124130	100674	157784	139229	142727	72496.5	144579	148260	169596	105457	255879	229166	188539	236634	154058	180657	233282
PS(20:3_22:4)	13054.6	17569.3	11989.1	18095.3	13372.3	12115.7	17411	22326.6	7121.27	17713.1	11977.2	22628.8	11687.8	22991.3	35159.7	18164.5	33192.7	22607.7	22512.2	24338.3
PS(20:4_20:4)	49804.1	33075.7	36825.6	45127.3	49322.5	48898.1	37967.5	48321.9	44865.5	56869.7	59599.5	59980.8	35981	90549.7	66167.7	50698.4	79835.3	49554.8	64467.1	60391.6
PI(10:0_12:0)	73129.8	49966.2	51630.2	70043.1	57324.8	44167.8	68671.6	36992.9	71645.3	38457.7	61235	54873	28909.1	32268.6	59948.8	65992.9	57750.4	50421.3	52704.3	45075.3
PI(10:0_16:0)	2.22357e+06	2.09803e+06	2.11848e+06	1.67081e+06	1.93624e+06	1.85882e+06	2.03662e+06	1.71259e+06	1.75083e+06	1.7376e+06	1.84824e+06	1.74907e+06	1.93911e+06	1.74556e+06	1.87099e+06	1.7264e+06	1.7732e+06	1.80872e+06	1.79852e+06	1.69904e+06
PI(12:0_18:0)	2.28693e+06	2.55157e+06	2.69846e+06	2.20245e+06	2.43697e+06	2.29654e+06	2.58573e+06	2.34749e+06	2.37885e+06	2.39729e+06	2.30505e+06	2.34571e+06	2.51274e+06	2.31232e+06	2.34916e+06	2.14938e+06	2.29148e+06	2.20459e+06	2.52951e+06	2.03022e+06
PI(12:0_18:1)	267537	285694	279670	248344	268892	300316	236016	258199	239603	262023	312627	291839	256642	329019	308743	343318	335321	257218	319253	226433
PI(13:0_18:1)	26043.4	24196.1	26454.8	20265.6	20849.9	25256.4	29564.1	22849.1	22214.5	26194.2	15554.2	31551.6	31052	28659.7	43886.8	30223.1	41670.1	33333.1	29947.3	34825.4
PI(18:0_13:1)	154906	159848	166134	157855	156662	154719	159509	142003	148045	148274	157240	153885	159477	154510	161270	147733	154543	156297	168507	153946
PI(18:0_14:1)	216372	214791	238885	202799	218097	200909	222226	210130	234476	212638	238473	212480	223781	222622	193174	216150	219370	204646	218089	198739
PI(15:0_19:1)	10177.4	9547.2	13969.7	14306.9	7711.88	9660.39	8495.25	13944.9	6011.05	9563.05	10209.6	12606.6	4269.97	24667.4	12678.1	12556.5	34091	10172.2	10807.8	4864.64
PI(14:1_18:1)	10421.6	22836	1857.04	18761.4	22948.7	18948.1	16511.9	12437.4	14716.8	4377.67	15306.1	21792.1	13633.1	20013.3	13538	18359.5	33446.5	12240.9	10082.1	10172
PI(15:0_18:2)	14518.5	13888.8	19260.4	16285.8	14660.6	22458	15084.1	20012.8	13344.7	23847.5	27437.3	23893.9	19850.7	23938.1	16169.3	21010.2	25886.3	15153.5	21337.6	32332.7
PI(15:0_19:2)	21779.5	27614	23400.3	22814.5	26328.2	23402.4	34233.6	28182.5	20933.5	40313.5	20196.8	22282.7	8700.94	41448.8	37915.8	30853.7	56220.3	15219.5	22607.8	18060.2
PI(18:1_17:2)	30634.6	50634.3	55823.4	34473.9	48686	39626.8	37824.6	49298.5	33019.3	35718.3	45235.5	48723.4	51788.7	55518.2	49827.9	54519.2	48131.8	45750.4	42863.9	33024.8
PI(18:0_20:3)	166980	110695	162860	156629	182413	167026	155183	167630	101856	108157	243480	237008	163101	310313	270823	242862	204471	201504	200919	178879
PI(12:0_22:4)	32731.4	37547.7	32222	36824.3	31544.1	35788.5	31470.4	34746.8	30741.9	30684.8	32108.1	29069.3	15616.3	16334.1	29515.2	29574.9	28953.5	30560.3	36024.7	20178.1
PI(16:0_22:4)	5560.9	6448.57	4881.46	5914.08	6312.69	6189.49	5315.7	5210.61	4767.42	5164.38	2477.61	7336.66	8571.25	725.538	7984.81	9202.94	12266.5	1780.33	3028.55	4313.61
PI(18:1_20:3)	708.943	15288.6	14049.1	24585.2	14499.7	21083	18788.4	21260	10680.9	20715.9	24405.9	20774.3	13720.1	27737.7	24596.6	21171.5	25205.7	19558.3	20332.9	19060.7
PI(18:1_20:4)	231361	300234	219268	378645	249924	316172	395962	286708	147478	418702	265344	257811	249954	489811	429924	358724	533131	259721	260215	262707
PA(12:0_12:0)	48363.9	37389.8	48135.9	37020.4	48479.1	47797.5	43140.8	40383.5	19497.7	47109.3	39480.7	28385.7	33473.6	55306.1	27945.6	47124.5	41847.1	45069.5	33631.1	20269.4
PA(20:0_21:0)	48830.4	34004.6	42997.3	40914.9	46239.4	32126.9	33409.9	43698.4	21445	43834	52923.8	59054.1	48631.4	58415.2	35602	42536.5	29095.1	54037	36874.1	62972.5
PA(21:0_22:0)	124743	87887.9	95162.7	138305	129015	96888.8	85946.3	121138	56564.3	108566	126484	100387	107053	133422	72314	90273	83492.5	121627	92591.2	171855
PA(20:1_18:2)	61416.5	74482.9	32106.5	57326.9	65210.6	85667.8	80288.8	74877.3	55968.4	74440.8	67473.9	108564	34282.7	145888	111258	92103.8	145422	67095.2	95649.4	132952
PA(10:0_20:4)	27801	19440.3	16974.4	25264.9	20366.6	23911.8	22123	14600.8	23772.8	18411	15703.4	19278.3	9589.85	12923.2	15744	17308.8	26006.6	18054.1	21916.8	25104.6
PA(12:0_18:4)	823525	695822	514577	786293	609739	709387	728331	493536	764760	601996	518755	573646	306654	394045	518621	568306	834848	596538	628931	652886
PA(12:0_22:4)	331759	317538	281687	347274	267558	305130	327387	198996	307535	275248	266977	294593	160635	158023	268883	266883	311404	286540	311774	201058
PA(18:1_16:3)	67429.7	53235.9	40770.8	64208.5	80451	68194.9	35317.6	51791.4	72848.9	57823.2	21317.3	35362.4	40879.2	55056.5	19131	29732.2	45262.1	27509.5	32602.1	82470.5
PA(18:0_22:4)	149739	210029	107778	264446	158204	204296	273952	227530	131571	258648	229377	257538	176788	363816	431254	265974	378491	166798	278430	283896
PA(12:0_20:5)	58748.9	50848.2	64875.4	43164.9	43737.4	47150.1	47665.5	44397.1	42700.7	52463.3	47785.8	47289.6	42921.6	44301.2	42593.9	48588.4	45944	46925.7	54248.6	40032
PA(16:0_22:5)	11739.1	29284.5	13116.3	14850	21910.2	106777	145694	36954.5	16688.9	24252.6	11240.5	3453.3	3548.31	22650.2	48878.3	27157.9	25999.4	18318.3	23114.3	17804.2
PA(20:1_20:4)	58512.1	81022.9	55501.7	97735	111848	101452	108653	108281	73423.5	106342	122451	110992	57610.1	208462	200272	155358	260611	148711	141589	164049
PA(20:1_22:4)	30674.2	36244.5	19363.6	63989.7	32140.1	43408	60435.6	43670.6	31916.6	44810.7	51488	72311.9	33402.7	83828.1	111778	61748.9	111204	62074.4	71467.6	65919.7
PA(22:1_20:4)	35819.4	24252.3	17255.2	32527.6	40949.5	38471.3	37944.2	43257.4	27793.9	30043.1	43116.8	38751.5	24985.9	60531.7	60518	53668.6	126913	40351.1	57577.5	51884.4
PA(12:0_22:6)	82821.8	78584.1	76961.8	77781.6	84391.8	85623.5	83428.8	79327.3	69162.4	80503.6	84160.6	88542.1	68647.8	77125.4	77671.7	87407.7	90186.9	82997.9	90738.9	66708.8
PA(20:0_22:6)	15325.3	24920.5	19380.8	17431.2	33149.5	33811.5	17180	15721.4	34289.5	27149	52177.6	40589.9	22965.8	49154.8	37594.5	61825.8	67554.2	40747.4	47991.3	37187.8
PA(20:4_22:5)	7569.57	9257.22	5309.09	7071.49	8623.04	14365.2	16931.1	11356	5431.52	4831.43	1419.3	3341.34	3223.77	4907.77	13106.5	12239.7	7071.49	1495.73	11802	5046.54
DL-Carnitine	5212.39	7171.78	5124.06	5970.09	6205.45	3540.79	7211.32	5533.13	2036.91	4268.64	8756.39	7823.28	5675.63	11796.6	11128.9	11893.9	13403.3	33969.1	11523.9	7064.54
Carnitine C2:0	59766.1	106195	116446	70220.8	80314.2	46299.1	59603.5	67314.5	46715.1	42078.8	105517	83936.2	77298.2	190730	205987	142382	202795	276586	148739	180459
Carnitine C3:0	12268.6	17190	17234.7	12186.2	16777.7	4318.02	10449.2	13050.8	3682.02	10159.4	15129.7	15347.1	14459.1	20487.9	29288.4	33737.9	26506.8	28070.8	29176.1	23363.7
Carnitine C4:0	9235.13	6583.24	6706.63	5869.05	8656.27	2977.27	6672.13	10130.8	3901.65	10616.7	10712.8	5781.44	8930.1	14981.6	11451.6	8788.89	12339.9	20992.7	8451	10993.9
Carnitine C5:0	190928	184563	170335	161185	177820	165291	161286	164385	134191	159669	164968	117124	155622	166416	142169	149973	146117	164801	154781	197528
Carnitine C4-OH	5735.1	5438.85	4536.53	6517.48	5592.69	5461.71	4776.37	5099.08	3844.72	4998.33	2472.58	1505.06	2598.54	5986.36	4416.78	2836.32	5671.94	6490.63	3138.55	3041.6
Carnitine C6-2OH	53547.2	48849.1	44179.7	53782	47942.1	49169.4	51998.8	43356	41105	38776.6	48930.8	37221.5	44128.2	55617.8	47887.1	40579.5	38866	47058.8	43736.7	55582.6
Carnitine C12:1-2OH	33821.1	29992.9	30223.3	30457.5	26669.3	29009.5	29264.9	25971.8	21337.5	27276.9	28602.3	24368.9	25957	36395.6	24194.9	23440.7	27616.8	30806.4	24830	28486.6
Carnitine C16:0	6287.66	5949.33	5200.25	4931.84	11499.4	8474.26	4806.53	7744.39	5646.98	4415.21	6399.79	3147.37	644.163	4656.93	12787.1	10601.4	30273.8	7113.41	8228.47	6229.9
Carnitine C3:1-2OH	5735.1	5438.85	4536.53	6517.48	5592.69	5461.71	4776.37	5099.08	3844.72	4998.33	2717.67	2381.1	1731.99	6200.02	4523.1	2494.51	6543.38	4465.26	3067.38	3020.04
Carnitine C5:1-2OH	1.40243e+06	1.39348e+06	1.24707e+06	1.26639e+06	1.26743e+06	1.1046e+06	1.16448e+06	1.22568e+06	1.03527e+06	1.16658e+06	1.22926e+06	1.04203e+06	1.12768e+06	1.05944e+06	1.19032e+06	1.13298e+06	1.12996e+06	1.22494e+06	1.11893e+06	1.31324e+06
Carnitine C12:1	7660.83	5579.2	6911.15	8271.52	6233.44	5682.87	5790.14	7131.59	7331.23	7845.47	5490.17	4879.28	6515.45	6933.6	6832.5	6573.44	9076.33	6094.35	4913.75	6694.12
Cholesterol	15386.7	25504.7	16999.9	18219.6	25743.6	27120	14190.2	30338.3	13360.8	24280	45704.6	15382	21828.7	32968.3	25504.7	25491.4	30742.3	14974.5	28555.3	47742.2
SPH(d16:1)	777428	792609	650198	649211	681360	541108	666925	587184	497630	595552	633588	526278	521781	653170	644629	523913	537260	623374	519700	848943
SPH(d18:1)	75213.9	83858.9	65149.9	106970	99727.7	86423.7	75094	80726	61721.3	89547.1	93703.1	73971.8	24439.7	114319	78280.3	66578.5	80631.6	80317.4	99716.6	92322.5
Cer(d18:0/16:0)	16615.7	14269.5	19370	30838.8	21826.7	10474.9	12656.6	20399.9	24259.9	15502.8	19568.7	6975.63	16065.7	27938	22764.1	22198.4	21285.8	19660.6	19978.9	29466.6
Cer(d18:1/16:0)	274172	190757	165991	171488	164428	206355	153209	217469	216628	175224	231853	245899	140672	490366	188253	222640	328271	225628	196056	279195
Cer(d18:1/18:0)	78742	78938	98022.8	40620.7	77203.8	80805.6	72828.9	85058.5	93117	66155.4	121015	145543	81999.6	146366	118628	131305	67933.3	103255	98540.7	455122
Cer(d18:1/22:0)	238885	199846	214789	165481	172923	215030	143705	185733	160960	154458	211846	237789	157459	269212	168887	198298	157644	157867	205089	606183
Cer(d18:1/23:0)	184469	166177	182452	133339	116507	151082	101434	164880	104085	171700	140335	130545	111203	172266	149236	89478.9	94448.5	146618	106385	419243
Cer(d18:1/24:0)	265526	259625	244917	189355	212743	273537	272069	196444	171447	243247	161609	327635	175475	250460	363360	331773	216256	179149	262953	705502
Cer(d18:1/16:1)	30317.5	46287.2	56625.2	41265.1	65107.8	37192	46947.8	70173.8	33443.6	41680.1	60875	23146.7	69083.1	77972.9	43682.6	92277.7	40044.8	34799.9	87266	106621
Cer(d18:1/24:1)	53982.9	71524.7	65686.4	28149.6	58654.4	51391.1	41709.2	53165.9	37599.3	43473.3	50334.1	107874	74889.7	104365	80866.5	52054.2	54765	51484.9	53094.1	200214
DG(16:0_16:0)	1.27857e+06	1.26248e+06	1.17459e+06	1341229	1.3726e+06	1.88716e+06	946281	1.44107e+06	1.11642e+06	1.34611e+06	917209	852857	973919	936961	1.03586e+06	881910	771408	911828	1.02336e+06	2.96357e+06
DG(16:0_18:0)	611819	598900	571945	572930	565611	579143	444757	605736	529412	524028	473470	448022	502914	499091	696487	413539	385754	621885	568100	917946
DG(14:0_18:1)	61490.1	70168.1	48608.5	72622	71504.5	71652.9	48210.2	54525.7	55959.7	59234.8	63318.4	32516.3	44070.8	59410.7	47369.2	43372.7	44144.6	55626.1	50706.4	196675
DG(16:0_16:1)	292493	340651	240997	327274	309339	368136	260511	297992	251986	340474	168942	188649	199418	200034	219270	204776	162861	146272	205880	586702
DG(16:1_18:0)	83697.5	89546.6	84364.8	87483.1	85572.5	102715	77982	96467.3	63394.4	97029.3	52812.1	43337.5	63140.3	58965.4	56902.3	58583.8	41165.1	51684.6	81250.8	329024
DG(16:0_18:1)	2.45585e+06	2.13026e+06	2.32821e+06	2.81842e+06	2.55099e+06	3.309e+06	1.86383e+06	2.77565e+06	2.08794e+06	2.42127e+06	1.50069e+06	1.57313e+06	1.87867e+06	1.56327e+06	1.6751e+06	1.83541e+06	1.21804e+06	1.56527e+06	1.87301e+06	1.00176e+07
DG(18:0_18:1)	563425	478835	537148	514423	418794	625788	374809	507960	574579	416445	523020	373738	424017	439059	405616	413626	300975	441595	488469	1.68997e+06
DG(14:0_18:2)	74993.3	90469.5	67554.5	117387	94847.4	112249	77347.6	103176	76676.2	104594	91078.2	52302.4	49326.5	76493.9	44027.9	73568	65868	67407.4	54582.3	243615
DG(16:1_16:1)	94866.2	81042.9	103923	111102	95218.9	134725	79836.8	123291	88891	118156	30703.9	76816.3	73573.8	61416.7	69380.7	73827.6	35473.6	70261.3	68087.9	179579
DG(16:1_18:1)	554424	559432	539110	714480	680423	757116	510135	639375	471044	686972	313008	355799	426261	300630	409522	405079	268897	346119	484123	1.70401e+06
DG(16:0_18:2)	3.49618e+06	2.96775e+06	2.37844e+06	3.95565e+06	4.49964e+06	5.07639e+06	2.34005e+06	4.08309e+06	3.10131e+06	3.90664e+06	2.41959e+06	2.07793e+06	2.15824e+06	2.37634e+06	2.04435e+06	2.15493e+06	1.99524e+06	2.15528e+06	2.51678e+06	1.06545e+07
DG(18:0_18:2)	519582	604750	427577	533019	556874	853581	397646	585552	531517	541361	497370	385301	426742	458161	385893	389551	411560	418535	521507	1.9893e+06
DG(18:1_18:1)	4.07784e+06	3.30375e+06	3.49115e+06	3.83411e+06	3.83602e+06	5.56408e+06	2.10732e+06	4.194e+06	3.3739e+06	3.31557e+06	2.31417e+06	2.5249e+06	2.48384e+06	2.1448e+06	2.75693e+06	2.81734e+06	1.90939e+06	2.59344e+06	3.60443e+06	1.98371e+07
DG(18:1_20:1)	68326	40462.9	43280.4	61926.4	49971.8	71749.7	37476.5	63962.1	40020.8	46249.4	26809.5	34223.7	25905.8	38256.2	30500.7	34383.5	40226.5	32862.9	35646	185981
DG(16:1_18:2)	445693	407009	342953	544417	580124	520838	407427	565201	329525	548811	269441	247450	316628	292256	303407	335291	274857	226704	287147	995550
DG(16:0_18:3)	112597	124739	94793.3	150014	167312	175381	102167	169753	128684	153974	124239	92475.8	75780.5	93825	91059.2	84719.8	77325.3	74593.5	106139	310853
DG(18:1_18:2)	3.77333e+06	2.82449e+06	2.38247e+06	4.86633e+06	4.07217e+06	5.15976e+06	2.26483e+06	4.18537e+06	3.48908e+06	3.54325e+06	2.67048e+06	2.05327e+06	2.39683e+06	1.96636e+06	2.05822e+06	2.21269e+06	1.99493e+06	2.37519e+06	2.69835e+06	1.40354e+07
DG(16:1_18:3)	52037.5	43422.6	41066.1	71748.7	49160.7	65152	41806.7	61807.9	31139	58972.2	19116.9	42204.1	31964.2	30023.9	42395.2	36592.1	33402.4	29070.1	41797.9	169701
DG(18:2_18:2)	2.7173e+06	2.63551e+06	2.08402e+06	3.1519e+06	3.46066e+06	5.18109e+06	2.30283e+06	3.34651e+06	2.55419e+06	3.20794e+06	2.50785e+06	1.73678e+06	1.73622e+06	2.04932e+06	1.95082e+06	1.99823e+06	2.33166e+06	1.82192e+06	2.00651e+06	7.2283e+06
DG(18:0_20:4)	45277.6	60981.5	30240.8	42069.3	87437.2	93614.6	36919.9	70486	61923.7	45838.8	46028.8	33577.7	18832.7	41613.8	54275.6	40558.4	72758.7	34112.4	61309.9	198306
DG(18:2_18:3)	446724	496483	349540	553101	562215	660205	381156	613465	372684	468947	457247	290330	315657	362104	365766	334360	444801	310693	433383	1.57003e+06
DG(18:1_20:4)	49049.5	43327.8	39248	96224	91714.1	82112.7	51356.4	57238.7	43696.9	85337.2	43218.3	51821.1	60942.5	44665.2	58863.8	53944.1	53003	66412.6	55487	167444
DG(18:2_20:4)	38918.8	22089.3	36467.3	115296	72182.5	105332	46145.5	79807.8	36466.2	92755.4	41670.4	40983.7	35818.6	48395.6	41670.4	29784.3	48488.4	48393.6	49287.1	124365
MG(16:0)	72381.1	66713.6	66040.2	62048.5	70939.7	62176.5	58305.6	59442.1	58276.2	59279.6	63958	56789.9	58667.4	60448.4	58102.7	57014	54585.3	66005.6	51063.7	66333.9
LPC(0:0/20:0)	7078.28	4912.34	3921.45	7432.15	4295.14	2569.05	3009.76	4397.98	1338.9	5076.56	8932.29	8491.66	4006.15	3462.84	2949.98	5237.57	2044.86	3961.9	3858.39	6505.52
LPC(20:0/0:0)	5032.44	5603.9	2531	9513.59	5156.78	3217.32	4477.91	2818.68	1907.81	4851.37	7837.6	9533.63	5536.11	3336.2	4426.65	5805.5	2052.66	4082.35	3009.05	5864.35
LPC(16:1/0:0)	39773.1	37791.3	35130.6	44874.8	17373.8	30685.5	40125.1	33161.5	31268.4	30726.9	36252.3	19481.9	27693.1	58800.7	49746.5	34303.8	30180.4	34016.7	31045.2	10785.5
LPC(0:0/18:1)	14279.5	13319.1	15476.4	13974	12659.3	11948.5	11323.2	10503.4	20619.6	10845.5	15074.4	13135.2	10922.6	27290.5	13747	10680.4	13193.1	15352.1	11958.9	11052
LPC(0:0/18:2)	35717.3	31180.4	22628.2	35906.6	39840.2	29897.8	36870	25969.7	56952	23539	62526.6	29906.9	25546.2	75045.8	39078.9	27802.4	28604.2	30622	29442	34033
LPC(18:2/0:0)	37499.4	39167.8	39787.6	40656	23571.6	24609.4	31899.8	27249.9	59127.1	27703.5	69158.8	28385.4	22254.3	79852.4	40906.1	27943.6	26306.2	35506.4	30240.5	33967.8
LPC(18:3/0:0)	32289.8	36337	23524.2	29400.6	25542.3	21026.9	28510.1	23906	43256.3	24022.8	44491.6	26076.5	19587.9	60439.8	34167.9	27966.5	22638.9	31379	22881.7	25953.8
LPC(20:3/0:0)	18314.5	20846.3	17952.6	25067.2	19534.6	14584	20057.8	12513.2	31710.7	14910.8	37401.8	22918.4	16459.2	42760	33755.8	22926.1	20772	25131.3	17417.4	26690.2
LPC(0:0/22:4)	10684.3	17602.2	9943.3	23951.4	21026.8	17915.5	23409.1	12420	25931	16457.1	24124.6	17629.2	10450.1	35021.8	27156.1	17901.2	23067.4	14216.9	18904.7	18371.5
LPC(20:5/0:0)	9797.48	6486.25	5732.02	8661.37	6771.34	9141.41	7333.52	5623.57	9194.62	5393.99	13049.4	8194.37	5743.74	16572.2	14179.6	9568.69	5936.11	10865.8	9096.18	10535.4
LPC(0:0/22:5)	16308.6	22942.9	17518.4	29046.7	16745.1	17409.1	26491.8	16515.2	29845.3	21090.7	24403.5	15303.9	6391.79	39177.6	22272.9	17817.3	19196.2	20581.1	18864.3	12614
LPC(22:5/0:0)	8596.52	10665.6	8305.93	9808.29	8406.51	6398.77	11367.7	5678.75	12273.6	6786.19	12514.4	6756.91	3747.03	21928.6	9957.66	9895.14	8721.58	8449.16	8689.16	10493.5
LPC(22:6/0:0)	14613.7	25393.5	15947.4	22180.1	10527	15490.1	20897.8	10103.9	19294.5	15982.3	17074.9	14324.5	6480.32	13194.2	22611.4	18240.7	10779.3	20152.8	13470.7	9819.9
LPE(0:0/18:0)	12244.4	19731.5	13135.7	19430.1	16082.9	21799.9	13594.6	16048.2	9212.26	12709.5	37474.1	23437.6	8424.99	21137.2	25287.6	18954.5	13381.1	18121.7	13844	16416.8
LPE(18:0/0:0)	15481.3	15269.4	11974.1	18604.5	17258.1	20565.7	21222.6	13787.1	7621.47	9861.02	37713.9	23846.7	8417.07	19991.9	23571.9	19062.6	12057	13161.9	13535.7	16032.3
LPE(0:0/18:1)	11250.7	9288.93	6192.1	7767.81	6642.4	10675.2	6735.49	7823.33	4659.73	6868.18	9399.28	9647.06	4672.82	18468	11798.2	6028.81	8828.21	6251.59	7036.38	10690.3
LPE(0:0/18:2)	15394.8	18083.1	7703.8	17960.9	10136.9	12211	15390	12475.3	16270.6	11854	22795.1	14255.3	9460.03	28603	17023.3	11185.2	14135.6	8556.09	8109.24	13794.3
LPE(18:2/0:0)	16228.8	16197.5	11227.1	8800.94	8256.54	14903.3	17127.1	16008.6	13408.5	11774.1	22415.1	20866.1	8134.72	35895.5	13808.3	1867.85	16248	15512.5	10920.8	16614.3
LPE(22:4/0:0)	4782.68	4116.94	3294.2	8443.22	3465.21	4663.7	7590.4	5265.19	2448.05	3517.21	7317.48	5228.05	4752.13	13371.1	6035.04	5960.56	10053.8	5754.94	4607.41	7966.4
LPE(P-16:0)	10603.8	9021.93	3817.5	8675.3	12387.3	21831.9	17240.9	14619.3	6356.52	6922.08	19663.7	12169.4	5490.86	8788.04	10877	10485.5	7878.42	5370.09	6866.6	10381.6
LPE(P-18:0)	16848.8	25343.2	6656.42	12631.8	27761.6	52509.5	35870.7	23900.1	9021.8	11080	32198.5	16224.9	5872.82	16103.1	23903.1	14606.2	17556.7	9203.48	18815.5	18109.8
PC(16:0_16:0)	37437.4	36692.8	32157.3	33158.6	44931.3	48374.9	32094.3	38628	25514.4	56686.8	37906.9	40818.9	36729.5	84064.5	52376.3	48854.7	100053	40885.1	47422.4	33382.3
PC(16:0_18:0)	541715	615528	429482	536775	664484	882949	461114	626453	517695	606270	543863	591747	464190	1.15212e+06	766516	699376	1.05693e+06	532869	743362	1.11499e+06
PC(16:0_18:1)	47680.4	22402.4	50972.7	57194.3	48069.8	55574.9	37129.8	59139.3	35822	50563.8	49420.3	45858.5	39043	90391.2	89402.5	64400.2	99158.1	56216.9	72434.1	74366.5
PC(18:0_18:2)	113459	101953	71711.8	77151.2	93145.1	132193	87959.7	104439	101439	91448.6	127295	103395	74251.6	190947	144888	133181	126344	98366	103417	129725
PC(18:1_22:1)	186367	129815	88616.2	263824	156813	98901.6	118918	122466	68471.4	145398	224650	160594	159090	129788	156678	156924	99298.6	153403	143059	179403
PC(16:0_18:3)	142736	180436	127587	153821	190139	198879	164990	174554	167355	204143	136713	120451	114701	307181	229421	197270	323068	168886	194824	124758
PC(O-16:0_22:1)	98462.7	135778	80146.9	137239	108736	109820	111322	144016	70264.1	99011.7	74916.6	87634.1	89900.6	137427	125128	107162	96133.9	89826.1	107148	127065
PC(O-16:0_18:2)	102574	200973	89491.7	148862	150484	149400	146065	186127	121633	191850	160009	151655	82119.7	236151	217888	159734	266290	118113	155138	164601
PC(O-16:0_20:4)	126693	174391	96269.4	158765	157152	169873	144291	234188	99416.6	151475	187451	137786	108034	272489	288648	269538	335608	260111	194547	229967
PC(O-16:1_20:4)	43655.5	58623.2	30735	62964.9	64578.4	70631.9	79908.6	77617.5	51659.4	59475.2	77898.2	68193.4	34306.9	70032.6	159040	68597.1	127146	89611.4	61690.9	144959
PC(O-18:1_20:4)	44014.9	60603.5	43236.1	48726.3	78656	75626.3	52620.2	65868.1	40510.9	53408.5	59528.9	75235.8	45958.5	123017	114492	105544	154226	102939	107100	96592.5
PE(P-16:0_18:1)	25441.5	46090.4	29845.4	35444.8	38086.5	35373.4	45486.4	54136	21761	40569.8	34794.7	50586.5	31460.7	56736.1	90365	53572.5	65140.4	48763.2	45086.4	75440.4
PE(P-16:0_18:2)	48326.3	68209.5	24623.9	32414.7	21335.4	50726.4	49701	68554.2	64474	72835	49221.9	63742.5	16462.5	107964	74522.9	58955.1	72960.2	34918.9	60202.5	63764.8
PE(P-16:0_20:4)	239277	301439	184606	258418	374684	370241	273605	427462	248469	290665	300288	356636	195851	581071	532273	442972	573792	313365	381823	498859
PE(P-18:0_20:4)	223180	296970	155884	223492	299713	249598	225392	275201	234952	270217	292099	257835	171884	486181	377469	287563	498580	314397	323242	448401
PE(P-18:0_22:4)	48530.2	60339.8	26621	65677.6	52050.8	53401.2	64557.7	62877.1	54995.8	61881.9	74290.5	87851.5	48679.7	115970	118771	71434.5	134690	60734.4	84910.2	97744.4
PE(P-18:1_20:4)	28492.8	28170.9	18323.9	44961.4	52104.1	55213.3	47667.5	53225.3	42834.1	43819.5	46964.8	53178.9	20306.4	99394.9	92579.4	75225.9	109636	43433.7	55464.6	64781.6
PE(P-18:0_22:5)	62797.1	39395.1	36483.5	29371.3	47940.5	39050.4	36875.9	34693.4	40464.6	43945.5	56377.1	29178.2	23486.9	69437.3	60258.5	51025.2	74301	43452.4	56265.5	73849.9
PE(P-16:0_22:6)	34904.2	106727	31754.1	44783.3	69009.8	97560.7	80171	84243.9	105510	71458.8	163500	145099	61549.6	122158	117797	173167	206983	115361	143087	108974
PE(P-18:0_22:6)	27048.5	50222.5	27535.2	28592.3	35388.7	47991.5	23189.3	19036.2	46343.5	28313.3	75458.9	50614.7	33245.9	71140	55904	64768.8	84720.1	83276.1	66204.1	54938.9
PE(P-18:1_22:6)	8111.95	16226.8	5679.94	6448.46	15011.6	8960.92	17312.8	21444.4	19413.1	20438.1	36478.1	26760.5	20934.2	31023	35287.8	47484.4	45079	37439	30673.5	24756.2
SM(d18:0/12:0)	30830.9	32280	46670.6	23390.5	36929.3	51428.3	46146.1	40417.4	38030.6	48966.9	30329.4	33141.6	29351.6	34022.9	45738.6	27002.3	28035.4	40422.6	33314.8	33938.5
SM(d18:1/16:0)	123187	143246	72621.1	103472	124158	130387	108054	133134	83476.7	107150	156198	123086	75814.8	201826	145275	137977	229490	125079	125457	89214.7
SM(d18:1/23:0)	239086	283641	184944	300050	244576	310015	245162	347448	185732	224477	194652	238018	225592	348115	292952	248752	302006	243090	219889	314208
SM(d18:1/24:0)	14943.1	15736.1	10689.7	14143.6	10091.3	15215.6	10241.5	23029.8	5876.1	10528	12799.1	11736.7	16536.5	17778	14946.2	7437.2	19565.3	15830.4	12996.7	17596.9
TG(8:0_14:0_16:0)	42169.8	43499.6	43225	56543.4	50349.8	44422.2	49754.2	79723.6	1275.83	59520.4	20923.5	51089.7	28928.1	50371.9	54045.2	31076.2	48655.5	24606.7	31628.5	53817.5
TG(10:0_16:0_12:0)	170698	178669	167820	144514	128588	140165	149506	147399	161382	160493	115791	149441	142749	161865	147188	143008	161667	164803	165601	150738
TG(8:0_16:0_16:0)	842332	1.04382e+06	1.26112e+06	1.52831e+06	1.66457e+06	1.28547e+06	781659	1.92358e+06	773026	1.2607e+06	517355	781220	908105	902928	1.13254e+06	628325	642002	833788	572530	1.00443e+06
TG(10:0_14:0_16:0)	103584	80249.2	63041.8	136065	94328.4	94505.2	76678.8	137192	73712.4	99062.2	102144	84456.7	102656	70957.6	72001.4	78385.2	71853.3	105859	62569	57350.4
TG(8:0_14:0_18:0)	553806	486213	570496	650597	949296	766965	383039	1.00798e+06	349407	652739	218188	348335	377637	411955	589198	297620	223336	380615	232221	493406
TG(10:0_15:0_16:0)	283495	338360	347577	331838	607680	483991	204852	542720	211584	356153	277496	221688	191675	322723	393778	236395	209505	359775	176541	242695
TG(12:0_14:0_16:0)	1.62921e+06	1.46651e+06	1.56154e+06	2.36558e+06	2.61123e+06	1.83823e+06	994078	3.30476e+06	1.00132e+06	2.43222e+06	1.32878e+06	1.36794e+06	875517	1.14199e+06	2.57215e+06	1.12769e+06	912715	1.8803e+06	829311	744125
TG(12:0_12:0_18:0)	181869	166597	176750	253286	219572	233072	150321	257171	123964	209306	121822	114662	119863	207501	210584	99689	59867.5	157566	97102.2	128623
TG(12:0_15:0_16:0)	109628	122925	87043.3	184033	244416	89524.6	55202.2	127105	75576.5	136772	165203	149397	104410	95803	198991	49583.9	115351	189513	69518.7	71810.4
TG(14:0_14:0_16:0)	1.44766e+06	1.75612e+06	1.4209e+06	4.8321e+06	6.56685e+06	1.76792e+06	1.12101e+06	5.58592e+06	1.22435e+06	3.23007e+06	4.90807e+06	4.27465e+06	1.27837e+06	1.81453e+06	7.0157e+06	2.31754e+06	1.66296e+06	5.9585e+06	1.14739e+06	1.01092e+06
TG(8:0_16:0_16:1)	421741	397592	530427	532889	452342	496515	398765	626876	388608	547026	154928	314204	421108	383998	435376	339589	257737	314140	280477	1.19376e+06
TG(8:0_14:0_18:1)	45880.6	40249.4	77358	98841.9	51646.1	51640.8	53884.8	101457	47310.6	86384.1	29847.6	51669.2	63224.1	52750.9	47889.1	44395.5	48078.7	42865.4	53887.1	104651
TG(8:0_16:0_18:1)	1.21215e+06	1.16412e+06	1.26546e+06	1.58432e+06	1.57976e+06	1.41082e+06	1.32082e+06	1.72881e+06	1.03375e+06	1.23256e+06	451840	937971	1.05909e+06	1.29874e+06	848059	750711	799763	764361	656572	2.65284e+06
TG(12:0_14:0_16:1)	100947	112907	92421.3	119151	102858	147038	143151	140543	78562.3	111385	70934.5	95268.4	89586.5	114455	102656	122287	86004.7	65942.3	85783.2	154060
TG(10:0_16:0_16:1)	352129	371363	360976	514544	398485	474496	362918	518745	368116	422221	140955	275021	219548	335620	336063	220004	198855	212866	196061	375249
TG(12:0_16:0_16:1)	884390	1.13522e+06	1.17215e+06	1.06459e+06	1.06391e+06	1.51936e+06	1.02003e+06	1.54372e+06	909175	1.19716e+06	722105	932522	1.01316e+06	1.00676e+06	1.54476e+06	1.01093e+06	836226	847533	781692	1.26981e+06
TG(10:0_16:0_18:1)	2.30566e+06	2.2788e+06	2.43954e+06	2.26781e+06	2.3203e+06	3.51395e+06	2.10038e+06	2.57407e+06	2.18619e+06	2.50263e+06	1.01281e+06	1.61775e+06	1.72381e+06	2.24101e+06	1.80068e+06	1.53723e+06	1.31689e+06	1.58024e+06	1.2913e+06	3.24832e+06
TG(12:0_14:0_18:1)	806271	864283	864168	978577	998267	1.03475e+06	896728	1.20537e+06	742365	1.03304e+06	575746	727760	650368	700378	950232	761148	633233	659983	668664	921960
TG(12:0_15:0_18:1)	78435.9	108177	107944	94398.5	103960	94612	75729.9	103357	76150	127859	50246	87136.8	98476	114464	103596	80065.5	81244.8	22139.5	75526.2	128479
TG(14:0_15:0_16:1)	82002	119261	131085	110490	99809.6	88491.2	104364	153028	83337.1	103315	72851	96067.9	61934.2	70637	102510	89982.9	47754.1	91965.5	89558.7	81072.3
TG(12:0_16:0_18:1)	2.71609e+06	3.0868e+06	3.34545e+06	2.92432e+06	3.52702e+06	3.69939e+06	3.01704e+06	3.51274e+06	2.62334e+06	2.64693e+06	3.19246e+06	3.27215e+06	2.88258e+06	3.47034e+06	3.68114e+06	3.02546e+06	2.86932e+06	3.41554e+06	2.76585e+06	4.94088e+06
TG(14:0_16:0_16:1)	6.85673e+06	8.58604e+06	6.3901e+06	7.78184e+06	7.95287e+06	7.5011e+06	7.27339e+06	1.11363e+07	5.76175e+06	8.00155e+06	5.57198e+06	6.80792e+06	5.41388e+06	6.22065e+06	7.74091e+06	7.21459e+06	4.21227e+06	5.42358e+06	5.18308e+06	7.21338e+06
TG(15:0_16:0_16:1)	1.06928e+06	1.23847e+06	976653	1.55325e+06	1.99121e+06	1.37736e+06	828959	2.0421e+06	909328	1.64473e+06	1.26155e+06	1.2363e+06	872594	876639	1.53855e+06	1.05602e+06	872727	1.29162e+06	752952	1.02526e+06
TG(14:0_15:0_18:1)	141413	177416	179456	191833	287135	217573	170910	237454	136913	139990	193053	132890	125823	142508	185771	156336	119721	186119	143050	242977
TG(16:0_16:0_16:1)	9.42439e+07	1.06767e+08	8.86208e+07	128272501	1.44359e+08	1.02816e+08	9.15291e+07	1.55575e+08	8.07615e+07	1.30432e+08	9.60309e+07	1.00261e+08	7.59942e+07	8.45222e+07	1.28046e+08	8.78678e+07	6.28873e+07	9.70712e+07	6.59067e+07	6.28544e+07
TG(14:0_16:0_18:1)	2.07832e+07	1.89764e+07	2.35887e+07	2.00324e+07	2.39725e+07	1.96176e+07	1.82896e+07	2.73167e+07	1.39402e+07	2.21219e+07	1.91893e+07	1.92594e+07	1.67252e+07	1.77922e+07	2.09092e+07	2.10519e+07	1.35974e+07	2.27644e+07	1.57268e+07	2.43041e+07
TG(15:0_16:0_18:1)	3.57915e+06	4.0571e+06	3.76863e+06	5.42062e+06	7.04649e+06	4.43058e+06	3.10001e+06	6.4989e+06	2.73142e+06	4.7473e+06	5.54127e+06	4.18772e+06	3.09588e+06	3.12627e+06	5.79049e+06	3.16503e+06	2.68753e+06	5.51347e+06	2.87408e+06	4.34323e+06
TG(16:0_16:0_18:1)	2.28788e+08	2.12977e+08	1.92152e+08	3.01173e+08	3.05142e+08	2.26738e+08	1.75431e+08	317314892	1.72195e+08	245399198	250011082	2.59457e+08	1.75678e+08	1.67206e+08	2.79124e+08	2.06806e+08	169653438	2.67081e+08	1.4892e+08	1.94418e+08
TG(16:0_17:0_18:1)	6.24397e+06	5.28145e+06	5.52842e+06	1.43592e+07	1.53338e+07	7.75472e+06	5.42799e+06	1.20605e+07	4.64523e+06	1.07871e+07	1.42626e+07	8.44944e+06	4.93151e+06	5.54004e+06	1.36262e+07	6.85951e+06	5.81182e+06	1.5054e+07	4.57441e+06	6.37967e+06
TG(16:0_18:0_18:1)	2.07702e+08	219240953	1.97647e+08	3.46209e+08	4.04872e+08	2.12147e+08	1.7917e+08	3.5316e+08	1.72442e+08	3.05176e+08	3.94467e+08	2.85426e+08	180153347	1.97931e+08	3.33677e+08	2.7442e+08	1.98077e+08	3.42852e+08	1.69552e+08	1.89334e+08
TG(16:0_16:1_20:0)	745806	599693	287015	798646	1.0295e+06	776944	577343	893900	412800	805424	557537	593796	418343	389396	765602	315123	385743	412123	387482	505476
TG(17:0_18:0_18:1)	2.80788e+06	2.55964e+06	2.11762e+06	5.68744e+06	7.02278e+06	2.73943e+06	1.7629e+06	5.88044e+06	2.05013e+06	4.57896e+06	9.96483e+06	4.82721e+06	2.00755e+06	2.06347e+06	7.447e+06	2.80269e+06	3.15574e+06	6.66279e+06	1.80985e+06	2.30477e+06
TG(17:0_17:0_19:1)	368397	355301	259877	1.09295e+06	1.23023e+06	469416	243358	1.12691e+06	262004	748577	1.41361e+06	778220	256656	235298	1.36387e+06	357570	522911	1.15334e+06	234596	278976
TG(16:0_18:0_20:1)	2.85265e+06	3.07319e+06	1.57288e+06	1.04498e+07	9.56721e+06	3.25253e+06	1.53823e+06	9.51336e+06	1.8385e+06	6.47152e+06	1.0747e+07	7.56312e+06	1.83318e+06	1.8788e+06	1.39671e+07	2.81231e+06	3.32202e+06	8.23296e+06	1.45145e+06	1.86393e+06
TG(18:0_18:0_18:1)	8.0447e+07	8.8882e+07	5.7413e+07	1.71783e+08	1.98848e+08	8.16258e+07	5.41711e+07	187726571	6.60185e+07	1.33059e+08	2.67989e+08	1.92962e+08	6.52334e+07	7.05468e+07	2.19593e+08	9.55853e+07	9.24088e+07	241405545	6.30055e+07	6.54821e+07
TG(16:0_20:0_18:1)	7.32462e+06	5.41886e+06	5.25558e+06	9.95689e+06	9.64515e+06	6.82203e+06	4.42034e+06	1.05062e+07	4.64432e+06	8.71414e+06	9.36943e+06	7.36653e+06	4.0671e+06	5.1907e+06	1.01235e+07	4.69598e+06	5.08601e+06	7.16318e+06	4.36707e+06	5.88534e+06
TG(15:0_16:0_24:1)	611015	397458	370177	862642	1.12105e+06	705544	289801	932566	266479	757672	974817	695014	310645	410396	984721	312161	432324	502699	302591	439019
TG(16:0_18:1_21:0)	791923	566632	440089	1.75021e+06	2.05089e+06	842023	364717	1.81915e+06	470465	1.39485e+06	2.44159e+06	1.23291e+06	450113	572940	2.11203e+06	532529	810214	1.83923e+06	445266	620334
TG(18:0_18:1_20:0)	1.70376e+06	1.50549e+06	1.13639e+06	3.52936e+06	3.64459e+06	1.84867e+06	784696	3.71529e+06	982597	2.93072e+06	5.42718e+06	3.5531e+06	1.17899e+06	1.29872e+06	4.49768e+06	1.35978e+06	1.3384e+06	3.45322e+06	1.14081e+06	1.42305e+06
TG(16:0_18:1_22:0)	3.25347e+06	2.759e+06	1.99983e+06	5.62075e+06	6.4614e+06	3.5706e+06	1.34209e+06	5.96144e+06	1.78539e+06	5.51459e+06	8.03902e+06	5.99622e+06	1.81025e+06	2.06567e+06	7.91514e+06	1.82466e+06	2.98208e+06	5.15717e+06	1.8571e+06	2.62618e+06
TG(16:0_24:0_16:1)	106332	97527	79224	162555	152403	130995	50345.8	172021	62288.3	160231	41827.2	86857.2	59083.1	63372.5	98337.8	62542.2	64318.9	58179.1	63421.9	85936
TG(15:0_24:0_18:1)	323129	219356	158896	616437	608973	348337	149248	674393	114197	497898	741849	424414	124404	133690	535125	200813	255717	368948	107484	224136
TG(16:0_23:0_18:1)	342260	211902	185677	572737	571419	432579	151939	591546	114447	473608	417116	321076	119114	138378	381938	179529	186304	245235	105290	194586
TG(16:0_24:0_18:1)	821572	643473	456863	1.35201e+06	1.72335e+06	1.01966e+06	425887	1.6394e+06	334354	1.20322e+06	658570	1.21097e+06	343723	429431	1.65561e+06	659858	689299	1.01574e+06	339808	669984
TG(16:0_20:1_22:0)	317751	175456	162174	584169	500471	365640	94904.3	525479	100314	454179	717034	544156	112950	149422	557952	181591	225208	444005	126030	208110
TG(16:0_25:0_18:1)	65972.2	58637.6	37048.9	137686	172078	91742.3	40475	177713	35196.6	121896	120082	91280.8	20767.5	32721.7	103076	50204.8	55202	60819.3	26317.1	49111.7
TG(16:0_26:0_18:1)	70676.5	38435.6	35556.1	96528.2	163814	81377	40526.7	152847	30953.9	123347	162310	109937	27241.1	41654.3	153200	50467.3	70541.1	99543.2	34857.9	62409
TG(8:0_16:1_16:1)	78788.7	94725.6	100988	122682	101126	112917	87771.9	158857	71299.6	114785	35011.3	55094	85011.1	90822	94990.7	58197.7	42983.5	45017.4	54817.8	242449
TG(8:0_16:1_18:1)	557169	476066	522480	808136	644601	657866	609579	594850	393632	688419	173652	307929	319456	434255	462155	331920	292485	275030	227701	1.05261e+06
TG(8:0_16:0_18:2)	669800	600882	573471	955279	875615	852463	750156	1.00807e+06	517956	873940	389764	566146	695896	675509	560543	493523	541332	427653	368212	1.6906e+06
TG(9:0_16:0_18:2)	300441	233826	227024	319797	357034	406222	241160	332864	261181	265306	194831	279001	228356	326501	237015	196879	252543	189160	189113	664539
TG(14:0_14:1_16:1)	919620	822177	703106	960054	822444	1.06166e+06	864083	997961	748941	904400	469809	727180	685444	672976	674300	707784	502759	547039	562364	1.20307e+06
TG(12:0_14:0_18:2)	124343	140078	148667	180748	199383	227768	201559	217938	175344	215872	146037	176790	161191	151556	188212	175368	170174	149076	160286	253467
TG(10:0_16:0_18:2)	1.25287e+06	1.34023e+06	1.39515e+06	1.50385e+06	1.73349e+06	2.08208e+06	1.36305e+06	1.90938e+06	1.28331e+06	1.63869e+06	686278	1.12713e+06	1.35478e+06	1.35804e+06	1.11834e+06	1.12427e+06	974219	889069	1.00572e+06	2.2857e+06
TG(12:0_16:0_18:2)	2.3608e+06	2.87166e+06	2.60008e+06	2.92261e+06	3.06673e+06	3.9056e+06	2.52027e+06	3.97462e+06	2.53403e+06	3.12611e+06	3.20867e+06	2.98465e+06	2.826e+06	4.09503e+06	3.322e+06	2.94432e+06	3.17572e+06	2.32805e+06	2.79293e+06	4.93723e+06
TG(14:0_14:1_18:1)	3.32687e+06	2.36598e+06	2.96582e+06	2.95517e+06	2.77064e+06	2.76421e+06	2.73444e+06	3.21961e+06	2.50132e+06	2.96859e+06	1.69121e+06	2.97784e+06	2.34041e+06	3.15726e+06	2.81477e+06	2.45807e+06	2.09505e+06	2.35485e+06	2.48338e+06	6.06407e+06
TG(14:1_16:0_16:1)	3.53316e+06	4.28468e+06	4.08415e+06	5.49498e+06	4.39084e+06	4.53535e+06	4.10896e+06	5.30344e+06	3.5291e+06	4.03311e+06	1.74084e+06	3.16381e+06	3.08039e+06	3.01801e+06	3.98962e+06	3.24299e+06	2.17638e+06	2.28441e+06	2.89364e+06	4.12597e+06
TG(15:0_16:1_16:1)	447242	410111	333719	469130	411722	402370	364969	520847	344530	445108	283199	279922	354740	312175	380070	399393	323396	366061	343318	354184
TG(14:0_15:0_18:2)	133351	191132	148459	187259	284605	267072	191653	249568	153235	198632	187083	132031	108911	172624	186439	106239	134872	141507	143304	199577
TG(14:0_16:1_17:1)	110221	173909	148974	128294	206557	153430	138810	241622	103977	130770	155864	94768.1	114688	113275	121587	138281	96315.8	138053	96028.7	168274
TG(16:0_16:1_16:1)	4.97198e+07	5.98467e+07	6.0171e+07	5.81612e+07	6.63058e+07	5.94891e+07	5.61747e+07	6.6032e+07	4.80039e+07	5.88617e+07	3.84403e+07	4.54758e+07	3.99549e+07	4.52121e+07	5.41323e+07	4.62853e+07	3.47413e+07	4.06469e+07	4.38944e+07	5.75213e+07
TG(14:0_16:0_18:2)	1.59828e+07	1.88439e+07	1.55493e+07	1.88341e+07	2.12477e+07	1.92448e+07	1.58279e+07	2.47267e+07	1.33697e+07	1.61866e+07	2.02488e+07	1.73507e+07	1.37707e+07	1.39443e+07	1.69047e+07	1.55103e+07	1.26587e+07	1.68865e+07	1.43403e+07	2.21116e+07
TG(14:0_16:1_18:1)	1.77452e+07	1.84168e+07	1.75522e+07	1.85579e+07	1.85066e+07	1.58776e+07	1.67199e+07	2.07607e+07	13005008	1.67265e+07	1.15008e+07	1.71349e+07	1.51661e+07	1.56039e+07	1.76108e+07	1.52839e+07	1.05768e+07	1.65471e+07	1.44627e+07	2.19174e+07
TG(16:0_16:1_17:1)	641193	733650	571540	926562	708352	765568	715704	892861	480882	774551	428707	471699	578550	553460	538932	823187	453290	538180	548999	762064
TG(15:0_16:0_18:2)	3.55822e+06	3.32631e+06	2.42164e+06	4.46081e+06	5.56519e+06	5.50258e+06	2.99513e+06	6.12694e+06	3.07141e+06	4.3047e+06	4.34105e+06	2.96292e+06	2.5876e+06	2.92507e+06	3.98708e+06	2.63872e+06	2.7759e+06	3.62341e+06	2.40867e+06	3.85859e+06
TG(15:0_16:1_18:1)	4.16537e+06	3.89761e+06	3.20237e+06	5.38393e+06	6.48578e+06	6.25078e+06	3.8495e+06	6.59316e+06	3.65421e+06	4.83406e+06	4.52139e+06	3.19755e+06	2.985e+06	3.18705e+06	4.37309e+06	3.26011e+06	3.05739e+06	4.65162e+06	3.22324e+06	5.27823e+06
TG(16:0_16:1_18:1)	1.79856e+08	192656177	168969313	2.3515e+08	2.29527e+08	1.97751e+08	1.55405e+08	2.59338e+08	1.61751e+08	2.06226e+08	1.60476e+08	1.89901e+08	1.61956e+08	1.65914e+08	2.12668e+08	1.75664e+08	1.54369e+08	1.71985e+08	1.41703e+08	2.02488e+08
TG(14:0_18:0_18:2)	4.15956e+06	3.70011e+06	3.14565e+06	2.68078e+06	2.74926e+06	3.98782e+06	3.80878e+06	4.17769e+06	3.05188e+06	3.37172e+06	4.32851e+06	4.33909e+06	3.39548e+06	4.10644e+06	3.45913e+06	4.19914e+06	2.37162e+06	4.40062e+06	3.30264e+06	7.27656e+06
TG(16:0_17:1_18:1)	6.495e+06	7.20918e+06	8.26894e+06	8.86326e+06	9.51415e+06	8.8894e+06	7.52059e+06	8.83192e+06	8.00326e+06	7.59024e+06	5.16967e+06	6.1944e+06	8.28778e+06	8.00119e+06	6.59336e+06	8.08868e+06	7.43303e+06	6.91094e+06	5.91002e+06	1.45784e+07
TG(15:0_17:0_19:2)	1.81743e+06	2.32189e+06	2.02443e+06	2.54865e+06	2.89309e+06	2.87153e+06	1.8942e+06	2.88429e+06	1.90825e+06	2.25841e+06	2.88285e+06	2.23973e+06	2.1803e+06	2.31839e+06	2.41904e+06	1.94858e+06	1.98199e+06	2.73255e+06	1.92622e+06	3.90016e+06
TG(16:0_18:1_18:1)	2.26434e+08	2.47172e+08	2.40344e+08	2.37197e+08	2.26548e+08	2.47939e+08	2.00721e+08	2.40336e+08	2.12607e+08	2.12989e+08	1.6193e+08	2.26827e+08	2.13925e+08	2.25239e+08	1.89492e+08	2.25089e+08	2.06381e+08	1.88866e+08	2.13773e+08	3.28726e+08
TG(16:0_16:1_20:1)	183504603	1.87718e+08	1.76942e+08	2.03997e+08	2.10761e+08	1.87397e+08	1.43053e+08	2.12477e+08	1.57135e+08	1.83645e+08	1.67403e+08	187114767	1.61322e+08	1.63547e+08	1.85558e+08	1.53574e+08	1.57236e+08	1.74873e+08	1.53617e+08	2.43113e+08
TG(14:0_18:0_20:2)	118935	98912.1	77625.4	150411	75591.4	163278	89820.6	92767.5	123860	86273.7	75590.1	110936	106460	110679	149479	84200	72433.3	84015	102267	172963
TG(16:0_18:0_18:2)	1.07798e+08	1.01755e+08	9.13644e+07	1.41159e+08	1.66056e+08	1.09612e+08	7.97398e+07	162261144	8.34143e+07	1.32579e+08	1.70909e+08	1.50833e+08	8.68859e+07	107559221	1.51547e+08	97252840	1.05269e+08	1.46523e+08	9.22901e+07	112308495
TG(17:0_18:1_18:1)	3.97135e+06	3.52897e+06	4.32185e+06	5.91317e+06	2.42753e+06	5.09285e+06	3.91611e+06	5.179e+06	3.76311e+06	4.62359e+06	1.24714e+06	3.94834e+06	3.63981e+06	3.86174e+06	2.09306e+06	3.59851e+06	4.20108e+06	5.059e+06	3.85003e+06	8.54079e+06
TG(16:0_18:1_19:1)	3.04511e+06	2.97307e+06	2.16953e+06	3.67565e+06	3.96198e+06	3.29228e+06	2.89132e+06	3.90571e+06	2.80488e+06	1.02107e+06	908936	993035	2.02682e+06	2.80779e+06	1.08953e+06	2.11722e+06	3.02076e+06	2.78891e+06	1.9685e+06	4.33366e+06
TG(18:0_18:1_18:1)	1.5603e+08	1.72151e+08	1.63517e+08	158218813	1.71282e+08	1.54943e+08	1.23336e+08	6.66924e+07	1.51544e+08	1.26511e+08	5.84098e+07	1.75462e+08	1.53819e+08	1.63363e+08	165316614	1.44625e+08	1.34686e+08	2.03352e+08	1.39674e+08	2.67042e+08
TG(16:0_18:1_20:1)	1.89504e+07	1.90067e+07	1.67359e+07	2.21668e+07	1.94249e+07	2.18747e+07	1.88751e+07	1.80689e+07	1.55656e+07	1.64588e+07	9.61657e+06	1.51822e+07	1.73314e+07	1.73829e+07	1.77892e+07	1.27763e+07	1.54156e+07	1.07221e+07	1.16434e+07	3.50013e+07
TG(16:1_18:0_20:1)	2.05409e+07	2.10975e+07	2.03487e+07	2.37031e+07	1.91541e+07	2.02346e+07	1.6575e+07	1.67773e+07	1.56572e+07	1.34211e+07	9.89021e+06	1.52895e+07	1.60306e+07	1.5343e+07	1.56351e+07	1.35485e+07	1.51063e+07	1.30218e+07	1.37106e+07	3.65886e+07
TG(16:0_16:1_22:1)	89712.3	96568.2	92541.6	102387	97970.5	137819	84517.2	108185	73085	83365.7	59617.3	67756.5	70234.9	77802.1	78695.9	64151.3	76883	40779.2	51589	138377
TG(18:0_18:1_19:1)	137571	161065	133644	180142	134362	198288	144965	123896	116102	119140	85373.5	96980.1	100547	106336	93313.4	64931	99028.5	104960	98730.2	284032
TG(16:0_18:1_21:1)	373787	180598	222652	349111	374358	340664	225776	485087	200746	287835	385323	267223	204150	225300	270561	137507	229965	233026	198370	309825
TG(18:0_18:1_20:1)	6.86292e+06	6.49049e+06	6.38428e+06	5.51437e+06	5.56871e+06	6.38574e+06	4.49725e+06	5.4684e+06	4.90454e+06	4.25438e+06	4.34112e+06	5.22807e+06	5.97318e+06	6.14768e+06	5.23608e+06	3.59541e+06	4.91644e+06	4.35126e+06	4.73902e+06	1.64219e+07
TG(16:0_18:1_22:1)	1.13939e+06	851358	1.07699e+06	992491	1.00797e+06	1.31952e+06	792160	1.0784e+06	695632	713134	465541	664095	750233	648316	788989	449976	736807	530659	566942	1.57227e+06
TG(18:0_18:2_20:0)	3.09502e+06	2.09954e+06	1.61297e+06	2.84492e+06	3.54273e+06	2.965e+06	1.51439e+06	4.37146e+06	1.89483e+06	2.90951e+06	3.38545e+06	2.68726e+06	1.7242e+06	2.01258e+06	3.17781e+06	1.25574e+06	1.94331e+06	2.58377e+06	1.56621e+06	2.79623e+06
TG(15:0_18:1_24:1)	651984	423103	472092	527507	419924	632627	433695	539557	434722	431388	302492	407646	432562	519757	325220	306012	393965	258282	372531	1.04303e+06
TG(22:0_18:1_18:1)	1.30893e+06	871371	969044	790741	772624	1.1228e+06	806510	1.23803e+06	624317	748752	481560	718684	625029	807495	438540	518897	841200	392446	742789	2.09066e+06
TG(18:0_22:0_18:2)	272933	242710	217293	298639	146155	306133	153893	203359	158323	194318	192346	192168	175983	174368	353392	118770	207513	123938	131419	457389
TG(16:0_18:1_24:1)	324532	212176	209795	300218	358170	475025	175344	396928	138154	240402	147998	171498	125794	140305	292505	108704	192106	134852	95102.6	392845
TG(23:0_18:1_18:1)	336862	266641	234150	252446	254591	371989	193968	315471	167938	276245	148224	187112	160014	155615	151067	163804	196321	124441	143621	527757
TG(24:0_18:1_18:1)	399154	286409	259870	358831	411024	454807	236857	375475	180339	325362	321671	315960	146853	203650	284666	203557	257825	163225	141424	524113
TG(18:0_20:1_22:1)	45658.7	36237.1	33784.8	47683.8	48056.5	55647.3	16019.3	63776.9	17602.1	35028.2	27038.8	51653.9	16895.6	17845.4	49939.6	15788.5	26731.7	25370.4	16774.5	45669.9
TG(24:0_18:1_20:1)	64219.9	64134.3	51229.8	72142	87238.9	85758.3	55461.8	64689.5	41306.9	57003.9	49346	74527.3	52881.5	51071.6	59651.4	62383.7	76300.2	38948.3	38109.4	119628
TG(8:0_16:1_18:2)	165477	149764	204695	306349	252023	232828	282344	257390	189779	281380	81882.1	127711	199950	150476	165021	106289	128684	87727.1	121413	455031
TG(8:0_16:0_18:3)	63911.9	47044	96210.2	149648	96313.7	99784.2	85514.5	93062	65766.6	123571	26017.4	54182	91960.5	77904.7	56693.1	65019.5	40772.2	64913.6	45580.6	174483
TG(14:1_14:1_16:1)	627941	485662	569437	938230	621610	701715	708388	750199	508109	867829	239364	394805	439765	425497	516210	457095	371799	438630	373521	1.13934e+06
TG(8:0_18:1_18:2)	1.27617e+06	1.63118e+06	1.37222e+06	2.57815e+06	1.4522e+06	1.9745e+06	2.01736e+06	2.61576e+06	1.44502e+06	1.93027e+06	875105	1.38664e+06	1.41019e+06	1.56971e+06	1.40652e+06	1.22249e+06	855196	952984	917621	3.35568e+06
TG(10:0_16:0_18:3)	946306	800554	800858	1.54098e+06	1.23015e+06	1.21653e+06	1.25368e+06	1.5918e+06	881367	1.45522e+06	502306	600510	728900	708455	750004	702047	640710	726555	620662	2.39276e+06
TG(9:0_18:1_18:2)	284692	325652	258113	276893	363508	383492	298543	337651	291912	321581	203475	269445	247926	373640	276543	196969	252456	299663	174481	871982
TG(14:1_16:1_16:1)	781027	870266	861175	1.47737e+06	1.01408e+06	1.05444e+06	1.21362e+06	1.19593e+06	739953	1.21028e+06	479589	714138	767365	695185	961430	821198	603927	671935	830454	1.4906e+06
TG(12:0_16:1_18:2)	2.20381e+06	1.8809e+06	2.13757e+06	2.96526e+06	2.3388e+06	2.46644e+06	2.43931e+06	3.07969e+06	1.94137e+06	2.68707e+06	1.24571e+06	1.85017e+06	1.8932e+06	2.46655e+06	1.99496e+06	1.93675e+06	1.776e+06	1.75425e+06	1.8543e+06	4.75348e+06
TG(10:0_18:1_18:2)	2.52395e+06	2.23228e+06	2.70416e+06	3.67427e+06	3.00614e+06	2.85877e+06	2.88537e+06	3.0828e+06	2.17122e+06	3.17134e+06	1.35828e+06	1.99862e+06	2.0282e+06	2.24541e+06	2.01664e+06	2.07565e+06	1.71355e+06	2.07473e+06	1.73457e+06	5.58237e+06
TG(14:1_16:1_18:1)	5.99203e+06	5.71945e+06	5.15611e+06	6.628e+06	5.58048e+06	6.02115e+06	7.0944e+06	6.79234e+06	5.49481e+06	7.06682e+06	4.51944e+06	5.73418e+06	5.96854e+06	4.70461e+06	6.10734e+06	5.70903e+06	4.5731e+06	4.91617e+06	5.56798e+06	1.00735e+07
TG(14:0_16:1_18:2)	6.07853e+06	7.02325e+06	6.52845e+06	8.46645e+06	6.74653e+06	6.7776e+06	6.76935e+06	8.95189e+06	6.38016e+06	7.9341e+06	5.46502e+06	6.81257e+06	5.3024e+06	6.23406e+06	4.58492e+06	6.14702e+06	5.64304e+06	5.70881e+06	6.00231e+06	1.10433e+07
TG(16:0_14:1_18:2)	1.18656e+07	1.27815e+07	1.30566e+07	1.60517e+07	1.45776e+07	1.28621e+07	1.40596e+07	1.98499e+07	1.16301e+07	1.48629e+07	7.41199e+06	1.00626e+07	1.13413e+07	9.64113e+06	1.1867e+07	1.22118e+07	1.04981e+07	8.61758e+06	8.7892e+06	1.82861e+07
TG(16:1_16:1_17:1)	725921	760889	661999	853503	953810	813478	933244	1.02528e+06	643874	935410	492100	668225	712389	683821	947389	711382	634457	633680	537304	1.11592e+06
TG(15:0_16:1_18:2)	872234	862110	801801	908294	982811	1.05005e+06	971962	1.11467e+06	734929	904964	818180	384704	751230	390620	889764	729725	468888	782353	765594	1.2453e+06
TG(14:0_17:1_18:2)	80257.4	55113.9	48836.6	70394.2	88050.7	80186	78247.5	82625.5	55737.5	84410.6	70909.3	55770.7	61102.6	76075	62776.5	94710.6	75678.1	73837.1	71653.4	116239
TG(16:1_16:1_18:1)	4.21669e+07	4.4651e+07	4.22045e+07	4.26971e+07	4.11224e+07	3.48844e+07	4.75406e+07	4.05798e+07	3.76503e+07	4.24383e+07	3.30158e+07	4.01816e+07	3.99211e+07	4.06515e+07	4.63034e+07	4.16094e+07	3.06103e+07	3.37097e+07	4.04662e+07	6.96192e+07
TG(16:0_16:1_18:2)	1.30623e+08	7.41678e+07	6.95814e+07	1.59942e+08	1.71062e+08	8.48977e+07	1.14041e+08	1.82926e+08	1.15407e+08	6.7176e+07	1.11311e+08	5.36187e+07	5.47175e+07	6.41356e+07	1.49696e+08	1.34239e+08	6.01574e+07	5.81221e+07	1.09262e+08	1.03293e+08
TG(16:1_17:1_18:1)	1.17885e+06	1.14572e+06	1.05838e+06	1.31844e+06	1.28241e+06	1.2399e+06	1.29202e+06	1.3816e+06	882201	1.12772e+06	746017	782049	978974	1.04609e+06	979604	1.22585e+06	819744	1.14156e+06	978501	1.86836e+06
TG(15:0_18:1_18:2)	2.09976e+06	2.12095e+06	1.79208e+06	2.53424e+06	2.93017e+06	2.64191e+06	2.34922e+06	2.99816e+06	1.94144e+06	2.28747e+06	2.68382e+06	2.07363e+06	1.80167e+06	2.15561e+06	2.15811e+06	2.09574e+06	2.12989e+06	2.41333e+06	2.06319e+06	3.84283e+06
TG(16:0_17:1_18:2)	3.20532e+06	3.12013e+06	2.7719e+06	4693257	5.20031e+06	5.00428e+06	3.62536e+06	3.8187e+06	3.24258e+06	3.41734e+06	2.58575e+06	2.98028e+06	3.06854e+06	3.36372e+06	3.39711e+06	3.82858e+06	2.75876e+06	3.4071e+06	2.75229e+06	5.30592e+06
TG(16:1_18:1_18:1)	6.64715e+07	6.71204e+07	7.12885e+07	6.13804e+07	5.93204e+07	6.14186e+07	6.85708e+07	6.30854e+07	5.66095e+07	6.79365e+07	5.14848e+07	7.01266e+07	6.68045e+07	5.93173e+07	6.806e+07	6.18766e+07	6.04532e+07	6.35582e+07	6.2346e+07	1.08685e+08
TG(16:0_18:1_18:2)	2.11954e+08	2.15204e+08	2.13965e+08	223978609	2.20432e+08	2.16117e+08	2.01658e+08	2.27857e+08	197857624	1.95877e+08	1.86022e+08	2.02454e+08	2.14854e+08	2.13714e+08	1.962e+08	2.07998e+08	205554751	1.90455e+08	1.94433e+08	2.80906e+08
TG(14:0_18:1_20:2)	146865	141433	100876	166072	133703	139411	167249	159115	117447	134577	129723	131677	107689	132248	118917	125851	126454	113361	114704	155688
TG(17:1_18:1_18:1)	1.85259e+06	1.69773e+06	1.82756e+06	1.99699e+06	1.45192e+06	1.68772e+06	1.9106e+06	1.53694e+06	1.61906e+06	1.58719e+06	1.51462e+06	1.69465e+06	1.59025e+06	1.57892e+06	1.21673e+06	1.96355e+06	1.61657e+06	1.89398e+06	1.67979e+06	4.26669e+06
TG(17:0_18:1_18:2)	3.71166e+06	4.22194e+06	3.52155e+06	4.38835e+06	4.90523e+06	5.03545e+06	3.53153e+06	4.16263e+06	3.58623e+06	3.6864e+06	4.10154e+06	3.63828e+06	2.95751e+06	3.74329e+06	2.93069e+06	3.79711e+06	3.53651e+06	3.94172e+06	3.41265e+06	8.49428e+06
TG(18:1_18:1_18:1)	7.65332e+07	7.11939e+07	7.65978e+07	6.8672e+07	6.24657e+07	9.05233e+07	1.15706e+08	7.7205e+07	6.91795e+07	7.97827e+07	1.06633e+08	7.64168e+07	1.25148e+08	7.95274e+07	8.91417e+07	8.01453e+07	6.43023e+07	1.17704e+08	8.7527e+07	2.71375e+08
TG(18:0_18:1_18:2)	1.0166e+08	1.09027e+08	1.02685e+08	7.77127e+07	9.323e+07	8.62441e+07	9.30935e+07	8.27405e+07	101811030	7.47283e+07	8.30153e+07	9.19771e+07	8.60532e+07	1.19384e+08	7.44935e+07	8.70252e+07	9.75349e+07	8.60143e+07	8.58755e+07	1.96636e+08
TG(16:0_18:1_20:2)	7.16633e+06	6.73717e+06	6.97721e+06	9.14052e+06	7.26673e+06	9.00033e+06	6.97747e+06	6.82958e+06	6.64388e+06	5.50969e+06	3.63448e+06	5.68264e+06	6.56389e+06	6.04622e+06	5.90642e+06	4.75891e+06	6.82603e+06	4.2609e+06	4.14701e+06	1.26263e+07
TG(17:1_18:1_20:1)	47389.6	46458	58982.2	95398.4	61118.1	81280.7	58313.1	60578.4	52194.7	64714.8	39625.7	53025	51729.1	68784.5	43761.7	35845	45193.6	47464.4	57804.2	139503
TG(18:1_18:1_19:1)	866293	779527	618437	797669	615057	647984	745505	661279	656549	655305	683803	656182	786516	769739	595141	628629	762670	657244	693650	2.00764e+06
TG(18:1_18:2_20:0)	1.46012e+07	11876626	1.3156e+07	1.28128e+07	8.54946e+06	9.84031e+06	1.06437e+07	7.77217e+06	9.14169e+06	9.28347e+06	7.88089e+06	9.60702e+06	1.23367e+07	1.04311e+07	8.89976e+06	8.53937e+06	9.18182e+06	8.26591e+06	1.07686e+07	3.00741e+07
TG(18:1_18:1_20:1)	8.13241e+06	6.39252e+06	7.77767e+06	6.53133e+06	5.17971e+06	7.26622e+06	6.8266e+06	3.97179e+06	6.0369e+06	5.2036e+06	4.14921e+06	5.32322e+06	6.63818e+06	6.14773e+06	4.50812e+06	6.06347e+06	4.58416e+06	4.3546e+06	5.11623e+06	1.88232e+07
TG(16:1_18:1_22:1)	322051	252581	239543	278196	267780	378158	275864	254721	208095	151017	133876	151956	240865	228434	172552	134007	217430	124837	155179	413660
TG(20:1_18:2_18:0)	3.42768e+06	3.3593e+06	3.031e+06	3.17224e+06	3.05199e+06	3.53309e+06	3.01295e+06	2.70282e+06	2.92064e+06	2.01726e+06	2.05566e+06	2.21594e+06	2.61239e+06	3.18229e+06	2.637e+06	2.19871e+06	2.57336e+06	2.10449e+06	2.3033e+06	8.00169e+06
TG(21:0_18:1_18:2)	317124	249026	270355	293275	258832	348225	240929	316389	203606	208816	179218	167636	239926	260416	146324	159863	217403	125503	207192	629144
TG(18:1_18:1_22:1)	432906	167032	308850	193376	278587	252196	208022	273622	231557	147699	126069	177098	197178	182026	168859	169045	270136	140619	249757	971350
TG(18:1_18:2_22:0)	1.68309e+06	1.11574e+06	1.04721e+06	881872	910289	1.36625e+06	1.0823e+06	1.24669e+06	893215	880315	676955	716401	960043	960396	592314	652289	961364	502662	771817	2.13789e+06
TG(18:1_20:1_20:1)	225557	196571	176139	281475	173788	141460	217248	147892	172238	121795	114180	156904	164039	192319	152530	108177	185665	99932.8	127501	762604
TG(23:0_18:1_18:2)	239809	156003	161892	126963	150768	227325	153629	163860	113905	139327	87680.5	100816	93431	105163	63325.2	76763.5	147265	63768.1	92740.6	306336
TG(18:1_20:1_22:1)	191217	140143	128994	94473.9	101715	182507	112355	151177	88797.6	108103	67291.5	114843	111588	78089.9	97566	51938.8	97499	40900.2	68365.8	333789
TG(18:1_18:1_24:1)	82926.2	80975.1	86197.6	65401.3	72432.8	138512	54481	82881.6	55779.2	60565.8	42574	64245	34945.4	56157.7	66331.8	33417.6	62678.2	34648.4	32715.2	179548
TG(24:0_18:1_18:2)	428102	359636	313889	326502	347229	475633	307596	334298	218316	292941	205301	228806	186054	265291	194604	194333	311139	136151	222544	707710
TG(10:0_16:2_18:2)	696982	597330	592081	949030	907736	926157	945542	1.0047e+06	561408	895135	327233	524307	556267	464069	513481	360209	511364	351250	375979	1.6704e+06
TG(14:1_16:1_16:2)	140036	154498	123312	278629	197825	206102	237190	256703	126021	321726	90828.4	131434	142715	98490.9	192157	136554	115228	118350	99814.6	283292
TG(10:0_18:1_18:3)	947642	673078	881294	1.59043e+06	1.19013e+06	1.02847e+06	1.17104e+06	1.15896e+06	747471	1.41985e+06	396252	749663	528271	687813	766138	716556	638930	776702	492819	2.3448e+06
TG(16:1_16:1_16:2)	561374	531828	685746	838170	787420	834651	1.0206e+06	805507	513968	1.09141e+06	481768	492020	699764	607914	700657	768085	574756	686821	636108	1.35352e+06
TG(14:1_16:1_18:2)	2.94066e+06	2.95968e+06	2.7628e+06	3.911e+06	2.9883e+06	3.18998e+06	3.3583e+06	4.22672e+06	2.01541e+06	3.66048e+06	1.68382e+06	2.32258e+06	2.39843e+06	2.2395e+06	2.8207e+06	2.68236e+06	2.27202e+06	2.12306e+06	2.35898e+06	4.66505e+06
TG(12:0_18:2_18:2)	853803	856568	732981	999267	950817	1.20886e+06	1.08911e+06	1.14242e+06	781885	1.20372e+06	1.20522e+06	1.00714e+06	974205	1.02162e+06	935613	880773	1.09852e+06	893236	1.11028e+06	1.87198e+06
TG(12:0_18:1_18:3)	779711	675817	792166	1.07808e+06	1.05324e+06	850533	965646	982986	584995	1.02568e+06	639886	600257	652017	671454	717766	742836	585190	657273	651261	1.69064e+06
TG(14:0_16:1_18:3)	2.67044e+06	2.64568e+06	2.64231e+06	4.43661e+06	3.37259e+06	2.73064e+06	3.54905e+06	4.77717e+06	2.38136e+06	4.16157e+06	1.78269e+06	2.56137e+06	2.51732e+06	2.32398e+06	2.83581e+06	2.86313e+06	2.18806e+06	2.00745e+06	2.41479e+06	5.19484e+06
TG(16:1_17:1_16:2)	40199.9	17182.7	47601.5	51858.5	55530.1	64443.7	54611.4	74368.9	39586.3	57122.4	43805.5	33663	36179.6	31014.4	34901.7	33489.2	43095	41934.5	57039.7	78251.6
TG(15:0_16:1_18:3)	91079.5	102299	71130.6	86188.1	134075	131930	96368.4	131707	107081	90531.9	84478.2	88329.3	65554.2	64235.1	73725.9	70550.9	92150.7	90344.2	61631.9	141609
TG(14:0_18:2_18:2)	9.81051e+06	8.65029e+06	8.60643e+06	7.53997e+06	9.1146e+06	8.78897e+06	9.77688e+06	1.04437e+07	7.18029e+06	8.96311e+06	9.45132e+06	9.27683e+06	8.15288e+06	7.17496e+06	7.4829e+06	9.40585e+06	8.63528e+06	8.64115e+06	8.2283e+06	1.53673e+07
TG(16:1_16:1_18:2)	3.73458e+07	3.66503e+07	3.44191e+07	4.2434e+07	3.71647e+07	4.50659e+07	4.40862e+07	4.6578e+07	3.6906e+07	4.55669e+07	3.49681e+07	3.58433e+07	3.92808e+07	3.69151e+07	3.40257e+07	2.1023e+07	3.40995e+07	2.88403e+07	3.75323e+07	6.39336e+07
TG(14:0_16:0_20:4)	60860.3	47191	65414.1	213163	145124	112664	76971.1	135401	68127.8	88425.4	66655.8	59255.9	86353.1	36525.1	107607	53901	42375.4	48368.4	50422	161784
TG(16:0_16:1_18:3)	1.31608e+07	1.2208e+07	1.10815e+07	1.51734e+07	1.14299e+07	1.2715e+07	1.02852e+07	1.70429e+07	1.07625e+07	1.44949e+07	8.79328e+06	1.17895e+07	1.18682e+07	1.06968e+07	1.18952e+07	9.39787e+06	1.02817e+07	1.05678e+07	9.88705e+06	1.67099e+07
TG(15:0_18:2_18:2)	2.89612e+06	2.79702e+06	2.42798e+06	3.11105e+06	3.59988e+06	3.77195e+06	3.02015e+06	3.90458e+06	2.69767e+06	3.3643e+06	3.42685e+06	3.01197e+06	2.43243e+06	2.72795e+06	2.5331e+06	2.1401e+06	2.82553e+06	2.67986e+06	2.41982e+06	4.62557e+06
TG(16:1_17:1_18:2)	482992	545669	519332	629375	595595	599339	602703	580554	518459	608992	469510	477919	499542	529272	631159	576281	472358	461614	528833	822298
TG(16:1_18:1_18:2)	3.72427e+07	3.48285e+07	3.09273e+07	3.40725e+07	2.65524e+07	3.28238e+07	3.13621e+07	3.27514e+07	2.69475e+07	3.63094e+07	2.60119e+07	2.82459e+07	2.97909e+07	2.70654e+07	3.10323e+07	3.33651e+07	3.2862e+07	2.74908e+07	2.96736e+07	5.51923e+07
TG(16:0_16:0_20:4)	1.2088e+06	1.01318e+06	1.196e+06	2.3123e+06	2.98042e+06	1.97777e+06	1.49261e+06	2.17767e+06	1.25696e+06	2.01655e+06	1.21259e+06	938470	1.29546e+06	605866	1.47407e+06	1.07934e+06	919139	1.3711e+06	858626	2.17916e+06
TG(16:0_18:2_18:2)	1.34488e+08	1.39644e+08	1.1688e+08	1.27934e+08	1.41662e+08	1.41453e+08	1.29769e+08	1.5604e+08	1.25412e+08	1.213e+08	1.0985e+08	1.0706e+08	1.06346e+08	1.23366e+08	1.122e+08	1.1102e+08	1.2246e+08	1.26236e+08	1.09448e+08	1.8137e+08
TG(17:1_18:1_18:2)	2.69155e+06	2.65116e+06	2.58139e+06	2.8788e+06	2.73014e+06	2.45419e+06	2.40941e+06	2.61231e+06	2.46785e+06	3.15272e+06	2.84291e+06	2.63146e+06	2.33811e+06	2.72313e+06	1.90307e+06	2.65145e+06	2.70706e+06	2.59292e+06	2.04157e+06	5.28798e+06
TG(15:0_19:2_19:2)	179291	201056	153599	220035	240258	255125	183705	208615	151120	176352	167263	196848	129126	165313	186903	177360	168190	125217	157869	306576
TG(18:1_18:1_18:2)	8.82157e+07	8.65101e+07	8.09215e+07	8.1602e+07	7.45726e+07	7.38981e+07	8.21906e+07	7.22253e+07	7.75259e+07	8.10773e+07	8.64261e+07	8.60651e+07	8.74472e+07	8.51472e+07	7.10032e+07	8.66581e+07	8.29993e+07	8.30254e+07	8.25021e+07	1.53371e+08
TG(16:0_18:0_20:4)	1.34746e+07	1.44946e+07	1.19434e+07	1.32244e+07	1.6355e+07	1.3341e+07	1.05776e+07	1.34875e+07	1.20301e+07	1.12425e+07	1.43302e+07	1.32092e+07	1.33074e+07	1.49101e+07	1.11034e+07	1.05378e+07	1.16816e+07	1.23542e+07	1.40468e+07	3.12992e+07
TG(17:1_18:1_20:2)	958870	968149	639053	963090	941785	987651	793382	1.00398e+06	733170	1.063e+06	901553	906425	721748	672909	702009	783251	913951	822999	638666	1.88228e+06
TG(17:0_19:2_19:2)	127467	96150.4	106975	121490	106864	103288	120739	133267	116278	107944	102573	125363	124260	107420	115780	71934.4	106427	106643	130177	329932
TG(16:0_18:1_22:3)	5.31874e+06	4.28803e+06	4.07992e+06	4.5467e+06	3.45494e+06	4.6837e+06	4.78671e+06	3.37549e+06	4.09136e+06	3.61658e+06	3.30591e+06	3.73572e+06	4.19809e+06	3.67817e+06	3.28593e+06	3.16667e+06	4.80228e+06	3.26243e+06	3.41785e+06	1.01385e+07
TG(18:0_18:1_20:3)	1.23555e+06	870436	887693	1.78641e+06	931496	1.29435e+06	1.00979e+06	1.14883e+06	513502	670974	947302	849739	1.10936e+06	800714	943325	783158	1.21175e+06	569619	790639	2.5941e+06
TG(18:1_18:2_20:1)	5.21251e+06	4.45826e+06	3.81996e+06	4.17025e+06	3.4757e+06	5.18057e+06	4.6651e+06	3.57857e+06	3.77054e+06	3.44874e+06	3.21835e+06	3.89193e+06	3.61185e+06	4.62344e+06	2.64712e+06	2.84312e+06	3.9847e+06	2.82029e+06	3.77349e+06	9.26965e+06
TG(18:1_18:1_22:2)	429554	350505	348860	466979	292620	498411	420828	271441	351842	239023	178108	286973	334901	232098	316890	231563	386863	200117	233418	883876
TG(18:0_18:1_22:3)	66223.2	48108.7	66385	103283	81722.6	79754.7	59767.5	56057.6	51887.5	31863	48646.5	49796.8	62795.6	44048.8	56682.2	36589.5	49947.5	58656.1	30135	263038
TG(18:1_22:1_18:2)	656154	474757	464238	502220	457145	719075	520622	445545	413375	427924	381966	410515	547867	398214	231026	285409	504535	262578	339036	949284
TG(18:1_24:1_18:2)	61396.2	53672.4	39521.3	57393.2	50275.9	80688.1	53059.7	52251.7	37552.3	43000.5	19998.5	46597.9	46194.4	45127.9	29013.3	26351.9	49004.9	24102	33408.2	107415
TG(16:0_16:2_16:3)	128249	4340.04	177599	268905	334270	167409	253598	265739	160625	235748	120528	104447	145525	181665	130162	245449	87816.7	175924	139500	374819
TG(12:0_18:2_18:3)	396617	411593	481185	816631	657830	732941	672584	723226	400565	738041	315344	431544	413841	455418	491699	392901	590058	414789	341673	1.23578e+06
TG(14:1_16:1_18:3)	262182	235715	275284	470053	372490	344968	345384	462779	212837	485623	149874	232293	183914	236125	284134	277983	231090	186823	255160	759394
TG(16:1_16:1_18:3)	4.48616e+06	3.72572e+06	4.1191e+06	4.38861e+06	4.47391e+06	4.63462e+06	5.18767e+06	5.43883e+06	3.71294e+06	5.85246e+06	2.94629e+06	3.988e+06	3.71671e+06	3.86398e+06	4.4352e+06	3.96778e+06	3.43324e+06	3.07999e+06	3.93669e+06	9.33275e+06
TG(14:0_18:2_18:3)	8.08175e+06	7.99136e+06	8.61265e+06	1.10485e+07	1.08946e+07	1.12885e+07	1.0486e+07	1.09754e+07	8.38486e+06	1.20562e+07	7.26236e+06	8.34998e+06	7.32124e+06	8.65666e+06	8.52352e+06	8.25802e+06	7.92834e+06	6.671e+06	8.28671e+06	1.69671e+07
TG(14:1_18:2_18:2)	4.54935e+06	3.94768e+06	3.70974e+06	6.10102e+06	5.33831e+06	5.25982e+06	5.64289e+06	5.72855e+06	3.58809e+06	4.93567e+06	3.47074e+06	3.80006e+06	3.43176e+06	4.11091e+06	3.98872e+06	4.4944e+06	3.72002e+06	3.05905e+06	3.44013e+06	7.54372e+06
TG(12:0_16:0_22:5)	1.21078e+06	822525	1.38667e+06	1.83172e+06	1.68672e+06	1.99283e+06	1.44384e+06	1.79942e+06	1.0987e+06	1.62609e+06	1.02673e+06	1.04816e+06	1.09848e+06	1.13804e+06	1.18587e+06	1.51255e+06	1.08748e+06	1.09516e+06	1.28729e+06	2.54721e+06
TG(14:0_16:1_20:4)	47433.9	17668.6	69142.5	139427	102930	78416.3	61567.7	99451.3	54496.4	115594	32941.3	58028.5	62585.6	26484.6	84789.3	49744.4	34899.6	56269.8	42219.6	109011
TG(15:0_18:2_18:3)	705922	645310	609408	666205	724522	852611	803352	840649	570098	863470	668120	562046	625005	671621	521920	524215	737500	575683	529335	1.2168e+06
TG(16:1_17:1_18:3)	309495	361417	278392	423056	418484	553918	446290	401249	312320	422589	385132	244291	305401	333844	228151	228499	338674	300267	259452	636154
TG(16:1_18:2_18:2)	1.22599e+08	9.78772e+07	8.29454e+07	1.45644e+08	1.35862e+08	1.07454e+08	9.40587e+07	1.06577e+08	9.60117e+07	1.27945e+08	1.08033e+08	1.09471e+08	8.86321e+07	8.68511e+07	1.10395e+08	8.05397e+07	1.08804e+08	7.97093e+07	1.07212e+08	1.88162e+08
TG(16:0_18:2_18:3)	4.76617e+07	4.78135e+07	4.52634e+07	4.86874e+07	4.83346e+07	4.88794e+07	3.99223e+07	5.00137e+07	4.44527e+07	4.60766e+07	3.71733e+07	3.70123e+07	3.68098e+07	4.07337e+07	3.51684e+07	3.37645e+07	3.99601e+07	3.27038e+07	3.60782e+07	6.41214e+07
TG(16:1_18:1_18:3)	5.76089e+07	6.22405e+07	5.2146e+07	6.37575e+07	5.90119e+07	6.88393e+07	5.84857e+07	6.33903e+07	5.74138e+07	5.87424e+07	4.88202e+07	4.73238e+07	5.07425e+07	4.93738e+07	5.12556e+07	5.44556e+07	5.04355e+07	5.17424e+07	5.16726e+07	8.67169e+07
TG(16:0_16:1_20:4)	508466	590831	591900	1.19986e+06	922994	877447	722186	985820	559140	1.0138e+06	399766	502050	701002	324970	677316	441620	402763	660832	479631	1.08468e+06
TG(14:0_16:0_22:5)	965391	1.00812e+06	965140	1.35745e+06	1.31536e+06	1.44118e+06	1.17982e+06	1.41558e+06	1.08755e+06	1.17555e+06	932937	1.06024e+06	903991	924900	1.0883e+06	1.09986e+06	1.00535e+06	992874	815006	1.76095e+06
TG(17:1_18:2_18:2)	1.98987e+06	2.23269e+06	1.75485e+06	2.35741e+06	2.08028e+06	2.25541e+06	2.0044e+06	2.38428e+06	1.72386e+06	2.16506e+06	2.23047e+06	1.91698e+06	1.52515e+06	2.10012e+06	1.34323e+06	1.65256e+06	1.96671e+06	2.11027e+06	1.51192e+06	3.00375e+06
TG(18:1_18:2_18:2)	7.37795e+07	6.66174e+07	6.26625e+07	6.37721e+07	6.19856e+07	7.13299e+07	6.12331e+07	5.90451e+07	6.6165e+07	6.44518e+07	6.8597e+07	6.456e+07	6.6013e+07	6.13605e+07	5.50436e+07	5.84974e+07	6.95936e+07	6.70178e+07	5.51046e+07	1.0963e+08
TG(16:0_18:1_20:4)	3.26704e+06	1.90164e+06	3.7882e+06	6.67503e+06	4.82204e+06	3.45724e+06	3.57092e+06	4.01151e+06	2.99339e+06	4.28163e+06	2.61267e+06	2.31629e+06	3.77717e+06	1.90672e+06	4.55266e+06	2.32472e+06	2.35671e+06	3.91034e+06	2.58547e+06	8.24756e+06
TG(16:1_18:1_20:3)	901819	966592	854821	1.36752e+06	1.05089e+06	1.00788e+06	991274	977111	715092	889668	795283	837744	968165	821129	984767	714966	941245	779889	756794	1.5905e+06
TG(19:1_18:2_18:2)	634381	691245	370518	771334	486610	706544	570050	572051	547698	616566	657013	496839	460304	646034	426686	446093	684357	441542	463178	935415
TG(17:0_18:1_20:4)	237823	171617	153981	258105	173910	168892	204378	173109	159867	220701	195557	168980	181739	217685	161718	216387	218478	169016	158750	422482
TG(18:0_18:3_20:2)	669559	637973	398060	609251	494192	669132	477954	537296	448006	400844	330613	593397	485751	549710	487151	419386	566300	488108	335990	1.20172e+06
TG(16:0_18:1_22:4)	361930	338819	434167	1.28033e+06	1.01183e+06	574036	596368	660983	416982	507341	330238	313387	521999	195761	668391	239417	395811	392644	273746	1.38415e+06
TG(18:1_18:2_20:2)	3.42348e+06	2.70186e+06	2.83975e+06	4.24017e+06	3.16187e+06	3.40653e+06	2.93972e+06	2.70722e+06	2.37154e+06	3.07468e+06	2.44398e+06	3.00547e+06	3.15138e+06	2.46416e+06	2.98478e+06	2.58447e+06	3.49051e+06	3.17924e+06	2.62087e+06	6.9331e+06
TG(18:0_18:1_20:4)	522271	384608	474657	929301	753146	612423	540886	519560	523248	588816	469201	362593	697461	340494	597408	311651	383160	517693	458692	1.58576e+06
TG(18:2_18:2_20:1)	1.91617e+06	1.43913e+06	1.50225e+06	1.61204e+06	1.42452e+06	1.49023e+06	1.6245e+06	1.24952e+06	1.38713e+06	1.26245e+06	1.22003e+06	1.3017e+06	1.21824e+06	1.30099e+06	1.06356e+06	1.07661e+06	1.6944e+06	979651	1.09126e+06	2.47131e+06
TG(18:0_18:1_22:4)	104533	78157.4	84883.8	221703	126810	96826.4	131819	75184.1	111553	99448.6	68266	56938.3	101032	57584.9	99120.5	82062.7	93382.5	88327.3	63285.8	398603
TG(18:2_18:2_22:1)	189583	185073	138012	117448	194610	238146	196098	121169	126603	131428	130107	117029	124165	151831	141277	105400	210623	150831	145887	410333
TG(18:1_18:2_22:2)	84640.1	49292.5	31610.5	66779.8	33710	85528.1	73429.2	41775.4	41439.1	60701.7	41534	39690.3	46014.8	40175.7	36053.7	27751.9	61931	37128.9	46404.8	117580
TG(14:1_18:2_18:3)	978154	773415	995371	1.44303e+06	1.23893e+06	1.12204e+06	1.2857e+06	1.26949e+06	765996	1.38998e+06	678088	766903	676914	868439	741898	819234	826600	632729	818144	1.8619e+06
TG(16:0_18:2_16:4)	273963	199546	218145	699362	568783	309377	163932	502668	208886	352660	307406	275969	150890	198586	440298	226450	193194	364259	95764.6	402952
TG(14:0_16:1_20:5)	216182	167596	244168	475158	353382	373166	425206	398795	217470	411773	211758	204153	237086	220030	235983	327859	224282	238497	248203	872279
TG(15:1_18:2_18:3)	77235.1	96205.5	64550.6	86400.8	112224	84716.6	84503.2	64644.8	65509.9	96400.1	86644	62656.7	60168.2	68871.4	86150	77795.1	60228.2	42712.7	55327.7	113474
TG(16:0_16:1_20:5)	3.02688e+06	3.47724e+06	2.63309e+06	3.72104e+06	4.63604e+06	3.8648e+06	2.59228e+06	4.03611e+06	3.13257e+06	3.21777e+06	2.82704e+06	3.02478e+06	2.43915e+06	2.85063e+06	3.13355e+06	2.50965e+06	2.38209e+06	3.18015e+06	2.02321e+06	5.71817e+06
TG(16:1_18:2_18:3)	1.17636e+07	1.30873e+07	1.04825e+07	1.79378e+07	1.26603e+07	1.59403e+07	1.27985e+07	1.19465e+07	1.02795e+07	1.49011e+07	9.79915e+06	9.797e+06	1.17382e+07	1.12498e+07	1.05092e+07	1.43712e+07	1.09857e+07	9.86066e+06	1.20559e+07	2.38659e+07
TG(16:0_18:2_18:4)	1.83451e+06	1.58666e+06	1.03509e+06	1.82934e+06	1.48353e+06	2.74568e+06	1.83429e+06	2.18454e+06	1.35183e+06	1.94526e+06	1.29856e+06	1.64068e+06	1.64968e+06	1.48182e+06	1.52863e+06	1.81318e+06	1.37025e+06	1.78721e+06	1.29268e+06	3.47452e+06
TG(17:1_18:2_18:3)	529479	546835	474531	604106	673738	696374	541879	671210	533137	510390	543086	518247	439581	593659	439783	444563	567062	481923	492362	830509
TG(16:0_18:2_20:4)	1.61036e+08	1.58315e+08	157032466	152001098	1.51755e+08	1.73131e+08	1.52417e+08	142405630	1.37408e+08	1.58509e+08	1.63891e+08	1.35384e+08	1.2797e+08	1.35845e+08	1.16115e+08	117534512	1.56838e+08	1.23418e+08	1.3539e+08	2.11175e+08
TG(18:1_18:2_18:3)	5.4282e+07	4.72908e+07	4.21719e+07	4.83566e+07	4.77882e+07	4.57756e+07	4.02175e+07	5.14582e+07	4.05103e+07	4.94551e+07	4.23409e+07	4.78388e+07	4.49126e+07	4.19707e+07	3.73278e+07	3.8385e+07	4.22486e+07	4.32784e+07	4.38841e+07	7.97733e+07
TG(16:0_16:1_22:5)	771502	669090	774886	1.3713e+06	984633	1.15925e+06	859364	1.07898e+06	544512	852888	539021	631007	811068	582391	851162	677773	704062	739624	444609	1.40406e+06
TG(16:0_16:0_22:6)	51967.3	92798.2	38542.5	138274	188188	113365	69496	134667	149596	105460	45312.1	75012	122685	24325.3	60618.2	83757.3	68917.4	67947.9	54187.6	187671
TG(16:0_18:1_22:5)	268523	304576	269326	801820	591680	372161	352156	675128	273313	393613	246728	235892	404918	168322	486056	170889	219953	203183	257154	805625
TG(18:0_18:2_20:4)	2.26245e+06	1.26856e+06	2.06643e+06	4.29231e+06	3.46516e+06	2.18688e+06	2.16516e+06	2.04246e+06	2.12212e+06	2.2391e+06	1.99091e+06	2.02753e+06	2.37193e+06	1.43421e+06	2.5942e+06	1.67097e+06	1.61634e+06	2.40988e+06	1.68534e+06	5.8022e+06
TG(18:2_18:2_20:2)	3.23365e+06	3.21446e+06	2.63417e+06	4.42143e+06	3.82603e+06	3.6579e+06	2.98841e+06	3.06367e+06	2.55806e+06	2.99841e+06	2.51786e+06	2.65856e+06	2.70089e+06	2.46308e+06	2.27732e+06	2.36537e+06	3.52565e+06	3.11045e+06	2.29446e+06	5.9084e+06
TG(18:1_18:1_22:4)	260917	184688	271106	667572	396247	274409	275647	307719	226939	325895	198125	192276	249785	112274	229227	136546	179407	200373	128067	836359
TG(18:0_18:1_22:5)	54703.3	57395	68340.7	165019	142756	100969	124387	127989	93642.7	100681	76868	49225	91151.3	45160.7	83768.6	82971.3	42373.3	89788.1	69730.2	214601
TG(12:0_18:3_20:4)	103914	73725.9	88615.8	156710	163859	160245	98423.7	150900	78394.8	130462	69888.6	65018.2	68830.2	84932.6	78159.7	107770	79218.7	78996.9	78639.9	180809
TG(14:0_18:3_20:4)	1.46455e+06	1.28036e+06	1.34838e+06	1.89815e+06	1.82686e+06	1.76308e+06	1.58264e+06	2.02427e+06	1.2294e+06	1.80555e+06	1.07422e+06	1.13342e+06	1.21183e+06	1.26523e+06	1.2037e+06	1.16506e+06	1.34733e+06	1.07749e+06	1.19188e+06	2.94862e+06
TG(16:2_18:2_18:3)	554478	472318	507614	672275	773779	808629	584660	715307	568366	700680	469360	487084	418992	608151	420728	499234	589108	491135	568365	1.074e+06
TG(18:2_18:2_18:3)	4.0942e+07	4.33726e+07	2.86346e+07	3.70611e+07	4.54427e+07	5.54134e+07	3.51936e+07	4.95508e+07	3.52666e+07	4.25661e+07	3.38815e+07	3.37244e+07	3.09046e+07	3.87071e+07	2.77977e+07	2.95849e+07	3.64347e+07	2.9993e+07	3.01702e+07	6.46388e+07
TG(16:0_18:2_20:5)	365643	244017	365503	1.05573e+06	775200	485071	440763	612399	292393	497286	249262	323522	444701	212667	493069	281613	264622	395389	312113	1.04327e+06
TG(18:1_18:2_18:4)	2.33526e+06	2.18e+06	1.41798e+06	2.10232e+06	1.9672e+06	2.88952e+06	2.29296e+06	2.3976e+06	1.84297e+06	2.3422e+06	1.75278e+06	2.19889e+06	1.78087e+06	1.94018e+06	1.84638e+06	2.0187e+06	1.93238e+06	2.17687e+06	1.68341e+06	4.75782e+06
TG(18:1_18:2_20:4)	3.24468e+06	1.98355e+06	2873642	5.62254e+06	5.68004e+06	4.49467e+06	3.41034e+06	3.34326e+06	2.92073e+06	3.50548e+06	3.11055e+06	2.13553e+06	3.66795e+06	1.83545e+06	3.21673e+06	2.36885e+06	2.84006e+06	3.46176e+06	2.00409e+06	6.82748e+06
TG(16:0_18:1_22:6)	89481.2	117877	122621	282685	252559	187038	139953	178396	246422	196273	100822	110145	217815	57865.4	207560	104158	123512	160524	106573	446226
TG(16:1_16:1_24:5)	104578	91802.1	79652.1	243245	121857	132940	180457	145086	98017.3	140353	69862.8	51979.3	58027.8	49330.2	128590	44843.3	62550.5	53462	40073.1	188370
TG(18:1_18:1_22:5)	187117	195403	154972	359913	250482	132641	207623	181748	154480	191450	197235	119809	211623	133964	223510	96211	125560	166063	149984	469076
TG(18:1_18:2_22:4)	224651	345143	286946	829252	522306	437376	349784	403689	257780	422668	235811	153179	270168	163812	267148	157729	192252	229222	174713	762478
TG(14:1_16:1_22:6)	528533	633496	409220	1.08155e+06	949594	800539	355437	905346	556821	687243	366947	429116	582456	566183	548685	268094	319783	373212	298042	1.11499e+06
TG(18:2_18:3_18:3)	2.20868e+06	2.49902e+06	1.72903e+06	2.99351e+06	2.55861e+06	3.33371e+06	2.6069e+06	2.69911e+06	2.00756e+06	2.71584e+06	2.36095e+06	2.35409e+06	1.70725e+06	1.976e+06	1.56048e+06	1.75541e+06	2.09419e+06	1.80214e+06	1.64044e+06	3.80155e+06
TG(16:0_18:2_22:6)	98177.6	105681	100485	301030	322029	208370	219291	157578	255426	260251	130255	184117	202361	65011.5	187238	130371	96776.7	104256	116866	361053
TG(16:1_18:1_22:6)	31632.1	38033.5	24387.3	95248.3	40575	46912.3	55942	86177.3	37646.6	61078.4	16349.4	17751.9	40979.5	38950.3	28408.1	17315.9	28392.7	48383.6	15336.2	96572.3
TG(16:1_16:1_24:6)	274405	362245	347943	423645	464772	454158	229260	393742	371885	320628	232998	315004	296736	362810	400607	206463	229203	217883	197190	548448
TG(18:1_18:2_22:5)	189598	191783	155835	405107	280601	348417	258855	220308	196513	309200	225248	210933	148744	111863	279691	98882.7	215291	184642	119028	625873
TG(18:1_18:1_22:6)	173040	173843	109626	339976	308246	267542	283371	235033	164147	250588	140346	92480.5	93009	129797	221464	101831	150518	148187	139296	486145
TG(18:0_18:2_22:6)	48588.7	61196.5	58422.9	133754	143044	138700	92520.7	59226.7	126843	125968	100171	79062.8	104595	48854.9	116220	72706.7	81329.7	101582	37045.3	283676
TG(18:2_18:2_22:4)	139940	128735	115647	418417	336670	218570	190382	189694	103100	167844	146370	100559	101521	113695	166075	86003.9	163480	114604	89698.9	331405
TG(18:2_18:3_18:4)	297158	235398	214261	329061	324990	343643	215535	258416	196528	259728	171035	229955	165596	217736	180626	222740	205651	173032	206000	419508
TG(16:0_18:4_20:5)	2.33148e+06	5.2286e+06	3.9083e+06	5.43746e+06	6.35588e+06	5.64441e+06	3.73098e+06	5.87338e+06	4.26748e+06	3.93439e+06	3.2152e+06	4.68047e+06	4.73264e+06	5.98394e+06	3.9848e+06	2.70735e+06	4.37379e+06	4.04179e+06	3.7076e+06	1.2541e+07
TG(18:2_18:3_20:4)	351952	366247	347504	1.00226e+06	1.00825e+06	542099	468773	630800	330180	638532	338757	307174	331137	266245	384121	208879	342678	460873	361862	886398
TG(18:1_18:2_22:6)	79522.8	117928	83166.9	283872	169545	132694	137136	118094	139287	143022	151029	180438	170074	67400.5	185192	93936	132986	136277	112811	463000
TG(18:2_20:3_20:4)	69714.4	43456.8	57331.2	390824	294086	199991	87931.5	132544	78578.5	118681	86137.5	81009.9	98089.2	39670.3	40744.7	86322.3	122409	210208	49610.2	231392
TG(16:0_20:4_22:5)	93439.1	156109	94634	321331	345340	153450	120346	314251	149464	202813	127667	114941	103482	101351	154800	99472.2	146926	147183	105791	341754
TG(16:1_20:4_20:5)	34569.2	35861.7	40455.6	120478	108971	85148.5	46892.8	56634.9	30981.9	80496.2	33560.7	26208	36087.3	26173.5	38782.7	27586.6	56173.3	49191.1	30472.1	115839
TG(18:2_18:2_22:6)	32802	60721.2	32664.1	146956	127867	83858.1	90411.5	85198.6	114044	91869	103377	61737.2	99913.2	37720.2	78825.6	42903.4	47541.4	71138.9	54645.2	178667
TG(18:2_20:4_20:4)	167995	124071	92933.6	202643	188249	164701	126332	122014	118588	132938	125446	140301	141913	134031	120199	96910.4	137256	139759	63472.7	322750
MG(22:5)	7091.09	4481.12	3690.65	4656.31	4957.23	3642.09	4517.51	5140.82	3233.35	3065.06	4491.41	3770.67	4278.98	2105.89	4835.77	3909.92	4039.92	3246.24	4050.34	4440.29
PE(P-18:0_18:2)	40115.2	41784.7	34031.6	27068.4	46245.4	40533.2	45521.7	64656.5	44881.5	54391.7	63229.7	48432.4	25628.4	77901.7	59672.8	40809.2	61414.1	28417.4	56890.5	75482.5
PE(P-16:0_22:4)	56199.9	83818.1	35335.3	96692.4	58804.6	50226.3	109150	102590	43993.4	89464.4	83771.4	80033.3	60597.6	134910	182556	90551.5	130884	62066.8	83200.8	107455
PE(P-16:0_22:5)	83881.2	92040.2	62904.1	59912.6	80932.7	73987.7	54482.9	84664.7	49637.2	79914.9	67043.6	54491.1	35714.3	95434.3	83570.9	70245.5	70676.9	49067.5	61500.3	70630.1
DG(18:3_18:3)	20258.1	26263.1	20253.6	18816	18954	38260.1	11960.2	25150	17534.9	17900.5	9987.7	16462.3	28432.8	11427.8	12962.8	9782.75	15308	11039.5	19903.6	34383.8
DG(O-19:0_16:0)	769286	607663	611673	732437	654255	651833	562491	827710	569178	602752	543390	508985	600624	614805	571733	544228	483125	510947	547753	786479
DG(O-16:1_16:0)	23881.6	29839.3	17281.2	23553.1	11726.1	34043.6	17321.3	23606.5	26035.1	34104.4	21996.7	19465.3	22838.9	30183.5	32091.5	27263.7	15224.8	21645.9	21246.1	34630.4
Cer(t18:1/36:1(2OH))	223458	224588	193075	296397	299328	277529	131266	405485	186465	220566	242190	232938	213869	148091	214205	172379	159814	209315	207334	219587
Cer(t18:1/36:2(2OH))	48201.1	50338.1	31998.1	87588.2	85155.7	79621.8	81412.2	78160.3	43625.1	36423.6	34741.4	39211.2	73507.3	47294.4	66190.7	57842.9	33668.8	46061.6	29992	63453.3
Cer(t18:1/38:1(2OH))	132260	114786	80317	169219	168913	113114	64435	169550	88026.3	115268	183228	157031	101964	96230.5	181388	83154.9	104574	157947	78309.4	115667
Cer(t18:1/38:2(2OH))	299762	370353	330667	459943	306963	311940	356452	463479	335451	342474	246050	357843	332985	247867	320955	316084	287665	274931	366475	497430
Cer(t18:1/40:2(2OH))	77743	118384	111294	88478.1	65704.3	71460.2	91897.9	73555.3	71047.2	34503.3	17393.2	92457.5	74068.1	58149.4	85385.7	79487.4	60875.2	104133	74815.1	185588
Cer(t18:2/38:2(2OH))	59384.9	71797.8	62158.8	62930.7	73423.3	62529.5	50308.7	82246.4	48686.4	57127.9	33978.6	50402.8	37621.8	42668	55970.3	57764.3	33524.7	54638.6	47196.5	110396
Cer(t20:1/36:2(2OH))	32515	56151.6	55873.1	66767.8	56021.9	42159	57670.8	76868.1	44741.9	53951.1	54298	45394.6	35017.4	56336.2	62343.3	46802.1	54052.6	36408.9	38486	44485.6
Cer(t22:1/34:2(2OH))	128349	308021	191369	273448	277137	262256	201867	224853	186932	201234	198621	172072	214566	157667	210335	189420	200789	145435	189312	303181
Cer(t24:1/32:2(2OH))	51821.3	73958.5	58221.9	72653.6	53798.6	65252.2	40363.2	52691	47076.5	65449.3	51505	51234.6	31032.4	61211.1	50387.3	60593.7	54505.1	42220.7	34502.4	73966.9
Cer(t26:1/30:2(2OH))	60141	62065.9	77601.4	71605	75003.9	50976.1	47904.7	64050.9	62366.9	58434.7	59792.2	41919.5	48839.2	57077.8	47050.7	63903.2	51127	8232.22	41570.1	73269.8
Cer(d16:0/19:1)	1.59788e+06	1.60843e+06	1.38189e+06	1.32036e+06	1.28546e+06	1.21366e+06	1.26105e+06	1.15654e+06	1.20342e+06	1.42489e+06	1.53011e+06	1.24134e+06	1.2921e+06	1.13981e+06	1.18282e+06	1.37251e+06	1.13746e+06	1.30078e+06	1.23918e+06	1.48323e+06
Cer(d18:0/19:1)	219499	257821	201386	215139	204767	188525	226082	179094	183962	215364	229969	190856	230433	243601	208364	196919	194902	231216	181363	102489
Cer(d22:0/21:1)	13887.1	14685.2	12638.3	6163.79	17420.9	10587.2	5461.13	19933.5	14456.2	10539.4	14336.1	14228.1	9987	7523.54	12288	7822.87	4403.06	2448.85	21651.3	38194
Cer(d18:1/25:1)	7336.61	12685	918.597	9402.04	9175.22	8498.28	2036.29	11408.5	11780.5	5680.22	4006.54	12020	3749.64	8581.12	13955	11556.3	7743.09	2890.48	7014.89	11073.1
HexCer(t14:1/24:1(2OH))	44731.5	53325.9	54537.1	36580.9	45425.7	50757.7	48019.2	47380.3	25304.1	44520.3	39706	27710.5	56772.6	51406.5	40204	52965.9	28507.1	45323.1	35325.3	49444.8
HexCer(t17:2/40:1(2OH))	120615	129073	108246	141795	116924	133958	71625.9	121489	85360	93868.6	84209.6	33640.1	49847.3	51950.4	77203.6	44803.8	64364.8	73410.5	34305	116839
HexCer(t18:1/20:1(2OH))	69946.7	73958.2	52530	70325.8	74812.2	61112.4	60162.1	53540.4	49713	50776.5	55743.6	51739.9	65517	72359.1	74375	93556.8	43716.2	68520.4	62152.9	116988
TG(12:0_16:0_18:3)	201304	200319	166035	229941	291568	343416	214234	331645	256206	257703	240136	285661	223768	262051	275441	207055	200625	231737	243239	535771
TG(12:0_16:2_18:2)	2.22855e+06	1.62313e+06	1.39441e+06	2.70051e+06	2.22764e+06	2.47419e+06	2.09601e+06	2.21606e+06	1.44089e+06	2.59373e+06	1.01157e+06	1.4947e+06	1.42673e+06	1.62489e+06	1.49642e+06	1.24707e+06	1.4339e+06	1.13698e+06	1.14664e+06	4.26698e+06
TG(13:0_18:1_18:2)	53322.9	44355.9	80585.8	73891.3	83307.6	86293.6	58305	62772.1	90155.6	65862.5	69745.8	46452	38951.1	37395.4	39163.1	58425	45435.4	54384.1	65825.1	83837.2
TG(14:0_14:0_16:1)	943628	881820	1.05889e+06	1.05153e+06	994749	852273	857340	1.38172e+06	740807	827654	724438	771030	808395	634095	873073	859215	574461	678347	784554	1.13781e+06
TG(14:0_18:0_18:1)	3.27363e+06	3.33728e+06	3.44089e+06	3.197e+06	3.6126e+06	3.59199e+06	2.75963e+06	4.4578e+06	2.42125e+06	3.61311e+06	5.38283e+06	3.91289e+06	3.09637e+06	3.94953e+06	4.20927e+06	3.35903e+06	2.77163e+06	4.85912e+06	2.88874e+06	4.36456e+06
TG(14:0_18:2_18:4)	111120	87495.4	60663.2	150862	103441	210872	168279	163946	63889.9	142052	75757	92867.4	97239.2	81991.5	120631	150491	87998.7	109269	75005.1	221763
TG(14:0_20:2_22:6)	72359.5	120082	103091	321300	298183	184900	192098	199167	193685	195351	140294	179161	191541	52767.6	229497	114991	142932	128402	142445	357120
TG(14:1_18:2_20:4)	29747.2	36655.1	50585.9	156839	131371	63663.7	61460.7	119914	40729.5	95094.7	41797.9	14129.3	51752.1	11362.3	84234.4	53429.5	44746.7	51254.9	44615.8	115357
TG(11:0_18:1_18:2)	122701	104692	99251.4	160699	117897	123520	146056	139970	105363	119093	85904.6	82969.2	52925.1	118055	79443.3	112985	88037.1	94148.9	80469.5	116209
TG(15:0_15:0_15:1)	35651.5	66988.7	53800.1	48687.6	70352.3	46723	63163	55857.7	32315	48965.3	84315.5	50343.6	60519.9	35163.2	48957.3	39157	53638.3	51092.7	59967.1	46024.3
TG(15:1_15:1_19:2)	405090	485951	448617	423317	544081	760174	546455	634145	554955	378593	320885	308938	257557	326683	560242	300342	348417	404554	454972	223409
TG(14:0_17:2_18:2)	218335	290149	215477	287727	298167	323389	297688	300322	186014	252859	198112	219350	152672	252478	190026	228402	236984	220101	205826	394500
TG(15:1_17:1_17:1)	1.49347e+06	1.44832e+06	1.2385e+06	1.38379e+06	1.74413e+06	1.5363e+06	1.17936e+06	1.48356e+06	1.29565e+06	1.37809e+06	1.30238e+06	1.14749e+06	976966	1.3307e+06	1.09767e+06	1.2766e+06	1.31303e+06	1.30643e+06	969971	2.16768e+06
TG(16:0_15:1_18:2)	851877	790495	864063	911335	1.15092e+06	1.20001e+06	777151	1.19847e+06	799870	869838	943779	695751	716592	740575	780931	759770	693161	830399	618515	1.21418e+06
TG(15:1_18:1_18:2)	1.2496e+06	1.00173e+06	948210	1.3422e+06	1.26471e+06	1.05083e+06	1.13009e+06	1.15366e+06	1.10193e+06	1.1503e+06	1.0282e+06	1.17403e+06	1.04195e+06	986944	834777	910008	1.30338e+06	1.08027e+06	924976	2.20673e+06
TG(15:1_18:1_18:3)	702485	665433	501491	964536	717624	963903	730219	708839	710422	785794	637245	646330	546377	696850	448568	540259	707615	637032	507100	1.20764e+06
TG(16:0_16:0_20:2)	1.17848e+06	1.09815e+06	790456	2.87139e+06	2.63148e+06	1.72832e+06	870947	2.55655e+06	811450	1.8447e+06	1.73514e+06	1.43584e+06	888541	762451	2.58704e+06	834516	1.08514e+06	1.70313e+06	707842	1.20404e+06
TG(16:0_16:1_18:4)	391933	278429	228790	289725	283695	492970	420427	435025	224833	397465	260379	304626	273087	275757	293067	437034	193207	279896	202645	510044
TG(16:0_16:2_18:3)	4.5758e+06	3.85932e+06	4.32135e+06	4.90818e+06	4.92292e+06	5.70059e+06	4.68759e+06	5.39637e+06	3.95894e+06	5.59135e+06	3.61209e+06	4.01475e+06	3.76395e+06	4.19351e+06	4.03417e+06	4.78704e+06	3.64635e+06	3.94719e+06	4.97629e+06	8.8225e+06
TG(16:1_18:1_16:3)	2.06026e+06	2.34812e+06	2.95232e+06	3.79867e+06	3.54466e+06	3.91136e+06	3.27917e+06	3.49386e+06	2.46192e+06	3.00296e+06	2.49119e+06	1.86081e+06	2.23672e+06	2.40137e+06	3.73839e+06	2.44205e+06	2.54725e+06	2.85276e+06	2.18073e+06	5.70063e+06
TG(16:0_18:5_20:5)	1.82778e+06	2.32432e+06	1.04705e+06	2.07988e+06	2.19742e+06	2.22472e+06	1.37777e+06	1.91853e+06	1.80493e+06	1.67292e+06	1.3286e+06	1.57855e+06	1.43191e+06	3.64307e+06	886543	1.09835e+06	1.60647e+06	1.2447e+06	943006	5.18095e+06
TG(16:0_19:1_20:2)	52639.1	39014.7	45992.5	83262	79640	61075.1	54778.7	51251.6	39014.5	62661.1	47020.1	53111.5	46217	47754	48049.6	22865.2	52878.5	31309.1	24975.6	119127
TG(16:1_18:1_16:4)	132109	107863	156141	295006	206409	335877	217497	238556	114702	247314	57537.4	144859	138899	160588	158030	171909	156221	200420	83467.4	438578
TG(16:0_20:1_21:1)	321790	203166	171450	278587	366705	301847	158179	377103	148877	306220	262282	180050	93806.7	134072	187771	103370	187227	142867	101888	247086
TG(16:0_20:2_22:6)	67515.1	61782.8	61282	175268	160234	95585.7	100302	85035.3	148367	98233.8	85119.1	102740	131034	27994	152431	65590.2	78015.5	115305	91443.2	285068
TG(18:1_18:3_16:4)	55891	30519.2	57413.9	147775	119861	121725	82022.5	88313.7	60473.1	112881	54490	51371.2	53612.4	47857.5	46119.6	64093.6	71929.6	69225.6	48105.9	204680
TG(18:0_17:1_18:1)	1.43591e+07	1.32946e+07	1.30298e+07	1.44838e+07	1.35687e+07	1.67505e+07	1.42605e+07	1.16569e+07	1.21119e+07	1.13052e+07	1.25381e+07	1.17841e+07	1.25224e+07	1.21526e+07	1.06324e+07	1.25181e+07	1.13893e+07	1.25969e+07	1.25041e+07	2.67433e+07
TG(18:1_17:2_18:2)	761364	804906	656439	801310	666108	744798	704011	816798	736804	709883	833524	698137	698337	822774	609541	670709	862293	692369	664520	1.37444e+06
TG(18:0_16:1_20:1)	2.27511e+07	5.06667e+07	3.76283e+07	5.7677e+07	8.58548e+07	2.988e+07	2.19344e+07	6.91436e+07	3.39213e+07	5.56798e+07	2.48192e+08	8.08644e+07	4.4148e+07	2.72292e+07	9.39605e+07	2.01911e+07	3.73553e+07	7.48393e+07	2.8382e+07	7.18571e+07
TG(16:0_20:1_18:2)	105696234	1.07396e+08	9.87899e+07	9.13353e+07	9.47209e+07	1.00907e+08	9.35866e+07	9.3919e+07	106054505	8.39466e+07	9.46988e+07	9.73404e+07	1.1072e+08	1.24504e+08	7.60841e+07	9.4543e+07	1.02211e+08	9.72529e+07	107673146	194405956
TG(18:0_16:2_20:2)	2.47909e+06	2.67303e+06	1.90322e+06	3.25369e+06	3.19929e+06	3.1865e+06	2.34457e+06	2.55606e+06	2.29126e+06	2.37722e+06	1.95975e+06	2.12835e+06	1.86957e+06	1.84093e+06	2.22912e+06	1.94592e+06	2.29498e+06	1.77729e+06	1.88164e+06	3.62847e+06
TG(18:1_17:2_19:2)	1.60146e+08	1.44529e+08	1.4949e+08	1.47576e+08	1.43353e+08	1.47739e+08	1.38147e+08	1.36493e+08	1.22227e+08	157253459	1.50317e+08	1.43051e+08	135826224	1.37675e+08	134124122	1.26364e+08	1.47995e+08	135265415	1.44923e+08	2.25457e+08
TG(16:1_16:2_18:2)	2.18828e+06	1.70654e+06	2.40383e+06	2.76744e+06	2.99195e+06	3.26733e+06	2.93857e+06	2.88678e+06	1.79516e+06	3.40607e+06	1.56891e+06	2.01178e+06	1.89118e+06	2.09399e+06	2.03614e+06	2.35487e+06	2.02609e+06	1.82272e+06	2.50842e+06	4.66777e+06
TG(16:1_18:3_20:4)	101323	82407.1	79576.5	391058	166401	170934	116279	132777	78598.4	206189	96420.6	69247.2	132114	41614	118749	60801.8	105733	107758	88813.9	238056
TG(19:0_18:2_18:2)	1.0554e+06	1.05427e+06	767186	1.17807e+06	859760	995172	903787	962534	1.0061e+06	865227	1.11343e+06	818172	816704	1.09437e+06	798479	684267	1.20753e+06	842673	752567	1.78398e+06
TG(18:1_19:1_18:3)	73027.7	69617.2	67175.3	87211.4	84274.9	63493.9	56622.5	56674.4	88622.6	94996.6	62567.4	52868.1	74008.2	78433.6	70640.9	49676.5	86664.1	56507.1	45494.8	129585
TG(16:0_22:1_18:2)	6.85584e+06	5.85894e+06	5.60928e+06	4.57723e+06	4.3609e+06	6.67715e+06	5.4036e+06	4.78926e+06	4.9383e+06	4.21345e+06	3.59979e+06	4.39212e+06	5.50156e+06	5.86202e+06	3.24789e+06	3.24811e+06	4.74735e+06	3.31046e+06	4.47158e+06	1.23696e+07
TG(20:0_18:2_18:2)	5.44152e+06	5.10446e+06	4.45803e+06	4.4687e+06	3.97348e+06	5.2949e+06	5.35638e+06	4.03119e+06	4.08103e+06	3.60609e+06	4.08987e+06	3.92279e+06	4.16958e+06	4.06134e+06	3.06128e+06	3.0813e+06	5.22993e+06	3.14121e+06	4.21233e+06	9.53249e+06
TG(17:0_18:1_20:1)	179785	142037	146560	182188	166713	201508	152437	157669	133877	124007	118785	96171.9	117497	134300	126779	102624	110494	120033	104119	323471
TG(17:0_18:2_18:3)	353457	385284	332798	429423	493413	427890	353368	391453	342602	358650	428867	324916	228334	343938	356092	309660	360148	395597	312248	547241
TG(17:0_18:3_18:3)	243536	291937	212329	272977	298963	317367	211400	252592	204060	277917	295265	194001	206687	211790	207906	226863	264135	220858	194905	472670
TG(18:0_20:2_18:3)	504151	452688	554744	814602	772261	805309	303724	535808	470202	540241	471524	455570	570455	475261	491537	419130	449512	551035	430752	1.35721e+06
TG(17:2_18:2_18:3)	34624.7	47144.2	35450.8	49695.5	26402.8	66578.8	59669.5	63305.8	7248.63	29766.1	34705	36583.9	45187.8	57134.5	29203.2	32628.3	57138.3	41624.3	50624.5	74789.5
TG(18:1_20:2_18:3)	2.81546e+06	2.12124e+06	2.46723e+06	4.32569e+06	3.20336e+06	3.52867e+06	3.01207e+06	2.719e+06	2.06713e+06	3.15634e+06	2.22528e+06	2.32549e+06	2.79388e+06	1.93511e+06	2.82642e+06	1.945e+06	2.62768e+06	2.57261e+06	1.94957e+06	5.80823e+06
TG(20:0_18:3_18:3)	742511	692299	796715	865438	774394	711836	631131	603362	456186	624606	577802	659952	540550	692527	566621	569064	703549	522117	446091	1.11452e+06
TG(20:1_18:2_18:3)	463168	427223	344529	431162	397304	432188	429810	292223	299429	332140	326037	323928	270987	347514	294864	306779	327701	317007	282063	616268
TG(18:0_18:2_20:2)	1.4235e+06	1.22991e+06	1.31441e+06	1.5694e+06	1.24706e+06	1.53441e+06	1.24791e+06	1.12955e+06	1.31132e+06	1.01533e+06	949652	1.12318e+06	1.28472e+06	1.13359e+06	1.00154e+06	945817	1.37289e+06	975765	1.0165e+06	3.02884e+06
TG(18:0_18:2_20:3)	1.72281e+06	1.33276e+06	1.40129e+06	2.09374e+06	1.58012e+06	1.99834e+06	1.37594e+06	1.16675e+06	1.17545e+06	1.58231e+06	1.41842e+06	1.6536e+06	1.71118e+06	1.16638e+06	1.76847e+06	1.32695e+06	1.46387e+06	1.71411e+06	1.45657e+06	4.06491e+06
TG(18:0_18:2_22:4)	71235	100006	77218.3	200605	178326	106417	86540.4	81165.8	82846.5	90372.8	106937	71236.2	78507	47154.6	82072.5	50890.9	59043.5	75784.5	74245.7	212169
TG(20:1_18:3_18:3)	480243	559985	452977	747597	679649	905872	513903	518839	482203	477655	427009	566627	380117	463482	472508	382240	570485	541769	352813	1.0994e+06
TG(18:1_18:2_19:2)	121185	91501.2	145185	178675	133575	181763	121723	151857	123101	114461	125294	171250	121636	134190	115149	97592	147214	117812	94750.4	272750
TG(18:1_18:2_22:3)	340285	311939	337213	757154	459447	441928	467854	398825	272208	358045	207423	252816	402030	179845	366645	164404	394755	320853	228844	1.04773e+06
TG(18:1_18:3_20:5)	262616	160436	214277	638498	511756	319699	314583	408901	198533	351683	194157	207068	171505	122559	275058	147508	217946	297107	162195	760609
TG(18:1_20:2_20:4)	460906	418406	305625	1.16193e+06	657178	484512	588407	598269	427386	520840	432568	384052	365704	243907	499488	238832	357120	364016	271621	1.11328e+06
Cer(t17:2/35:0)	64156.1	73977.6	41920.8	51564.1	102951	56826.5	16657.9	65157.9	60359.8	33342.5	27847.9	28485.2	31664.3	36419.7	70539.2	52142	34263.6	33504.1	34609.3	90752.1
Cer(d17:3/22:0(2OH))	12418	7264.56	2922.13	13371.9	14209.4	11701.6	12596.2	11449.6	9728.91	7792.04	7288.07	8851.74	8605.56	6681.87	6302.54	8339.37	9051.95	11629	11424.2	27009.3
Cer(d18:1/21:0(2OH))	31608.2	28451.7	44776.8	22559.2	20083.4	27685	21855	24208.4	17426.4	23058.6	21917.7	33844.5	20755.4	42237.3	20892.5	29195.1	24583.5	17855.2	23160.3	66938.4
Cer(d18:1/38:2(2OH))	52673.3	38455	33784.1	30039.8	45520.9	27841.9	19671.7	27892.9	38813.5	35170.3	4631.17	10359.2	20785.9	27120	25904.6	12361.7	42349.7	17591.8	12343.7	51447.6
Cer(d18:1/40:2(2OH))	49146.5	60334.5	48619.2	53729.3	45553.4	81432.3	26594.1	64782.2	70038.1	51990.9	27786.1	31632.8	27888.4	34849.3	46119.5	34787.3	20737.1	17507.3	36110.3	79726.3
Cer(d21:2/36:0(2OH))	47516.4	51217.3	60330.3	58775.4	39575.5	62536.4	44874.8	58604.2	46574	54648.6	38073.8	41402.7	34377.8	43934.8	47422.9	50974.2	49463.5	43168	36729.8	72020.3
Cer(d22:2/35:1(2OH))	123562	113250	132045	142934	98630.5	107394	89608.2	123653	94524.2	115918	77014.5	91206.2	91156.6	94544.5	86891.3	100791	69333.9	74244.7	111487	129282
Cer(d23:3/36:1(2OH))	20358.2	17675.4	8712.95	10019.2	1604.2	20641.2	6013.91	5976.07	33684.7	17391.5	15176.5	7663.72	2187.7	18014.1	10907	19516.3	17883.3	7071.31	18478	8093.14
Cer(d24:1/18:0(2OH))	45611.5	55558.5	42933.8	45798.2	50763.8	44972.4	48262	49944	40825.6	46360.1	46035.8	46850.8	42629.1	46375.5	44842.3	53783	44950.6	46836.2	40640.9	55575.1
Cer(d24:2/33:0(2OH))	67406.2	63925.6	47285	69353.6	67841.5	70666.5	44605.8	65267.3	63939.5	44757.4	54296.4	75041.4	51387.7	55087.4	54640.2	54167	43908.9	41924.2	40370.9	62315.3
Cer(d25:2/32:0(2OH))	52976.3	59095.8	64023.6	86412.3	45018.3	61385.2	62413.3	80963.6	58233.2	84539.3	54168.2	65275.5	52028.4	59048.3	16111.8	61718	39261.5	50971.1	45665.5	73897.9
Cer(d25:2/34:1(2OH))	49995.8	36215	24951.1	39880.7	24315.6	48677.2	30017.2	33471.6	26386.7	44675.5	22146.1	28985.2	35687	28026.1	26142.1	27575.9	37679.9	32740.6	22533.7	49141.6
Cer(d25:2/34:2(2OH))	44455.5	49356.5	27120.3	24756	29460.3	31529.2	28391.9	40153.4	21144.5	21966.6	29956.3	35357.2	26082.4	20457.3	16353.2	2118.64	30407.6	11959.3	20395.7	35948.3
Cer(d27:1/32:2(2OH))	25126.5	7767.76	11389	20243.8	24834.5	20295.6	9787.46	31512.7	16491.6	19225.2	27184.2	24722.5	16114.6	25432	14314.7	9453.37	9346.89	7734.52	30539	28831.1
Cer(d27:2/30:0(2OH))	48769.7	47316.3	48020.8	78879.5	58268.9	64870	41017	61861.8	43154	55921.4	53133.3	41711.2	32216.7	48053.9	60031.4	45415.1	33660.8	50521.7	27849.5	55274
Cer(d27:2/32:2(2OH))	35885	20017.2	15574	23110.5	20600.5	21727.4	32601.3	25684.8	17711.9	26564.8	17107	15734.3	27907.4	25161.5	32251.2	17174.5	28235.7	57046.2	21035	51245.5
Cer(d28:3/31:1(2OH))	48350.4	23564	13558.9	23681.3	27711.7	34734.2	18478.3	29429.7	27708.9	32739.3	18470.4	25784.3	10307.2	27806.9	24539.7	27100.9	26005.5	28255.9	33908.9	51603.5
Cer(d29:1/28:1(2OH))	52516.3	46246.7	42618.6	60839.5	69316.7	67530.8	43653.6	81616.6	46716.8	54297.1	45659.3	34838.6	15951.5	46701.4	41557.4	58511.7	63535	55637.1	35698.5	64358.3
Cer(d29:2/30:2(2OH))	22293.4	22802.8	20658.1	20962.4	24429.5	25401.9	38576.1	17138	18778.1	27908.2	19672.4	20160.2	20061.6	19137.8	16431	13587.6	31016.5	11390.1	13905.7	26806.2
Cer(d30:1/27:1(2OH))	45832	78616.6	56907.5	55637.3	55864.9	51552.9	49164.3	46491.3	47912	51195.3	72163.7	57196.3	34655.5	39774.9	46754.4	29006.9	36927.4	39491.3	38797.7	64961.4
