# Supplementary material for: Tryptophan Promotes the Production of Xanthophyll Compounds in Yellow Abdominal Fat through HAAO
Source: Animals (Basel). 2024 May 24;14(11):1555. doi: 10.3390/ani14111555 (PMC11170993; doi:10.3390/ani14111555)
Supplement: Supplementary file 1 [file animals-14-01555-s001.zip › Supplementary Table S3.xlsx]

## Sheet: Sheet1
Index	Compounds	Class I	Class II	Formula	CAS	Y-AF1	Y-AF2	Y-AF3	Y-AF4	Y-AF5	Y-AF6	Y-AF7	Y-AF8	Y-AF9	Y-AF10	W-AF1	W-AF2	W-AF3	W-AF4	W-AF5	W-AF6	W-AF7	W-AF8	W-AF9	W-AF10	VIP	P-value	FDR	Fold_Change	Log2FC	Type
MEDN0765	11,12-EET	FA	Oxidized lipids	C20H32O3	123931-40-8	2362.99	2105.12	1623.68	4403.8	1876.61	5351.99	3752.53	2103.67	3983.85	2893.39	8073.1	6401.58	4114.65	4231.56	10363.4	5219.5	19408.9	9332.52	6305.18	5320.62	1.63829	0.00861367	0.0401726	0.38666	-1.37086	down
MEDP1203	(1R,6S)-6-amino-5-oxocyclohexyl-2-ene-1-carboxylic-acid-ester	Aldehyde,Ketones,Esters	Esters	C7H9NO3	-	8.90396e+06	6.21234e+06	3.80773e+06	5.26622e+06	3.89228e+06	3.81663e+06	5.06414e+06	7.50812e+06	4.94092e+06	5.22602e+06	9.45888e+06	8.05239e+06	4.48085e+06	8.46811e+06	9.38129e+06	6.00847e+06	8.74139e+06	1.19417e+07	7.14527e+06	7.77494e+06	1.38307	0.00489689	0.0267405	0.670794	-0.576058	down
MEDN2101*032	Aldehydo-D-altrose	Carbohydrates and Its metabolites	Sugars	C6H12O6	1990-29-0	2.96636e+06	2.94297e+06	2.84313e+06	3.70279e+06	3.86467e+06	3.63712e+06	3.43017e+06	4.64973e+06	3.94179e+06	4.10877e+06	4.20117e+06	4.07989e+06	3.31917e+06	3.73099e+06	4.80204e+06	4.87641e+06	4.55569e+06	3.58847e+06	4.54034e+06	4.4901e+06	1.139	0.0242392	0.0786872	0.855473	-0.225206	down
MEDP1274	(4Z,7Z,10Z,13Z,16Z,19Z)-Eicosahexaenoate	Aldehyde,Ketones,Esters	Esters	C24H36O2	81926-94-5	1230.01	28495.5	3236.34	8907.56	2714.62	7380.98	11036.3	8118.52	3858.92	3245.23	13192.3	6294.64	12437.4	80935	151403	113483	57686.6	58804.3	43296.5	123747	1.68635	0.00526562	0.0276671	0.118292	-3.07958	down
MEDP2334	(R)-(-)-1-Amino-2-propanol	Alcohol and amines	Amines	C3H9NO	2799-16-8	5.74741e+06	6.59755e+06	8.36912e+06	7.33966e+06	6.49514e+06	6.27978e+06	6.24578e+06	6.69055e+06	5.97986e+06	6.08899e+06	6.55028e+06	5.62631e+06	6.17627e+06	4.27137e+06	4.59536e+06	5.28909e+06	3.81893e+06	4.95441e+06	4.48821e+06	4.44913e+06	1.60794	0.000510453	0.00713745	1.31092	0.390585	up
MEDN2091*004	(R)-2-Hydroxybutyric acid	Organic acid and Its derivatives	Organic acid and Its derivatives	C4H8O3	20016-85-7	109449	63555.5	34381.7	123684	29208.2	87490.6	117748	149845	79273.9	67310.2	199511	163317	101205	321925	169165	186455	284883	236502	219153	150964	1.66449	0.000215652	0.00599512	0.423961	-1.238	down
MEDP0322*112	L-Homoserine	Organic acid and Its derivatives	Organic acid and Its derivatives	C4H9NO3	672-15-1	2.89045e+06	2.60555e+06	2.67007e+06	2.95927e+06	2.11735e+06	3.22076e+06	2.18675e+06	3.85943e+06	4.1791e+06	4.14581e+06	4.3124e+06	4.2944e+06	3.77705e+06	4.92989e+06	4.27512e+06	5.54025e+06	7.00944e+06	4.50567e+06	4.09977e+06	4.81524e+06	1.67652	0.000372224	0.006857	0.64834	-0.625178	down
MEDP1488	SDMA	Organic acid and Its derivatives	Organic acid and Its derivatives	C8H18N4O2	30344-00-4	70881.6	127702	76889.1	88786.2	76892.7	109734	114351	161632	108441	108454	199757	187330	86742.3	188311	215550	139631	294455	173538	204085	168612	1.62689	0.000815579	0.00916927	0.561764	-0.831964	down
MEDP2375	Ectoine	Heterocyclic compounds	Heterocyclic compounds	C6H10N2O2	96702-03-3	226781	325526	150819	173800	147505	215242	229345	403617	158111	244582	147684	142449	87239.8	155568	182900	131334	189587	18484	163663	190975	1.09649	0.0134106	0.0562714	1.61384	0.6905	up
MEDN2357	FFA(14:1)	FA	FFA	C14H26O2	-	2.76039e+06	2.55602e+06	1.73508e+06	3.36359e+06	2.3269e+06	2.92677e+06	2.29683e+06	3.39492e+06	3.01209e+06	3.02741e+06	1.50051e+06	1.5526e+06	1.61692e+06	2.11778e+06	1.58296e+06	1.92408e+06	2.7708e+06	1.51984e+06	1.98511e+06	1.3446e+06	1.65033	0.000315231	0.0064259	1.52943	0.612993	up
MEDP2765	PAF C-18:1	GP	LPC	C28H56NO7P	85966-90-1	305115	181305	138875	227857	121088	126211	118284	190973	196344	245427	303046	173228	104811	351966	251445	211693	450660	253153	373867	462073	1.13727	0.0216301	0.0730076	0.630625	-0.665145	down
MEDP0115	1,4-Dihydro-1-Methyl-4-Oxo-3-Pyridinecarboxamide	Heterocyclic compounds	Pteridines and derivatives	C7H8N2O2	769-49-3	4.62829e+06	6.30173e+06	4.54457e+06	5.31156e+06	2.32231e+06	4.60329e+06	7.72598e+06	5.36755e+06	3.62846e+06	3.03518e+06	1.10684e+07	6.92469e+06	5.08929e+06	1.62124e+07	9.76695e+06	1.55077e+07	2.39824e+07	1.03343e+07	1.60645e+07	1.40928e+07	1.76555	0.000956198	0.00981226	0.367852	-1.4428	down
MEDP0408	11-Cis-Retinol	CoEnzyme and vitamins	CoEnzyme and vitamins	C20H30O	22737-96-8	4418.58	4052.5	3500.46	3553.39	3025.16	2963.59	2856.76	4017.2	4351.66	3918.65	7222.95	8601.63	7396.56	6299.4	8042.97	8338.1	9267.09	8249.67	8200.14	6542.13	2.08851	4.53374e-09	6.93209e-06	0.469008	-1.09232	down
MEDP2122	11-Carbonyl-beta-acetyl-boswellic acid	Organic acid and Its derivatives	Organic acid and Its derivatives	C32H48O5	67416-61-9	3.70667e+06	3.83379e+06	2.40833e+06	5.84423e+06	4.55241e+06	6.36578e+06	4.97299e+06	4.07597e+06	5.01974e+06	4.88126e+06	6.63769e+06	7.45907e+06	6.39782e+06	6.47375e+06	7.25665e+06	6.7212e+06	9.23229e+06	9.58299e+06	6.97882e+06	6.44506e+06	1.7038	4.14966e-05	0.00337723	0.623912	-0.680587	down
MEDP2696	Traumatin	Organic acid and Its derivatives	Organic acid and Its derivatives	C12H20O3	65410-38-0	102866	133991	136656	131386	135208	167288	111229	160228	144580	155912	163121	170574	128083	161438	143936	181341	166029	193774	148634	154506	1.22136	0.0164293	0.0615695	0.855972	-0.224364	down
MEDP2697	2-Thio-PAF	FA	Others	C26H54NO6PS	-	2.34918e+07	1.40274e+07	1.29135e+07	1.6772e+07	1.00684e+07	1.06334e+07	1.03906e+07	1.908e+07	1.77319e+07	2.38061e+07	3.35745e+07	1.7405e+07	1.32864e+07	2.94234e+07	2.79687e+07	2.60449e+07	3.38974e+07	2.97608e+07	3.55595e+07	4.08297e+07	1.57865	0.000812742	0.00916927	0.552267	-0.856562	down
MEDP1168	1-Aminocyclopropane-1-carboxylic acid	Organic acid and Its derivatives	Organic acid and Its derivatives	C4H7NO2	22059-21-8	175830	146500	127287	145500	128315	194023	197031	177849	180854	156606	191011	217263	165689	274882	233471	219269	342686	183898	274864	281008	1.59088	0.00166963	0.0135072	0.683627	-0.548719	down
MEDP2725	1-Fluorocyclohexadiene-cis,cis-1,2-diol	Alcohol and amines	Alcohols	C6H7FO2	-	3.42029e+06	3.11172e+06	3.19454e+06	3.10972e+06	3.04396e+06	3.3403e+06	3.23004e+06	3.21265e+06	3.36522e+06	3.21563e+06	3.46292e+06	3.49502e+06	3.46801e+06	3.736e+06	3.6261e+06	3.35419e+06	3.73091e+06	3.27119e+06	3.84736e+06	3.36149e+06	1.58588	0.000553492	0.00723871	0.912055	-0.132807	down
MEDN2310	Arachidonoyl LPA	GP	LPA	C23H39O7P	-	127560	87683.8	60981.9	113924	51309.4	62133.6	58050.8	97564	70892.9	125577	207226	119277	86833.5	191762	159972	121847	118180	177473	170872	186891	1.63759	0.000425012	0.00688118	0.555515	-0.848103	down
MEDP1713	1-Methylinosine	Nucleotide and Its metabolites	Nucleotide and Its metabolites	C11H14N4O5	2140-73-0	8767.92	9636.82	7848.37	15582.7	10851.6	14697.7	8314.56	8294.28	5601.65	18360.8	26899.9	14581.7	12608.8	23263.1	16293.3	20333.5	44874.7	35475.8	30251.3	41725	1.71756	0.00149036	0.0125898	0.405383	-1.30264	down
MEDP2421*159	1-Methylguanosine	Nucleotide and Its metabolites	Nucleotide and Its metabolites	C11H15N5O5	2140-65-0	93675.6	89832.6	60630.9	83384.6	39031.6	90668.3	184881	88237.5	81021.7	84702.7	199499	143855	108605	285261	166653	197065	408433	247016	265052	251689	1.80308	0.000483288	0.00690605	0.3942	-1.343	down
MEDP0147	1-Methylhistidine	Amino acid and Its metabolites	Amino acid derivatives	C7H11N3O2	332-80-9	730950	884248	408951	679659	504281	592397	611414	874597	674148	675979	722421	995419	686133	638451	862179	1.10615e+06	1.38703e+06	997488	775787	968313	1.28594	0.0102356	0.045363	0.726158	-0.461645	down
MEDP1127	1-acetylindole	Heterocyclic compounds	Indole and Its derivatives	C10H9NO	576-15-8	213944	194646	108023	172712	113557	203276	145963	206620	229028	185934	313063	218594	165232	304309	346134	308335	549551	311290	347526	323584	1.62614	0.00133269	0.0117785	0.556435	-0.845715	down
MEDN0747*042	2,4-Di-tert-butylphenol	Benzene and substituted derivatives	Phenolics	C14H22O	96-76-4	258544	220906	259683	255871	340208	337837	336867	324705	309739	346825	325689	352482	336997	258822	340075	339119	380839	374140	391837	364119	1.14581	0.0214498	0.072559	0.863477	-0.211771	down
MEDN1837	2,6-Di-tert-butyl-4-(hydroxymethyl)phenol	Benzene and substituted derivatives	Benzene and substituted derivatives	C15H24O2	88-26-6	825224	838852	839201	852086	862754	753135	866859	804920	864529	831610	840700	814538	852269	847172	883085	944745	901211	908380	885483	891153	1.18838	0.0168292	0.0620579	0.951012	-0.072465	down
MEDP2525	2-Amino-2-methyl-1,3-propanediol	Alcohol and amines	Alcohols	C4H11NO2	115-69-5	42088.4	53909.9	45285	53752.8	44874.4	50289.7	57336.1	58971.8	57517.9	59749.4	69542.1	52669.3	46318.7	75373.7	54375.6	63464.8	91733.1	58125.8	70839.8	70420.9	1.2795	0.0155639	0.0595955	0.802273	-0.317834	down
MEDP2265	2-Amino-3-phosphonopropionic acid	Organic acid and Its derivatives	Phosphoric acids	C3H8NO5P	5652-28-8	850026	904149	464499	680647	515755	561929	679520	930556	834298	743849	610319	1.0253e+06	738266	855889	741200	962854	1073524	1.16293e+06	853142	866667	1.08552	0.0330051	0.0985362	0.805979	-0.311185	down
MEDP1100	2-Aminomethylpyrimidine	Nucleotide and Its metabolites	Nucleotide and Its metabolites	C5H7N3	75985-45-4	3.60444e+06	2.32391e+06	1.04004e+06	1.95363e+06	1.07168e+06	1.21524e+06	1.45589e+06	2.83592e+06	1.23014e+06	1.79713e+06	3.63034e+06	2.91945e+06	1.01463e+06	2.52057e+06	4.16469e+06	1.82849e+06	2.68768e+06	5.01326e+06	2.30746e+06	2.35738e+06	1.04392	0.0439447	0.120062	0.651386	-0.618414	down
MEDN0280	Taurine	Organic acid and Its derivatives	Sulfonic acids	C2H7NO3S	107-35-7	1.20264e+08	141560430	1.09623e+08	1.35702e+08	1.07105e+08	1.09152e+08	1.2085e+08	1.12394e+08	123233607	1.21294e+08	1.42839e+08	1.38246e+08	1.10111e+08	1.47967e+08	1.34243e+08	1.35627e+08	1.67216e+08	1.43641e+08	1.39455e+08	1.40662e+08	1.4251	0.00284706	0.0193474	0.857978	-0.220987	down
MEDN0279	2-Aminoethanesulfinic Acid	Organic acid and Its derivatives	Sulfonic acids	C2H7NO2S	300-84-5	37853.9	49124.7	30252.9	33984	39569.1	70296.5	26377.9	36312.7	57158.1	52761.4	93467.6	40345.8	46553.6	100088	73393.7	67989.7	195630	55850.9	119749	72210.7	1.42533	0.0156814	0.0596439	0.501215	-0.996499	down
MEDP1228	Heterodendrin	Others	Others	C11H19NO6	66465-22-3	73381.7	77807.1	17898.2	50168.3	46510.6	82241.7	31616.2	89249.8	63573.9	85640.8	67359	80296.1	59554.9	100832	252966	134552	239819	163325	242445	169069	1.47185	0.00431777	0.0249127	0.409271	-1.28887	down
MEDP1982	2-Methyl-1-Pyrroline	Heterocyclic compounds	Heterocyclic compounds	C5H9N	872-32-2	7.44892e+06	8.0926e+06	6.29145e+06	7.73017e+06	6.48752e+06	8.71704e+06	8.45826e+06	1.04042e+07	1.04958e+07	8.26308e+06	1.13294e+07	1.08118e+07	8.28071e+06	1.37334e+07	1.23489e+07	1.24705e+07	1.76319e+07	1.10479e+07	1.20448e+07	1.35549e+07	1.71228	0.000377625	0.00687368	0.668449	-0.581111	down
MEDP0618*146	Carnitine-2-methyl-C4	FA	CAR	C12H23NO4	31023-25-3	251228	122944	92534	122795	123817	63097.6	41341.4	295455	76096.3	73894.1	149344	104851	96921	204075	524067	191213	530310	377024	216659	302797	1.23565	0.0251051	0.0806421	0.468328	-1.09441	down
MEDP0461*159	2-Methylguanosine	Nucleotide and Its metabolites	Nucleotide and Its metabolites	C11H15N5O5	2140-77-4	93675.6	89832.6	60630.9	83384.6	39031.6	90668.3	184881	88237.5	81021.7	84702.7	199499	143855	108605	285261	166653	197065	408433	247016	265052	251689	1.80308	0.000483288	0.00690605	0.3942	-1.343	down
MEDN2068*004	2-Methyllactic acid	Organic acid and Its derivatives	Organic acid and Its derivatives	C4H8O3	594-61-6	109449	63555.5	34381.7	123684	29208.2	87490.6	117748	149845	79273.9	67310.2	199511	163317	101205	321925	169165	186455	284883	236502	219153	150964	1.66449	0.000215652	0.00599512	0.423961	-1.238	down
MEDP0598	2'-Hydroxy-5'-methylacetophenone	Benzene and substituted derivatives	Benzene and substituted derivatives	C9H10O2	1450-72-2	2.6189e+06	1.34601e+06	1.87632e+06	1.45145e+06	1.979e+06	1.78902e+06	1.07755e+06	3.80208e+06	2.05954e+06	1.33189e+06	4.65045e+06	1.98959e+06	2.761e+06	3.84793e+06	3.52095e+06	2.47261e+06	4.15241e+06	3.97044e+06	3.0806e+06	3.24488e+06	1.55862	0.000881385	0.00935163	0.573799	-0.801384	down
MEDP0507	2-Hydroxycinnamic acid	Benzene and substituted derivatives	Phenolic acids	C9H8O3	614-60-8	968668	781239	568343	704060	651270	875599	792450	939257	793302	782932	1.92192e+06	1.22591e+06	633880	1.89294e+06	1.46544e+06	1.27797e+06	2.57728e+06	1.54842e+06	1.505e+06	1.79997e+06	1.73453	0.000750679	0.00870126	0.495757	-1.01229	down
MEDP1958	2-Hydroxyadenosine	Nucleotide and Its metabolites	Nucleotide and Its metabolites	C10H13N5O5	1818-71-9	1.14539e+06	1.34329e+06	933720	926411	1.04766e+06	964756	1.26658e+06	1.14798e+06	1.5352e+06	1.32204e+06	2.70546e+06	4.28521e+06	1.97817e+06	1.92201e+06	4.17822e+06	4.6825e+06	7.83079e+06	2.41329e+06	4.06989e+06	1.74873e+06	1.8157	0.00260805	0.0184616	0.324815	-1.62231	down
MEDN1515	5-hydroxymethyl-2'-deoxycytidine	Nucleotide and Its metabolites	Nucleotide and Its metabolites	C10H15N3O5	7226-77-9	8975.98	6342.14	3841.57	5856.11	2388.95	4333.02	13792.2	4385.84	2896.22	4200.59	12469.5	9267.81	6291.55	18370.8	9291.51	11471.6	16583.7	9579.56	12089.9	10154.5	1.56288	0.00153214	0.0128717	0.493316	-1.01942	down
MEDP1950	2'-Deoxyinosine-5'-monophosphate	Nucleotide and Its metabolites	Nucleotide and Its metabolites	C10H13N4O7P	3393-18-8	316657	1.01969e+06	187285	657930	99848.4	417536	236186	1.41933e+06	344722	428110	1.96117e+06	479439	222186	1.18097e+06	2.68696e+06	1.55993e+06	2.76432e+06	1.0745e+06	983846	2.81711e+06	1.38055	0.00694885	0.0340538	0.325948	-1.61729	down
MEDN1706	3-(2-Hydroxyphenyl)propanoic acid	Benzene and substituted derivatives	Phenolic acids	C9H10O3	495-78-3	6.53159e+07	6.98612e+07	6.80321e+07	6.64871e+07	6.58462e+07	6.96953e+07	6.94743e+07	7.15286e+07	7.0789e+07	7.12655e+07	7.24249e+07	72133253	7.0957e+07	7.12464e+07	7.02434e+07	6.96256e+07	7.06014e+07	7.17091e+07	7.21809e+07	7.25643e+07	1.43058	0.00699394	0.0340661	0.964423	-0.0522623	down
MEDN2292	Isopropyl 3-(3,4-dihydroxyphenyl)-2-hydroxypropanoate	Benzene and substituted derivatives	Benzene and substituted derivatives	C12H16O5	-	5.557e+06	2.19856e+06	5.29011e+06	6.4312e+06	6.24566e+06	5.38123e+06	5.06175e+06	8.05749e+06	7.33617e+06	5.39273e+06	7.41589e+06	7.31028e+06	4.92501e+06	6.8682e+06	7.6401e+06	9.05099e+06	1.30369e+07	7.02595e+06	8.19789e+06	9.71557e+06	1.22241	0.0108368	0.0478887	0.701493	-0.5115	down
MEDN1246	3-(pyrazol-1-yl)-L-alanine	Amino acid and Its metabolites	Amino acid derivatives	C6H9N3O2	2734-48-7	167948	143429	89730.2	132338	95285.6	127494	125878	194071	136496	128690	259474	192088	118080	265059	241670	185051	224537	283842	211428	260919	1.69297	0.000196799	0.00578666	0.598248	-0.741185	down
MEDN1747	3,4-Dimethylbenzoic acid	Benzene and substituted derivatives	Benzene and substituted derivatives	C9H10O2	619-04-5	603932	335934	479539	382039	474083	463522	266360	932746	498791	333920	1.1084e+06	510104	671271	945876	891413	730342	967414	1.08014e+06	769157	846631	1.64436	0.000290489	0.00631505	0.559912	-0.836729	down
MEDP0034	3-N-Methyl-L-Histidine	Amino acid and Its metabolites	Amino acid derivatives	C7H13N3O3	368-16-1	1.60181e+06	4.45407e+06	1.22365e+06	3.89928e+06	972380	2.31904e+06	1.94404e+06	6.85091e+06	1.53943e+06	2.07188e+06	7.92002e+06	4.91258e+06	1843974	4.94224e+06	1.14466e+07	3.143e+06	4.86319e+06	9.01695e+06	4.1306e+06	4.81496e+06	1.37228	0.0138987	0.0566695	0.471235	-1.08548	down
MEDP1218	3-Amino-2-naphthoic acid	Benzene and substituted derivatives	Phenolic acids	C11H9NO2	5959-52-4	61415.3	58096.5	56185.9	58489.2	61911.5	51250.8	45464.6	32534.8	49168.8	43707.9	40912.5	29546.4	32193.5	32149.6	29217.1	38442.1	34076.2	37443.8	28403.6	31962.7	1.83466	8.61955e-05	0.0043931	1.54996	0.632231	up
MEDN0852*023	3-Amino-4-Hydroxybenzoic Acid	Benzene and substituted derivatives	Phenolic acids	C7H7NO3	1571-72-8	2287.84	69760.3	40133.7	64142.4	34944.4	64193.6	85923.5	51447.2	33989.4	39969.8	125356	62394	59367.4	168166	110162	22767.4	221610	131058	148860	127073	1.20181	0.00451312	0.0253698	0.413653	-1.27351	down
MEDN2067*023	3-Amino-5-hydroxybenzoic acid	Organic acid and Its derivatives	Organic acid and Its derivatives	C7H7NO3	76045-71-1	2287.84	69760.3	40133.7	64142.4	34944.4	64193.6	85923.5	51447.2	33989.4	39969.8	125356	62394	59367.4	168166	110162	22767.4	221610	131058	148860	127073	1.20181	0.00451312	0.0253698	0.413653	-1.27351	down
MEDP2408	3-aminobenzamide	Benzene and substituted derivatives	Benzene and substituted derivatives	C7H8N2O	3544-24-9	2.40041e+06	3.39852e+06	2.20736e+06	2.21126e+06	2.35374e+06	2.63022e+06	2.80439e+06	3.69325e+06	3.47374e+06	3.36372e+06	6.14756e+06	7.43583e+06	3.69348e+06	3.96141e+06	7.76869e+06	6.21364e+06	1.21462e+07	6.01514e+06	6.3153e+06	4.44861e+06	1.81205	0.00113644	0.0106602	0.444871	-1.16854	down
MEDP2104	3-Aminoquinoline	Benzene and substituted derivatives	Benzene and substituted derivatives	C9H8N2	580-17-6	70527.7	65934.9	46020.3	62971.8	44541.7	51864.8	56543	71475.8	56182.5	65504.6	83338.1	81341.8	41937.8	101339	84492.8	89353.6	137816	85195.7	93430.1	93533.2	1.46741	0.00275368	0.0190515	0.663357	-0.592142	down
MEDP2423	3-pyridine-aldoxime	Heterocyclic compounds	Pyridine and pyridine derivatives	C6H6N2O	1193-92-6	154373	164837	72332.3	140833	105313	159755	169914	98715.2	169116	119220	254822	305535	241095	471485	487123	178646	389698	365218	456336	427828	1.90691	7.03216e-05	0.00398228	0.37856	-1.4014	down
MEDP2347	3-Guanidinopropionic acid	Organic acid and Its derivatives	Organic acid and Its derivatives	C4H9N3O2	353-09-3	1.83911e+06	1.57976e+06	1.28805e+06	1.5243e+06	1.39674e+06	1.45026e+06	1.4538e+06	1.55992e+06	1.41722e+06	1.54399e+06	1.94856e+06	2.26327e+06	1.74459e+06	2.77779e+06	3.26074e+06	1.98171e+06	2.57739e+06	3.47339e+06	2.59127e+06	3.27388e+06	1.89503	0.00026778	0.00613994	0.581369	-0.782474	down
MEDP2524	3-Methylthiopropylamine	Alcohol and amines	Amines	C4H11NS	4104-45-4	348765	358232	541231	463736	452772	387236	350493	362099	435700	470502	355967	365075	314222	304400	209622	304662	282833	254323	275564	194233	1.68928	0.000147607	0.0052483	1.45785	0.543843	up
MEDN0093*023	3-Hydroxyanthranilic Acid	Benzene and substituted derivatives	Phenolic acids	C7H7NO3	548-93-6	2287.84	69760.3	40133.7	64142.4	34944.4	64193.6	85923.5	51447.2	33989.4	39969.8	125356	62394	59367.4	168166	110162	22767.4	221610	131058	148860	127073	1.20181	0.00451312	0.0253698	0.413653	-1.27351	down
MEDP2538*130	3-Hydroxy-L-phenylalanine	Amino acid and Its metabolites	Amino acid derivatives	C9H11NO3	587-33-7	8.30907e+06	6.20206e+06	4.18941e+06	5.44854e+06	5634596	7.17447e+06	6.36951e+06	8.4327e+06	7.27628e+06	6.51188e+06	1.77625e+07	9.55241e+06	5.04163e+06	1.68589e+07	1.37631e+07	1.16815e+07	2.18037e+07	1.33382e+07	1.40809e+07	1.56632e+07	1.70872	0.000571115	0.00727696	0.469727	-1.09011	down
MEDP2752	3-Indole carboxylic acid glucuronide	Heterocyclic compounds	Indole and Its derivatives	C15H15NO8	-	37994.6	29336.9	37590.1	41326.2	34647.7	34687.7	29678.5	32271.1	35719.6	34717.9	47423.2	41439.2	36746.8	45333.1	39483.6	52453.6	40915.3	35889.7	38871.4	53663.9	1.49191	0.00242105	0.017544	0.805077	-0.312801	down
MEDN0731*042	4-tert-Octylphenol	Benzene and substituted derivatives	Phenolics	C14H22O	140-66-9	258544	220906	259683	255871	340208	337837	336867	324705	309739	346825	325689	352482	336997	258822	340075	339119	380839	374140	391837	364119	1.14581	0.0214498	0.072559	0.863477	-0.211771	down
MEDN2152	Dehydrozingerone	Benzene and substituted derivatives	Benzene and substituted derivatives	C11H12O3	1080-12-2	89300.9	82523.1	87272.3	88667.6	85722.4	90989.4	89769.6	79787.8	90159.4	94596.4	92037.3	89968.5	101533	99552.7	90923.3	99073.5	85277.9	97729.9	93690.6	99217.6	1.39504	0.0045389	0.0254212	0.926011	-0.110898	down
MEDP2527	4-Amino-3-hydroxybutyric acid	Others	Medicine	C4H9NO3	924-49-2	292957	223959	229789	312450	219946	290490	219904	360755	362142	399717	481927	370970	316674	387608	305528	436354	541153	375019	407495	365502	1.45404	0.00283205	0.0193474	0.730175	-0.453685	down
MEDP2703	4-Hydroxy-4-(pyridin-2-yl)butan-2-one	Heterocyclic compounds	Pyridine and pyridine derivatives	C9H11NO2	6337-41-3	4.89136e+06	4.63885e+06	4.42287e+06	4.43194e+06	4.25528e+06	4.28175e+06	3.97281e+06	3.99553e+06	3.88769e+06	3.89763e+06	3.66111e+06	3.49263e+06	3.5612e+06	3.67034e+06	3.62184e+06	3.34594e+06	3.63444e+06	3.42605e+06	3.5495e+06	3.4464e+06	1.95136	4.69972e-05	0.00342185	1.20521	0.269281	up
MEDN0410	4-Hydroxybenzaldehyde	Benzene and substituted derivatives	Benzene and substituted derivatives	C7H6O2	123-08-0	98592.2	117282	107766	103867	112239	97216.3	126835	127693	124005	110414	111636	128793	120643	139370	122099	133546	124243	132921	141218	123183	1.42436	0.00391172	0.0232725	0.881234	-0.182404	down
MEDP2664	4-Hydroxyquinoline	Benzene and substituted derivatives	Benzene and substituted derivatives	C9H7NO	611-36-9	63022.6	78163.4	51947.1	59506.4	54572.6	53858.1	58441.3	82919.2	92965.7	83601.7	117443	85065.5	64559.1	111756	121940	97520.3	188452	106784	107899	121380	1.63934	0.00169685	0.013554	0.604737	-0.72562	down
MEDP0101	P-Coumaric Acid	Benzene and substituted derivatives	Phenolic acids	C9H8O3	501-98-4	1.05619e+06	718856	532338	739205	674754	861262	802740	1.01364e+06	765581	880955	2.1019e+06	1.21033e+06	728679	1.96188e+06	1.51134e+06	1.27226e+06	2.73768e+06	1.48791e+06	1.45485e+06	1.77536e+06	1.72614	0.00102523	0.00997423	0.495347	-1.01349	down
MEDN1092	4-acetoxyphenol	Benzene and substituted derivatives	Phenolics	C8H8O3	3233-32-7	2.8426e+06	3.90112e+06	2.47715e+06	3.56812e+06	1.67623e+06	3.21397e+06	4.81778e+06	3.14167e+06	2.11354e+06	1.99163e+06	6.74351e+06	4.05158e+06	3.34978e+06	1.00972e+07	6.84293e+06	9.87261e+06	1.41929e+07	7.31098e+06	9.26838e+06	8.30612e+06	1.79499	0.000558645	0.00723871	0.371631	-1.42806	down
MEDN1512	5,6-Dihydrouridine	Nucleotide and Its metabolites	Nucleotide and Its metabolites	C9H14N2O6	5627-05-4	13998.5	10155.5	13991	7458.06	12706.7	13831	16713.7	19745.9	11984.4	13515.9	29780	25083.6	21654.9	14603.2	34822.3	5350.86	31156.1	35831.2	15787.7	23235.3	1.12976	0.00878628	0.040441	0.565098	-0.823428	down
MEDN0022	gamma-Glu-Ala	Amino acid and Its metabolites	Small Peptide	C8H14N2O5	5875-41-2	66200.1	58375.4	90970.6	73862.5	50575.8	85617.7	119247	79960.9	74788.6	85554.3	80949.4	115030	96027.1	170542	175628	192023	185499	242242	138122	172843	1.77073	0.000551961	0.00723871	0.500446	-0.998714	down
MEDN1239	5-O-(1-carboxyvinyl)-3-phosphate	Organic acid and Its derivatives	Phosphoric acids	C10H13O10P	89771-75-5	637211	912987	283585	479646	542244	855142	425478	1.49787e+06	1.21603e+06	858581	1.36906e+06	1.01177e+06	409214	911887	2.28004e+06	1.27214e+06	3.57848e+06	1.07138e+06	1.62009e+06	1.13609e+06	1.13534	0.0414389	0.115621	0.525833	-0.927324	down
MEDP1949	5-Aminoimidazole ribonucleotide	Nucleotide and Its metabolites	Nucleotide and Its metabolites	C8H14N3O7P	25635-88-5	325263	202356	105048	154201	123727	143382	116811	256487	115831	281949	310551	201350	123712	232122	449428	282916	851245	349879	282929	369596	1.25337	0.0341077	0.101067	0.52843	-0.920216	down
MEDP0155	5-Methylcytosine	Nucleotide and Its metabolites	Nucleotide and Its metabolites	C5H7N3O	554-01-8	486374	715914	484379	530633	46236.5	432333	386595	706072	429106	457720	1.13844e+06	431411	408341	823143	1.40774e+06	615571	681986	1.18974e+06	625483	714892	1.10261	0.0148773	0.0589313	0.581748	-0.781533	down
MEDN1334	5-Methoxytryptophan	Amino acid and Its metabolites	Amino acid derivatives	C11H13NO2	712-09-4	2.35832e+06	2.4401e+06	2.45232e+06	2.4697e+06	2.41634e+06	2.56277e+06	2.48077e+06	2.58792e+06	2.5948e+06	2.6425e+06	2.59969e+06	2.64049e+06	2.65406e+06	2.51016e+06	2.57674e+06	2.67838e+06	2.65819e+06	2.67134e+06	2.73102e+06	2.69407e+06	1.59421	0.00103069	0.00997423	0.946673	-0.0790622	down
MEDN0419	Uridine 5-Monophosphate	Nucleotide and Its metabolites	Nucleotide and Its metabolites	C9H13N2O9P	58-97-9	162464	201933	86406.2	79273.7	7758.88	163676	49161.2	300114	185737	195397	357032	243430	128830	231493	556124	272140	847375	261314	404674	302400	1.31713	0.00959452	0.0431471	0.397225	-1.33197	down
MEDP1735	2,6-Diamino-5-hydroxyhexanoic acid	Amino acid and Its metabolites	Amino acid derivatives	C6H14N2O3	6000-08-4	127261	102346	68931.1	94088.8	63152.8	80952.1	98464.2	126138	91278.3	140275	224465	143942	94731.6	127252	157208	199829	175111	157013	188606	154392	1.62554	0.000427542	0.00688118	0.61193	-0.708562	down
MEDN2281	5-Hydroxyindolepyruvate	Heterocyclic compounds	Indole and Its derivatives	C11H9NO4	-	3.36333e+06	3.24488e+06	3.4127e+06	3.48519e+06	3.55004e+06	3.58391e+06	3.56425e+06	3.53747e+06	3.59336e+06	3.60284e+06	3.7424e+06	3.65127e+06	3.74381e+06	3.70937e+06	3.63253e+06	3.66671e+06	3.70307e+06	3.72906e+06	3.65831e+06	3.62561e+06	1.67592	0.000471251	0.00690605	0.947801	-0.0773437	down
MEDN0146	5-Hydroxymethyluracil	Nucleotide and Its metabolites	Nucleotide and Its metabolites	C5H6N2O3	4433-40-3	121115	125490	49383.3	75864.6	8726.32	119805	153828	123049	106740	105533	155623	131719	89171.5	262807	205398	197305	240832	156303	265022	223458	1.28791	0.000795144	0.00907295	0.51334	-0.962014	down
MEDP0036	5-Oxoproline	Amino acid and Its metabolites	Amino acid derivatives	C5H7NO3	149-87-1	4.11445e+07	4.48291e+07	2.79348e+07	3.603e+07	3.71716e+07	5.45681e+07	4.87213e+07	5.55361e+07	6.21991e+07	4.67838e+07	5.6632e+07	5.44492e+07	4.00192e+07	6.78919e+07	6.93817e+07	6.01941e+07	9.78613e+07	6.61252e+07	7.0067e+07	7.1662e+07	1.44921	0.0031359	0.0208469	0.695292	-0.524308	down
MEDN1069	FFA(18:4)	FA	FFA	C18H28O2	20290-75-9	124867	78788.5	36972.4	122624	60992	201456	102362	112293	108753	125551	129098	191989	92910.4	154614	122636	181051	166002	248281	106836	118379	1.04909	0.0466152	0.125263	0.710848	-0.492387	down
MEDP0821	6-Methylnicotinamide	Heterocyclic compounds	Pteridines and derivatives	C7H8N2O	6960-22-1	2.37342e+06	3.16582e+06	2.04569e+06	1.96968e+06	2.03488e+06	2.40503e+06	2.7343e+06	3.56907e+06	3.23041e+06	3.3638e+06	6.30342e+06	6.98099e+06	3.55325e+06	3.51099e+06	7.78813e+06	6.05125e+06	1.19172e+07	5.59378e+06	6.09604e+06	4.18804e+06	1.7845	0.00135364	0.0118949	0.433862	-1.20469	down
MEDN2341	6-Phosphogluconic acid	Organic acid and Its derivatives	Phosphoric acids	C6H13O10P	921-62-0	117112	65243.3	78531.6	122254	119010	61926	87983.2	125965	126932	154622	248531	176873	110381	144989	135525	176607	278563	211467	193397	167016	1.59229	0.000886845	0.00935163	0.574813	-0.798836	down
MEDN1475	Sorbitol 6-phosphate	Carbohydrates and Its metabolites	Phosphate sugars	C6H15O9P	20479-58-7	4622.94	14220.5	6111.2	8550.4	5393.4	10013	4102.73	5341.78	3370.55	6011	16681.6	6737.05	8958.48	4717.55	21647	8678.34	13871.2	18019	4719.57	12860.1	1.05341	0.0361426	0.104329	0.579498	-0.787124	down
MEDP2741	7alpha,26-Dihydroxy-4-cholesten-3-one	Bile acids	Bile acids	C27H44O3	4675-38-1	135892	97665.9	130178	182293	112013	70618.8	90973.6	134767	187174	115105	182265	177279	151050	116687	207205	184908	202699	235794	243233	166400	1.44733	0.00191813	0.01476	0.672914	-0.571506	down
MEDP2625	7-Amino-4-methylcoumarin	Benzene and substituted derivatives	Benzene and substituted derivatives	C10H9NO2	26093-31-2	449810	483675	461272	454719	484033	465538	488972	491395	464224	495037	501516	542084	547905	544373	557643	523231	525714	582066	501123	529968	1.90132	7.52976e-06	0.00134737	0.884804	-0.176571	down
MEDP1072*159	7-Methylguanosine	Nucleotide and Its metabolites	Nucleotide and Its metabolites	C11H15N5O5	20244-86-4	93675.6	89832.6	60630.9	83384.6	39031.6	90668.3	184881	88237.5	81021.7	84702.7	199499	143855	108605	285261	166653	197065	408433	247016	265052	251689	1.80308	0.000483288	0.00690605	0.3942	-1.343	down
MEDP2643	Quinmerac	Benzene and substituted derivatives	Benzene and substituted derivatives	C11H8ClNO2	90717-03-6	2.98346e+06	3.02445e+06	2.88713e+06	3.03908e+06	2.99389e+06	2.9847e+06	2.9568e+06	2.93541e+06	2.93449e+06	2.92287e+06	2.87583e+06	2.77273e+06	2.8256e+06	2.6083e+06	2.79076e+06	2.6926e+06	2.77149e+06	2.60493e+06	2.72357e+06	2.68877e+06	1.97092	4.68136e-06	0.00119297	1.08436	0.116847	up
MEDP2796	7-Ketocholesterol	Hormones and hormone related compounds	Hormones and hormone related compounds	C27H44O2	566-28-9	3.781e+06	3.77021e+06	3.75837e+06	3.99397e+06	3.90593e+06	3.97732e+06	3.98733e+06	4.0083e+06	4.08575e+06	4.17978e+06	4.07992e+06	4.31989e+06	4.33492e+06	4.39153e+06	4.58205e+06	4.42959e+06	4.46707e+06	4.50448e+06	4.65255e+06	4.60714e+06	1.95858	1.56875e-06	0.000799539	0.889086	-0.169606	down
MEDN0494	8,15-Dihete	FA	FFA	C20H32O4	80234-65-7	1.02732e+07	9.39786e+06	6.94278e+06	1.17871e+07	1.01439e+07	1.12636e+07	8.32157e+06	1.08127e+07	1.19817e+07	1.01731e+07	6.92227e+06	6.63949e+06	6.14955e+06	8.67807e+06	6.18967e+06	7.66685e+06	1.24276e+07	7.29336e+06	7.89464e+06	6.55597e+06	1.41514	0.00497	0.0269442	1.32296	0.403772	up
MEDP0382	8-Hydroxy-2-Deoxyguanosine	Nucleotide and Its metabolites	Nucleotide and Its metabolites	C10H13N5O5	88847-89-6	1.26135e+06	1.6764e+06	1.21942e+06	1.04339e+06	1.36993e+06	1.19218e+06	1.50105e+06	1.47147e+06	2.23778e+06	1.79727e+06	3.52781e+06	5.7005e+06	2.42533e+06	2.21865e+06	5.19136e+06	6.55594e+06	9.9563e+06	2.81304e+06	5.53999e+06	2.05787e+06	1.74868	0.00329235	0.0213305	0.321185	-1.63852	down
MEDP2249	BAY-41-8543	Benzene and substituted derivatives	Benzene and substituted derivatives	C21H21FN8O	256498-66-5	244985	240634	192701	259233	229175	251367	232545	233376	224039	217379	234487	241848	240117	248883	278546	253205	269466	240743	251652	261314	1.12173	0.0180995	0.0644762	0.922695	-0.116074	down
MEDN0593	Malic acid	Organic acid and Its derivatives	Organic acid and Its derivatives	C4H6O5	636-61-3	28354.2	27738.5	24942.8	29920.5	25361.7	22053.2	33257.2	39920.3	30898.8	36427.8	51172.3	31680.1	29450.7	53993.6	61912.9	69258.6	70876.2	52349.5	79843	84310.8	1.75368	0.000737355	0.00867973	0.51103	-0.968519	down
MEDP0831*101	1-Aminopropan-2-ol	Alcohol and amines	Alcohols	C3H9NO	78-96-6	1.08983e+06	939563	1.14895e+06	954806	1.15086e+06	881739	1.10556e+06	895947	1.06852e+06	996406	794414	977239	966894	912238	806768	782195	665534	804529	936948	911154	1.4388	0.00164108	0.0134393	1.19564	0.257783	up
MEDN0228*020	Arabinose	Carbohydrates and Its metabolites	Sugars	C5H10O5	10323-20-3	1.61716e+06	1.76163e+06	1.90598e+06	1.93098e+06	1.89529e+06	1.58248e+06	1.55397e+06	1.58136e+06	1.7776e+06	1.68603e+06	1.4296e+06	1.80051e+06	1.7147e+06	1.30484e+06	1.42627e+06	1.46879e+06	1.02826e+06	1.50484e+06	1.64881e+06	1.68769e+06	1.13467	0.0173754	0.0629551	1.15173	0.203806	up
MEDN1762*032	Allose	Carbohydrates and Its metabolites	Sugars	C6H12O6	579-36-2	2.96636e+06	2.94297e+06	2.84313e+06	3.70279e+06	3.86467e+06	3.63712e+06	3.43017e+06	4.64973e+06	3.94179e+06	4.10877e+06	4.20117e+06	4.07989e+06	3.31917e+06	3.73099e+06	4.80204e+06	4.87641e+06	4.55569e+06	3.58847e+06	4.54034e+06	4.4901e+06	1.139	0.0242392	0.0786872	0.855473	-0.225206	down
MEDP1753	Glucosaminic acid	Carbohydrates and Its metabolites	Sugar acids	C6H13NO6	3646-68-2	76701	82720.9	72023.5	66644.6	88876.4	72946.9	105274	111197	68126.5	73470.2	74258.3	75009.1	75377.4	61238.5	90978.5	48072.1	70633	60238.3	73456.8	27773.3	1.04788	0.0434295	0.119217	1.24496	0.316096	up
MEDN1011*035	Mannitol	Carbohydrates and Its metabolites	Sugar alcohols	C6H14O6	69-65-8	66894.2	70440.6	62067.9	64875.8	88441.9	86514.3	96975.5	57168.1	74145.5	86117.7	58696.1	120265	69825.8	83786.6	108915	149884	139492	107049	101963	97046.1	1.20916	0.014092	0.0570018	0.726805	-0.460359	down
MEDN0225*020	Xylose	Carbohydrates and Its metabolites	Sugars	C5H10O5	7261-26-9	1.61716e+06	1.76163e+06	1.90598e+06	1.93098e+06	1.89529e+06	1.58248e+06	1.55397e+06	1.58136e+06	1.7776e+06	1.68603e+06	1.4296e+06	1.80051e+06	1.7147e+06	1.30484e+06	1.42627e+06	1.46879e+06	1.02826e+06	1.50484e+06	1.64881e+06	1.68769e+06	1.13467	0.0173754	0.0629551	1.15173	0.203806	up
MEDN0220*032	Glucose	Carbohydrates and Its metabolites	Sugars	C6H12O6	2280-44-6	2.96636e+06	2.94297e+06	2.84313e+06	3.70279e+06	3.86467e+06	3.63712e+06	3.43017e+06	4.64973e+06	3.94179e+06	4.10877e+06	4.20117e+06	4.07989e+06	3.31917e+06	3.73099e+06	4.80204e+06	4.87641e+06	4.55569e+06	3.58847e+06	4.54034e+06	4.4901e+06	1.139	0.0242392	0.0786872	0.855473	-0.225206	down
MEDN0213*035	Sorbitol	Carbohydrates and Its metabolites	Sugar alcohols	C6H14O6	50-70-4	66894.2	70440.6	62067.9	64875.8	88441.9	86514.3	96975.5	57168.1	74145.5	86117.7	58696.1	120265	69825.8	83786.6	108915	149884	139492	107049	101963	97046.1	1.20916	0.014092	0.0570018	0.726805	-0.460359	down
MEDN0222*060	Melezitose	Carbohydrates and Its metabolites	Sugars	C18H32O16	597-12-6	48044	40620.9	17307.1	26543.3	19791	18424.2	30022.6	42030	15925.9	29341.2	60710.2	45991.5	13348.7	41802.7	94097	32028	31485	81408.7	35469	51765.9	1.05595	0.0354525	0.103251	0.590138	-0.760876	down
MEDN1761*032	Talose	Carbohydrates and Its metabolites	Sugars	C6H12O6	2595-98-4	2.96636e+06	2.94297e+06	2.84313e+06	3.70279e+06	3.86467e+06	3.63712e+06	3.43017e+06	4.64973e+06	3.94179e+06	4.10877e+06	4.20117e+06	4.07989e+06	3.31917e+06	3.73099e+06	4.80204e+06	4.87641e+06	4.55569e+06	3.58847e+06	4.54034e+06	4.4901e+06	1.139	0.0242392	0.0786872	0.855473	-0.225206	down
MEDP2805	gamma-Glu-Phe	Amino acid and Its metabolites	Small Peptide	C14H18N2O5	7432-24-8	345116	335997	168613	221490	130055	355201	263734	344805	293552	238478	426661	403633	288224	843468	394484	505367	865496	397209	874115	563915	1.60549	0.00264834	0.0186605	0.484855	-1.04437	down
MEDP0430*123	L-2-Aminoadipic acid	Organic acid and Its derivatives	Organic acid and Its derivatives	C6H11NO4	1118-90-7	772327	757401	535121	670864	727924	667869	605876	705534	1.0995e+06	627831	680061	846133	856518	1.4232e+06	1.41897e+06	1.00346e+06	1.81718e+06	1.21955e+06	1.71361e+06	1.2311e+06	1.5874	0.00215212	0.0159737	0.587255	-0.767941	down
MEDN1643	LPA(18:1/0:0)	GP	LPA	C21H41O7P	-	32022	13795.8	22507.9	21975.4	17780.3	17547.2	13239.9	20593	23932.8	31684.5	41544.2	25599	22057.4	37995.1	37292.5	45353.1	29584.9	34876.4	45011.9	32329.4	1.58689	0.000534327	0.00723871	0.611638	-0.70925	down
MEDP0336	LPC(0:0/14:0)	GP	LPC	C22H46NO7P	-	158704	116073	74980.9	117995	82968.8	115589	116834	170104	140758	171478	248721	128120	93851	255729	220448	197686	282101	216071	285770	187164	1.44824	0.00210985	0.0158914	0.598151	-0.741417	down
MEDP1692	LPC(0:0/15:0)	GP	LPC	C23H48NO7P	108273-89-8	75474.8	58389.5	37167.8	69134.6	52762.3	61262.8	50611	75867.9	68674	62212.6	104083	55104.4	40329.7	82898.3	84384.8	67693.8	117417	90915.9	88953.3	83359.9	1.05587	0.0244561	0.0792231	0.750248	-0.41456	down
MEDP1346	LPC(0:0/16:0)	GP	LPC	C24H50NO7P	-	413818	288608	169181	314628	187771	227798	205578	384603	314326	461261	438101	309297	167900	529638	398771	443210	774570	419273	596058	508545	1.16236	0.017345	0.0629551	0.647184	-0.627753	down
MEDP2831	LPC(0:0/17:0)	GP	LPC	C25H52NO7P	-	1.5471e+07	1.5295e+07	1.38852e+07	1.51142e+07	1.50415e+07	1.49911e+07	1.51034e+07	1.6288e+07	1.50992e+07	1.59447e+07	1.65086e+07	1.55594e+07	1.4956e+07	1.58297e+07	1.56148e+07	1.57646e+07	1.64209e+07	1.578e+07	1.60492e+07	1.64613e+07	1.21366	0.0167347	0.0620579	0.957776	-0.0622401	down
MEDP1700	LPC(0:0/18:0)	GP	LPC	C26H54NO7P	-	34540	25442	25809.2	23247.8	18796.5	25598.9	18941.8	28267.6	32578.6	43019.8	42595.6	31281.7	16811.2	48928	33747.8	38291.9	58889.9	31714.2	53650.9	57794.6	1.21566	0.013813	0.0566672	0.667726	-0.582671	down
MEDP1343	LPC(0:0/18:3)	GP	LPC	C26H48NO7P	-	2.56095e+06	1.74844e+06	975479	1.72235e+06	1.09194e+06	1.26526e+06	1.18529e+06	2.02204e+06	2.0671e+06	2.46325e+06	2.95293e+06	1.7993e+06	1.12554e+06	2.24818e+06	2.53812e+06	1.91868e+06	2.4404e+06	2.34108e+06	2.71827e+06	2.54693e+06	1.04882	0.0370549	0.106362	0.755745	-0.404028	down
MEDP1702	LPC(0:0/20:1)	GP	LPC	C28H56NO7P	-	303452	168180	136209	214381	111851	125954	109470	174505	198896	253147	285545	170334	101727	329238	262022	199684	441529	249407	364955	450958	1.14042	0.0220825	0.0737208	0.628999	-0.66887	down
MEDP1330	LPC(0:0/20:2)	GP	LPC	C28H54NO7P	-	722310	535139	306260	708435	333928	450939	372662	681318	704433	762077	1.09443e+06	428006	288185	1.07194e+06	822217	750977	1.56211e+06	838240	1.01088e+06	1.32162e+06	1.10974	0.0184431	0.065126	0.607002	-0.720228	down
MEDP1331	LPC(0:0/20:3)	GP	LPC	C28H52NO7P	-	1.34134e+06	909582	655747	993043	484096	915324	829126	1.44128e+06	1.34303e+06	1.38212e+06	3.55648e+06	1.31414e+06	1.03915e+06	2.42735e+06	3.03822e+06	2.76833e+06	3.21301e+06	2.42533e+06	2.81035e+06	3.99475e+06	1.78137	0.000241854	0.00613994	0.387206	-1.36883	down
MEDP1333	LPC(0:0/20:4)	GP	LPC	C28H50NO7P	-	3.19075e+06	2.33735e+06	2.18142e+06	3.08316e+06	1.5672e+06	1.98025e+06	2.55899e+06	2.99953e+06	3.12534e+06	3.29901e+06	6.55945e+06	3.2639e+06	2.24267e+06	5.12699e+06	5.47179e+06	6.07735e+06	6.21443e+06	6.22787e+06	5.13463e+06	6.45043e+06	1.74737	0.000174448	0.00548936	0.49883	-1.00338	down
MEDP1336	LPC(0:0/20:5)	GP	LPC	C28H48NO7P	112667-21-7	474852	204307	210008	439806	204587	254675	316108	475070	321462	467598	761630	454563	342997	601878	988589	640508	487990	931507	653639	895166	1.67197	0.000670861	0.00819342	0.498408	-1.0046	down
MEDP0494	LPC(15:0/0:0)	GP	LPC	C23H48NO7P	-	112463	113361	106200	125736	126003	140139	123915	133049	107124	123622	130330	123651	115435	134020	140353	129855	150736	139354	131243	127141	1.09466	0.0299051	0.0916329	0.916418	-0.125922	down
MEDP0338	LPC(16:0/0:0)	GP	LPC	C24H50NO7P	17364-16-8	401351	265302	163278	285497	173692	200366	181517	380780	294757	404331	450559	264835	153630	506116	374583	401024	726297	380647	577694	507307	1.1593	0.0167807	0.0620579	0.633448	-0.658701	down
MEDP1902	LPC(16:2/0:0)	GP	LPC	C24H46NO7P	-	26676.4	14878.8	10569.9	18623.4	13596.3	17124	11310.4	18108.4	17593.1	25356.8	33663	19587.5	10567.8	36507.5	26201.3	36204.4	42238.5	30565.5	40473	21596.1	1.32057	0.00431349	0.0249127	0.584123	-0.775657	down
MEDP2874	LPC(16:3/0:0)	GP	LPC	C24H44NO7P	-	12963.8	8486.43	2364.15	9061.35	8827.69	13109.3	11749.3	20554	8566.98	20483.2	37311.5	12153.4	11333	23671.9	26589.2	34262.5	30038.7	51321	28035.8	22615.5	1.50925	0.00184791	0.0143424	0.41887	-1.25543	down
MEDP0434	LPC(17:0/0:0)	GP	LPC	C25H52NO7P	50930-23-9	7.62511e+06	7.91924e+06	7.53254e+06	7.78817e+06	7.89231e+06	8.10627e+06	7.9344e+06	8.03647e+06	8.0626e+06	7.97146e+06	8.21193e+06	7.95564e+06	7.89287e+06	8.07838e+06	8.42238e+06	8.102e+06	8.46518e+06	8.14055e+06	8.56599e+06	8.47983e+06	1.48475	0.00214262	0.0159737	0.958134	-0.0617006	down
MEDP2836	LPC(17:1/0:0)	GP	LPC	C25H50NO7P	-	60479.4	41246.6	23405.1	40090.5	26048.7	33001.8	31507.8	47423.1	39904.3	53184	79382.2	42509	28837.1	68853.7	77030.6	64212.3	84543.7	76929.5	71453.7	72021.9	1.47455	0.000987612	0.0098863	0.595234	-0.74847	down
MEDP1337	LPC(18:0/0:0)	GP	LPC	C26H54NO7P	19420-57-6	44550.9	23675	18933	22152.1	15052	25496.7	18715.7	27157.6	26038.2	39615.7	45991.3	30213.5	17327.4	48637.5	31298.4	33887.7	57701.9	33041.9	50749.8	45934.2	1.22868	0.0137733	0.0566672	0.662102	-0.594875	down
MEDP1339	LPC(18:1/0:0)	GP	LPC	C26H52NO7P	3542-29-8	591022	330049	314819	392681	233438	252590	243122	406503	402546	554166	739595	377713	303555	687296	599820	577820	682983	629309	776898	910260	1.49183	0.00192103	0.01476	0.592011	-0.756305	down
MEDP1696	LPC(18:4/0:0)	GP	LPC	C26H46NO7P	-	10179.6	7218.83	2427.93	9938.26	4826.52	15045.8	10456	13939.4	10459.8	13127.3	27801	12329.1	7250.42	17960.6	15399.6	21334.9	13945.6	29459.7	16893.9	20105.7	1.35583	0.00402195	0.0237605	0.534958	-0.902504	down
MEDP2745	LPC(19:2/0:0)	GP	LPC	C27H52NO7P	-	21352.6	16480	8346.76	20674.4	7326.19	10274.6	11004.8	17070.9	15278.5	20744.9	39673.8	13223.2	9412.2	30419	23381.7	23576.7	39550.2	30568.1	27645.1	38310.6	1.34889	0.00441857	0.0253034	0.538706	-0.892431	down
MEDP1326	LPC(20:1/0:0)	GP	LPC	C28H56NO7P	-	48974.5	36157.4	21347.7	48587.1	21415.1	27857.7	34716.6	38553.4	18837.6	31327.4	87224.8	60397.6	22385.4	64835.7	66024.9	64974.7	60801.3	54578.3	54864.3	114350	1.54132	0.00179656	0.0140869	0.503929	-0.988706	down
MEDP1328	LPC(20:2/0:0)	GP	LPC	C28H54NO7P	-	705275	555705	301203	703580	353142	455412	368908	682732	636174	743799	1.14194e+06	421459	290185	1.06928e+06	781385	713777	1.46528e+06	752563	964687	1.23917e+06	1.07754	0.0212344	0.072559	0.622863	-0.683014	down
MEDP1334	LPC(20:4/0:0)	GP	LPC	C28H50NO7P	-	3.13574e+06	2.30539e+06	2.22498e+06	3.09153e+06	1.59403e+06	1.99481e+06	2.62754e+06	2.96393e+06	2.96562e+06	3.29315e+06	6.42367e+06	3.24038e+06	2.30131e+06	5.1858e+06	5.66103e+06	6.07732e+06	6113251	6.08619e+06	5.03295e+06	6.39636e+06	1.77011	0.00014418	0.0052483	0.498812	-1.00343	down
MEDP2749	LPC(22:3)	GP	LPC	C30H56NO7P	-	35094.1	16187.4	17004.6	39358.1	17429.7	17519.2	17209.8	20111.5	17576.4	30527.7	46636.9	21317.3	17799.3	40836.7	57490.2	38551.5	55406.4	49463.1	42268.4	71996.4	1.49832	0.00260598	0.0184616	0.516152	-0.954133	down
MEDP1319	LPC(22:4/0:0)	GP	LPC	C30H54NO7P	-	1.17116e+06	940946	597321	1.62057e+06	690156	841411	913916	1.24134e+06	1.09378e+06	1.69522e+06	2.06012e+06	1.09747e+06	696733	1.82269e+06	2.43892e+06	1.59224e+06	3.01699e+06	1.83787e+06	1.92037e+06	2.54221e+06	1.37458	0.00471402	0.0260933	0.567961	-0.816135	down
MEDP2876	LPC(24:6/0:0)	GP	LPC	C32H54NO7P	-	8332.84	7534.64	5389.34	18691.8	6891.91	7407	8423.17	9270.22	6551.91	16112.9	18926.6	7919.73	8039.36	13363.6	12608.5	15144.5	17623.1	10174.8	17025.1	13111.2	1.12655	0.0471097	0.125928	0.706348	-0.50155	down
MEDP2761	LPC(24:6e)	GP	LPC	C32H54NO7P	-	8332.84	7534.64	5389.34	18691.8	6891.91	7407	8423.17	9270.22	6551.91	16112.9	18926.6	7919.73	8039.36	13363.6	12608.5	15144.5	17623.1	10174.8	17025.1	13111.2	1.12655	0.0471097	0.125928	0.706348	-0.50155	down
MEDN2367	LPE(0:0/20:1)	GP	LPE	C25H50NO7P	-	58925.5	30208.5	27356.9	39642	15548	19133.1	23681.1	37161.4	29588.6	36164.2	57196.9	44396.1	24357.1	65569.7	35418.2	28543	48166.9	39118.2	53902.2	98652.2	1.17251	0.0390218	0.110671	0.640816	-0.642019	down
MEDN1273	LPE(0:0/20:3)	GP	LPE	C25H46NO7P	-	130519	82804	72943.5	115328	48284.5	66236.3	76175.7	119355	87635.6	109452	286106	157678	69475.9	273402	176379	183915	246998	197558	180773	257712	1.71008	0.000298417	0.00633721	0.447652	-1.15955	down
MEDN2372	LPE(0:0/20:4)	GP	LPE	C25H44NO7P	-	1.16469e+06	1.1532e+06	872327	1.11301e+06	679191	849752	986917	1.48005e+06	1.10683e+06	1.49066e+06	3.11189e+06	1.6137e+06	892287	2.39515e+06	1.7601e+06	2.11778e+06	2.46669e+06	2.22914e+06	2.10423e+06	2.73112e+06	1.73394	0.000327767	0.00650851	0.508663	-0.975219	down
MEDN1277	LPE(0:0/20:5)	GP	LPE	C25H42NO7P	-	25446.1	19809.3	17498.2	19041.3	11981.1	15506.1	18927.6	27704.5	17964	22717.4	49151.3	28802.9	21748.6	37437.3	36639.6	32140.1	43044.3	43013.9	32964.3	43292.6	1.84358	4.41757e-05	0.00337723	0.533887	-0.905395	down
MEDN1267	LPE(0:0/22:5)	GP	LPE	C27H46NO7P	-	110278	111238	67779.7	114000	57161.1	78365.4	96130.3	124876	100236	146786	189559	132734	53405.4	166741	123425	133130	198286	112367	152004	147339	1.05193	0.0207928	0.0712831	0.71459	-0.484812	down
MEDN1269	LPE(0:0/22:6)	GP	LPE	C27H44NO7P	-	55343	100875	68129.6	74164.6	61473.7	62765	82296.9	60124	121881	99245.1	315360	143560	80104	143231	86460.2	226597	170172	146807	156280	113027	1.59026	0.00554789	0.0286578	0.497154	-1.00824	down
MEDN0362	LPE(18:1/0:0)	GP	LPE	C23H46NO7P	-	2.241e+06	1.28127e+06	1.24672e+06	1.28024e+06	593386	701157	930039	1.54504e+06	1.15515e+06	1.93843e+06	2.51122e+06	1.91902e+06	986318	2.82945e+06	1.51385e+06	1.6213e+06	1.74422e+06	2.10104e+06	2.20453e+06	3.33737e+06	1.33072	0.00999525	0.0446864	0.621737	-0.685623	down
MEDN2368	LPE(20:1/0:0)	GP	LPE	C25H50NO7P	-	76505.7	38564.5	35897.9	51600.9	14595.2	21570.2	25433.3	46681.7	34820.5	45751	85906.8	60286.9	29378.1	88903.3	44305.9	33888.9	61636	55278.9	51466.6	123309	1.15124	0.0370773	0.106362	0.617033	-0.696582	down
MEDN1272	LPE(20:2/0:0)	GP	LPE	C25H48NO7P	-	30680.8	23142.7	14255.8	28738.2	13316.8	16047.7	22003.3	34544.6	16991.8	23811	71869.8	39794	9206.28	29157.9	36802.6	28435.8	47147.9	32227.6	35658.7	55418.2	1.12964	0.0162208	0.0610876	0.579522	-0.787065	down
MEDN1274	LPE(20:3/0:0)	GP	LPE	C25H46NO7P	-	106391	87582	64786.8	111551	51681.7	61577.2	73572.7	124988	78318.1	107196	275661	158703	87745.5	234005	169800	174861	235516	182813	198135	245255	1.84177	6.5839e-05	0.00398228	0.442112	-1.17752	down
MEDN1276	LPE(20:4/0:0)	GP	LPE	C25H44NO7P	-	1.23919e+06	1.17532e+06	881437	1.1725e+06	693586	852891	985130	1.5712e+06	1.22401e+06	1.53334e+06	3.23404e+06	1.6418e+06	963054	2.49153e+06	1.84491e+06	2.1605e+06	2.55603e+06	2.25796e+06	2.17428e+06	2.62155e+06	1.72753	0.000293243	0.00631505	0.516213	-0.953963	down
MEDN1278	LPE(20:5/0:0)	GP	LPE	C25H42NO7P	-	25252.5	18339.3	14680.6	18981.5	12200.7	14208.7	20055.8	27508.2	13042.6	25412	39900.6	33197.9	16361.4	45150.6	42694.3	39610.1	44307.4	37650.7	36367.4	35355.3	1.74578	3.11338e-05	0.00280021	0.51183	-0.966264	down
MEDN1268	LPE(22:5/0:0)	GP	LPE	C27H46NO7P	-	98579.9	118149	63875	104830	52265.1	57742.2	88010.9	131266	82914.8	133140	176679	114179	52483.1	165509	114960	124547	174016	96522.4	128720	132438	1.00674	0.0343764	0.10137	0.727135	-0.459705	down
MEDN1270	LPE(22:6/0:0)	GP	LPE	C27H44NO7P	-	54694	101790	75648.4	70686.1	50758.8	58967.5	81964.2	65877.1	111138	104134	322004	129248	74761.6	150960	90944.8	219054	160795	154812	150478	121293	1.60514	0.00576439	0.0292612	0.492685	-1.02126	down
MEDP0052	L-Cysteine	Amino acid and Its metabolites	Amino acids	C3H7NO2S	52-90-4	7.44847e+07	6.15017e+07	7.7987e+07	6.26675e+07	7.61614e+07	6.53116e+07	7.43478e+07	5.85351e+07	7.11416e+07	6.57835e+07	5.17436e+07	6.52102e+07	7.38006e+07	6.76924e+07	5.4568e+07	5.72414e+07	4.82976e+07	5.50632e+07	6.62491e+07	5.79774e+07	1.21553	0.0152596	0.0595295	1.15067	0.202477	up
MEDN0015	L-Phenylalanine	Amino acid and Its metabolites	Amino acids	C9H11NO2	63-91-2	1.47616e+07	1.51694e+07	1.5315e+07	1.54171e+07	1.4514e+07	1.58071e+07	1.44899e+07	1.58501e+07	1.6324e+07	1.48912e+07	1.66296e+07	1.65163e+07	1.63022e+07	1.58807e+07	1.60351e+07	1.61253e+07	1.69142e+07	1.64505e+07	1.58783e+07	1.59647e+07	1.63233	0.000414674	0.00688118	0.937568	-0.0930048	down
MEDP2565	Phe-Ala	Amino acid and Its metabolites	Small Peptide	C12H16N2O3	3918-87-4	15536	9189.01	16936.5	14225.3	15655.4	12601.9	12620.6	19450.3	9570.62	16657.8	22999.6	10405.8	13277.7	19986.7	36471.3	13246.1	29546	22186.6	21334.5	17790	1.08431	0.0336041	0.0999624	0.687322	-0.540942	down
MEDP1750*112	L-Allothreonine	Amino acid and Its metabolites	Amino acid derivatives	C4H9NO3	28954-12-3	2.89045e+06	2.60555e+06	2.67007e+06	2.95927e+06	2.11735e+06	3.22076e+06	2.18675e+06	3.85943e+06	4.1791e+06	4.14581e+06	4.3124e+06	4.2944e+06	3.77705e+06	4.92989e+06	4.27512e+06	5.54025e+06	7.00944e+06	4.50567e+06	4.09977e+06	4.81524e+06	1.67652	0.000372224	0.006857	0.64834	-0.625178	down
MEDP0013*102	L-Alanine	Amino acid and Its metabolites	Amino acids	C3H7NO2	56-41-7	1.50879e+06	1.51781e+06	1.80643e+06	2.08173e+06	2.02523e+06	1.95612e+06	1.56865e+06	1.49756e+06	1.28068e+06	1.51411e+06	1.8352e+06	1.54431e+06	1.63119e+06	1.38632e+06	987746	1.466e+06	959484	1.53039e+06	1.36558e+06	1.09576e+06	1.11413	0.0292373	0.0903109	1.21411	0.279899	up
MEDP1771	Ala-gln	Amino acid and Its metabolites	Small Peptide	C8H15N3O4	39537-23-0	103534	164711	4986.79	65277.5	23968.9	80863	78592.9	138353	51764.1	64230.4	297730	115036	46966.3	194309	284614	115985	240698	431779	166811	216344	1.32425	0.00425062	0.0248061	0.367859	-1.44278	down
MEDP1511	Met-Glu	Amino acid and Its metabolites	Small Peptide	C10H18N2O5S	14517-44-3	54412.9	36059.2	30384.5	36837.4	17938.2	58086.2	36345.2	54263.6	58937.4	34801	116770	68578.7	64933.9	166600	66530.5	70151.8	149527	59383.5	153385	115229	1.72618	0.00114969	0.0107188	0.40546	-1.30237	down
MEDN1897*032	L-Gulose	Carbohydrates and Its metabolites	Carbohydrates and Its metabolites	C6H12O6	6027-89-0	2.96636e+06	2.94297e+06	2.84313e+06	3.70279e+06	3.86467e+06	3.63712e+06	3.43017e+06	4.64973e+06	3.94179e+06	4.10877e+06	4.20117e+06	4.07989e+06	3.31917e+06	3.73099e+06	4.80204e+06	4.87641e+06	4.55569e+06	3.58847e+06	4.54034e+06	4.4901e+06	1.139	0.0242392	0.0786872	0.855473	-0.225206	down
MEDP0016	L-Glutamic Acid	Amino acid and Its metabolites	Amino acids	C5H9NO4	56-86-0	5.19853e+07	6.13636e+07	6.04377e+07	6.03878e+07	5.04203e+07	6.30148e+07	6.87505e+07	6.98426e+07	7.7199e+07	6.91093e+07	8.51087e+07	7.81718e+07	7.27663e+07	8.39008e+07	7.63311e+07	7.39846e+07	9.18267e+07	5.77689e+07	7.85767e+07	8.72595e+07	1.49886	0.00122433	0.0112096	0.805034	-0.312879	down
MEDP2601	Glu-Arg	Amino acid and Its metabolites	Small Peptide	C11H21N5O5	7219-59-2	63020.1	82172.2	66836.8	60192	38126.1	70272.5	34207.1	94728.8	82132.3	72566.2	137261	197710	98352.6	188751	201130	208118	568505	129874	215875	149882	1.80522	0.00753028	0.0362152	0.316997	-1.65746	down
MEDP1509	Glu-Met	Amino acid and Its metabolites	Small Peptide	C10H18N2O5S	4423-22-7	155373	126449	74314.2	104554	66411.2	133053	87491.2	146755	102734	106261	259695	182786	134007	383695	162570	201092	406816	201678	361971	306028	1.77612	0.000844456	0.00931252	0.424328	-1.23675	down
MEDN1478*053	Glu-Gln	Amino acid and Its metabolites	Small Peptide	C10H17N3O6	-	186167	261133	110903	155613	91497.7	281452	203773	208622	228223	202112	312290	334788	244701	575836	408431	414036	724216	406987	804899	377587	1.75437	0.00108563	0.0103101	0.419112	-1.25459	down
MEDP0054	L-Glutamine	Amino acid and Its metabolites	Amino acids	C5H10N2O3	56-85-9	4.02259e+07	3.92517e+07	1.95057e+07	2.52262e+07	2.71048e+07	5.17793e+07	4.34529e+07	4.93955e+07	4.98183e+07	3.54256e+07	3.54317e+07	4.14276e+07	2.54711e+07	5.41084e+07	6.0966e+07	5.0009e+07	8.20097e+07	6.43131e+07	6.13067e+07	6.17665e+07	1.0969	0.0241136	0.0786872	0.710095	-0.493916	down
MEDN0010	L-Citrulline	Amino acid and Its metabolites	Amino acids	C6H13N3O3	372-75-8	69951.7	76680.6	47536.9	60243.3	73588	6652.42	5554.13	74144.9	110275	82391.6	117298	103184	91553	368952	109158	150754	175779	134985	119588	170577	1.35232	0.0053293	0.027716	0.3937	-1.34483	down
MEDN2064	L-Cysteic acid	Organic acid and Its derivatives	Organic acid and Its derivatives	C3H7NO5S	498-40-8	929887	622700	383925	685381	163222	1.04965e+06	936304	1.00557e+06	781134	734383	1.00111e+06	970541	716925	3.15068e+06	1.98416e+06	1.9005e+06	2.21167e+06	1.19496e+06	2.72036e+06	2.62799e+06	1.54847	0.00218393	0.0161315	0.394621	-1.34146	down
MEDN1959	Pyroglutamic acid	Amino acid and Its metabolites	Amino acids	C5H7NO3	98-79-3	954007	839237	680609	989375	909920	1.24865e+06	1.19195e+06	1.08176e+06	1.16991e+06	1.07669e+06	1.5673e+06	1.2818e+06	1.09923e+06	1.6766e+06	1.99509e+06	1.71578e+06	2.16466e+06	1.31866e+06	1.56859e+06	1.96068e+06	1.751	0.000176432	0.00548936	0.620373	-0.688793	down
MEDP0010	L-Arginine	Amino acid and Its metabolites	Amino acids	C6H14N4O2	74-79-3	4.08799e+06	4.61434e+06	2.85063e+06	4.48349e+06	4.10082e+06	3.87881e+06	3.05238e+06	5.02125e+06	3.71616e+06	3.78042e+06	9.23773e+06	6.89584e+06	4.84196e+06	8.89688e+06	8.73224e+06	8.83059e+06	1.27547e+07	8.2218e+06	6.62712e+06	1.26106e+07	1.9274	0.000124544	0.0052483	0.451643	-1.14674	down
MEDP2324	Arg-Glu	Amino acid and Its metabolites	Small Peptide	C11H21N5O5	15706-89-5	52366.9	66847.3	57663.5	42898.7	17804.2	52873.2	44361.5	57866.4	47873.8	42184.9	90365.3	73807.1	48692.4	124125	114450	129147	282071	62550.5	90704.9	100759	1.54286	0.0134835	0.0563288	0.432303	-1.20989	down
MEDN1558	L-Ascorbyl 6-palmitate	Aldehyde,Ketones,Esters	Esters	C22H38O7	137-66-6	62209	58488.5	71267.1	67151.2	65281.3	65529.7	69126.1	73658.7	65256.1	74654.6	70539.2	81111.9	80314.1	78049.8	83327	77593.2	61889	75309.8	86320.7	85847	1.53059	0.00162308	0.0134393	0.862003	-0.214235	down
MEDN1931*020	L-lyxose	Carbohydrates and Its metabolites	Carbohydrates and Its metabolites	C5H10O5	1949-78-6	1.61716e+06	1.76163e+06	1.90598e+06	1.93098e+06	1.89529e+06	1.58248e+06	1.55397e+06	1.58136e+06	1.7776e+06	1.68603e+06	1.4296e+06	1.80051e+06	1.7147e+06	1.30484e+06	1.42627e+06	1.46879e+06	1.02826e+06	1.50484e+06	1.64881e+06	1.68769e+06	1.13467	0.0173754	0.0629551	1.15173	0.203806	up
MEDP0011	Lysine	Amino acid and Its metabolites	Amino acids	C6H14N2O2	56-87-1	4.31818e+07	4.19951e+07	2.18463e+07	2.85006e+07	3.01254e+07	5.6184e+07	3.94601e+07	4.80718e+07	5.73154e+07	3.94934e+07	4.04155e+07	4.31456e+07	2.72006e+07	5.24302e+07	6.46582e+07	5.52071e+07	9.07526e+07	6.92594e+07	6.88354e+07	6.97583e+07	1.13586	0.0214153	0.072559	0.698298	-0.518086	down
MEDP2545*134	Lys-Gly	Amino acid and Its metabolites	Small Peptide	C8H17N3O3	7563-03-3	397326	348429	277948	377437	335792	298666	437799	496211	490149	506734	647840	571970	373472	647219	590549	558005	1.06929e+06	683222	608770	619785	1.63573	0.00171087	0.013554	0.622671	-0.683459	down
MEDP2580*152	Lys-Asp	Amino acid and Its metabolites	Small Peptide	C10H19N3O5	20556-18-7	139003	147649	155747	123697	163660	155628	116931	201701	147875	155776	185240	182381	170540	173774	148649	232616	215928	160699	231675	178578	1.35481	0.00562571	0.0288648	0.801917	-0.318476	down
MEDP2578	Lys-Asn	Amino acid and Its metabolites	Small Peptide	C10H20N4O4	19908-06-6	88344.4	90798.2	68931.6	89782.4	101553	97887.5	100988	117722	84780.6	90722	121707	101926	93657	107381	100368	116500	135091	98595.8	139956	114737	1.32616	0.00626115	0.0312853	0.824405	-0.278575	down
MEDP0009*130	L-Tyrosine	Amino acid and Its metabolites	Amino acids	C9H11NO3	60-18-4	8.30907e+06	6.20206e+06	4.18941e+06	5.44854e+06	5634596	7.17447e+06	6.36951e+06	8.4327e+06	7.27628e+06	6.51188e+06	1.77625e+07	9.55241e+06	5.04163e+06	1.68589e+07	1.37631e+07	1.16815e+07	2.18037e+07	1.33382e+07	1.40809e+07	1.56632e+07	1.70872	0.000571115	0.00727696	0.469727	-1.09011	down
MEDP1294	Leu-Gly	Amino acid and Its metabolites	Small Peptide	C8H16N2O3	686-50-0	120296	145364	126011	144816	142835	147873	120266	141357	140916	161462	168971	203599	127859	136917	154539	163698	159330	160012	150971	164606	1.19176	0.0192438	0.0670244	0.874691	-0.193155	down
MEDP2307*144	Leu-Leu	Amino acid and Its metabolites	Small Peptide	C12H24N2O3	3303-31-9	20150.6	4390.6	8785.99	5973.58	3938.64	15884.7	22091.3	6182.91	10573	8002.51	20744.9	13719.2	14199.1	21388.7	38238.9	23142.3	34702.5	12534.7	29691.7	19942.2	1.48435	0.00273119	0.0189818	0.464178	-1.10725	down
MEDP0012	L-Ornithine	Amino acid and Its metabolites	Amino acids	C5H13ClN2O2	70-26-8	167865	232436	143457	229397	181868	206873	222312	312351	233705	222320	413694	360885	259708	400314	426334	272280	479663	462115	324445	390276	1.85049	2.86356e-05	0.00280021	0.568007	-0.816019	down
MEDP2556	Pro-Asp	Amino acid and Its metabolites	Small Peptide	C9H14N2O5	85227-98-1	62632.3	129762	80813.5	56529.8	75775	93966.4	74745.8	88947.4	87887	100015	100462	109880	86875.2	193971	141474	93097.9	144461	125577	136384	81834.2	1.30792	0.0118916	0.0515076	0.701041	-0.512429	down
MEDP2555	Pro-Asn	Amino acid and Its metabolites	Small Peptide	C9H15N3O4	107856-82-6	114067	118196	70707.7	134360	104495	99011.3	122688	162681	145469	169734	194014	115167	95960.2	165662	183894	201045	335536	153559	172757	145425	1.11401	0.0390858	0.110671	0.704138	-0.50607	down
MEDN2058*073	Glucaric acid	Carbohydrates and Its metabolites	Sugar acids	C6H10O8	576-42-1	12782.4	13140.8	16744.7	20400.4	12137.7	12031.4	23504.9	18045.9	27193.5	26539.7	30969.3	27296.8	22749.6	33354.7	40040.9	26446.3	55541	25021.1	30974.3	35657.5	1.67472	0.000934723	0.0096567	0.55638	-0.845858	down
MEDN2126	Hyp-Lys	Amino acid and Its metabolites	Small Peptide	C11H21N3O4	-	15898.8	12366.9	6552.32	6392.69	7264.43	9408.26	6102.12	14203.4	8711.08	5233.74	21003.6	11883.9	3780.51	11597	22894.2	10742.5	22361.2	19897.2	24555	16348.1	1.13345	0.00981504	0.0440094	0.558172	-0.841218	down
MEDN0325	Lactic acid	Organic acid and Its derivatives	Organic acid and Its derivatives	C3H6O3	79-33-4	329162	311040	216663	273568	169224	374634	284573	374712	354732	317994	411385	551650	332398	543586	687547	532818	856644	609883	519256	477465	1.7497	0.000272949	0.00613994	0.544361	-0.877366	down
MEDN0019	L-Tryptophan	Amino acid and Its metabolites	Amino acids	C11H12N2O2	73-22-3	16575	16522.2	10680.9	17964.1	14765.3	27359.5	16956.8	29245.3	25750.3	24073.1	37076.7	30454.2	19864.3	42071.7	37015	38594.2	95465.3	41569.9	39331.7	41424.8	1.65317	0.0062412	0.0312853	0.472707	-1.08098	down
MEDP0891	L-Tryptophanamide	Amino acid and Its metabolites	Amino acid derivatives	C11H13N3O	20696-57-5	22040.9	15934	683.43	17472	2942.15	24528.6	19733.1	20214.7	4566.28	20834.3	27754.5	21349.1	27750.6	27750.6	31578.8	28405.3	41242.8	28631.4	30309.7	32959.2	1.23079	0.000347591	0.00672742	0.50028	-0.999192	down
MEDP0024*106	L-Serine	Amino acid and Its metabolites	Amino acids	C3H7NO3	56-45-1	2.59472e+06	3.27228e+06	2.31869e+06	2.65411e+06	2.31402e+06	3.50961e+06	3.76836e+06	4.26418e+06	3.40788e+06	3.06601e+06	5.81024e+06	4.97204e+06	2.9951e+06	8.01997e+06	5.26646e+06	5.0397e+06	8.18113e+06	5.98648e+06	5.76733e+06	8.07798e+06	1.81519	0.00026798	0.00613994	0.518491	-0.947608	down
MEDP2341	Ser-Ser	Amino acid and Its metabolites	Small Peptide	C6H12N2O5	6620-95-7	23118.5	86322	42532.3	73975.3	50866	43613.6	90610.8	62587.9	48089.7	44400.6	89140.9	83243.8	45308	110086	93900.3	83219.4	140628	69368	107285	99585.5	1.3755	0.00344251	0.0217504	0.614167	-0.703297	down
MEDP1912*141	Thr-Leu	Amino acid and Its metabolites	Small Peptide	C10H20N2O4	50299-12-2	32208	33757.7	32540.5	37138.6	36182.4	28751.9	31511.3	51724.6	31929.1	57819.8	84575.5	70280.1	26910	71907.5	74119.6	69615.3	81099.5	102641	116287	62732.1	1.70581	0.000482522	0.00690605	0.491423	-1.02496	down
MEDP2330	Thr-Ser	Amino acid and Its metabolites	Small Peptide	C7H14N2O5	61043-86-5	32469.3	55962.7	38342.3	26557.3	35143	23385	62872	45788.4	52718.7	45327.2	71110.2	88799.1	30514.1	105465	53106	54543.4	93428.1	75849.7	86930.8	84412.8	1.51077	0.0013631	0.0119096	0.562468	-0.830157	down
MEDP2552	Thr-Thr	Amino acid and Its metabolites	Small Peptide	C8H16N2O5	-	13377.1	23954	20156.3	25336.7	14802.2	11385.4	15720.1	18964.7	36424.9	16966.9	27937	17575.7	17262.4	27748.9	24950.3	30672	35145.8	29721.8	53471.2	21956.5	1.16858	0.0413005	0.115621	0.688057	-0.539399	down
MEDP0014*116	Aspartic Acid	Amino acid and Its metabolites	Amino acids	C4H7NO4	56-84-8	8.3215e+06	6.7796e+06	6.38576e+06	9.57602e+06	6.02835e+06	8.96682e+06	7.78664e+06	1.3745e+07	6.21129e+06	8.92686e+06	1.41095e+07	1.0792e+07	7.28162e+06	9.28018e+06	1.06569e+07	1.55097e+07	1.18273e+07	6.97912e+06	1.55362e+07	1.40074e+07	1.22273	0.0158671	0.0600513	0.713295	-0.48743	down
MEDN2131	Asp-Glu	Amino acid and Its metabolites	Small Peptide	C9H14N2O7	6157-06-8	33018.2	29806.1	26904.5	28425.1	20670.9	22599.5	23255.4	37358.8	35981.3	29440.7	48888.6	51986.8	25361.6	38695.2	33469.5	45183.1	42277.2	20193.9	39323.8	56215	1.16779	0.0137722	0.0566672	0.715798	-0.482376	down
MEDP2579*152	Asp-Lys	Amino acid and Its metabolites	Small Peptide	C10H19N3O5	5891-51-0	139003	147649	155747	123697	163660	155628	116931	201701	147875	155776	185240	182381	170540	173774	148649	232616	215928	160699	231675	178578	1.35481	0.00562571	0.0288648	0.801917	-0.318476	down
MEDP0049	L-Asparagine Anhydrous	Amino acid and Its metabolites	Amino acids	C4H8N2O3	70-47-3	1.37408e+06	1.30078e+06	840790	1.29739e+06	1.18394e+06	1.27618e+06	1.33657e+06	1.57066e+06	1.43645e+06	1.46093e+06	1.66527e+06	1.85312e+06	1.27847e+06	2.1233e+06	1.46744e+06	1.40951e+06	2.46829e+06	2.07495e+06	1.70264e+06	2.5248e+06	1.51762	0.00308292	0.0205842	0.704325	-0.505687	down
MEDP2505	Asn-Met	Amino acid and Its metabolites	Small Peptide	C9H17N3O4S	-	59636.8	51261.9	49303.6	97092.8	76330.3	83289.5	105273	16263.5	106311	85298.4	125434	115925	89892	133582	73370.9	76313.3	140989	176259	127389	95368.4	1.19796	0.00604605	0.0305096	0.632349	-0.661208	down
MEDN1922	Asn-Glu	Amino acid and Its metabolites	Small Peptide	C9H15N3O6	20917-58-2	17000.8	19618.9	13654.9	9783.21	12278.5	22331.9	9826.72	17000.3	10493.1	16298.9	24714	23727.9	11209.6	37596.4	19553.8	22331.9	41733.9	20453.1	44809.2	28814.4	1.46148	0.00473316	0.0260933	0.539336	-0.890744	down
MEDP2500	Asn-Ser	Amino acid and Its metabolites	Small Peptide	C7H13N3O5	-	11782.8	6506.99	2056.1	12576.6	8328.82	11784.8	11511.7	7590.64	15723	9560.39	27066.2	24827.9	6718.1	18499.2	26655.3	27693.4	20349.2	10617.9	21966.9	18372.3	1.35051	0.00100867	0.0098863	0.480464	-1.0575	down
MEDN1548	Val-Ala	Amino acid and Its metabolites	Small Peptide	C8H16N2O3	27493-61-4	1.19473e+06	1.35093e+06	1.35002e+06	1.41873e+06	1.57857e+06	1.61179e+06	1.58679e+06	2.12191e+06	1.5444e+06	1.3668e+06	2.792e+06	1.58256e+06	1.61108e+06	1.85297e+06	1.69937e+06	1.76266e+06	1.99437e+06	2.28825e+06	1.5989e+06	1.7434e+06	1.28669	0.0187683	0.0661216	0.799166	-0.323433	down
MEDN1934	Val-Gln	Amino acid and Its metabolites	Small Peptide	C10H19N3O4	42854-54-6	17329.9	9517.88	12331.5	22838.8	15551.2	9687.26	18817	17115	17926.7	14647.3	28516.7	18002.6	15843.6	19529.8	26885.2	41559	18076	24048.8	20175.5	13854.6	1.16201	0.0287415	0.0895024	0.687718	-0.540111	down
MEDP1144*115	L-Isoleucine	Amino acid and Its metabolites	Amino acids	C6H13NO2	73-32-5	6.57016e+06	7.02795e+06	4.90209e+06	6.58389e+06	3.57649e+06	5.81708e+06	5.70494e+06	6.17424e+06	6.17875e+06	7.2765e+06	8.28197e+06	6.93738e+06	5.28987e+06	8.97188e+06	1.0811e+07	8.91512e+06	1.63616e+07	9.81685e+06	1.00052e+07	9.91693e+06	1.54277	0.00373933	0.0226439	0.627568	-0.672157	down
MEDP2131*106	L-Isoserine	Amino acid and Its metabolites	Amino acid derivatives	C3H7NO3	632-13-3	2.59472e+06	3.27228e+06	2.31869e+06	2.65411e+06	2.31402e+06	3.50961e+06	3.76836e+06	4.26418e+06	3.40788e+06	3.06601e+06	5.81024e+06	4.97204e+06	2.9951e+06	8.01997e+06	5.26646e+06	5.0397e+06	8.18113e+06	5.98648e+06	5.76733e+06	8.07798e+06	1.81519	0.00026798	0.00613994	0.518491	-0.947608	down
MEDP0017	Histidine	Amino acid and Its metabolites	Amino acids	C6H9N3O2	71-00-1	6.03694e+06	6.90501e+06	2.68234e+06	5.12784e+06	3.25399e+06	4.48399e+06	3.91029e+06	7.1305e+06	3.75086e+06	4.45464e+06	1.00422e+07	6.21528e+06	3.50719e+06	7.10585e+06	9.6517e+06	6.05134e+06	7.7125e+06	1.00455e+07	5.72772e+06	8.88911e+06	1.34287	0.00498706	0.0269442	0.636923	-0.650808	down
MEDP1651	MG(18:1/0:0/0:0)	GL	MG	C21H40O4	111-03-5	47366.1	44312.2	29830.8	29948.6	45660.6	19297.4	19697.4	27011.7	43569.5	38224.8	29338.3	23479.2	11444.7	25764.3	16600.7	13375.8	15553	18982.3	22115.1	30617.4	1.37282	0.0035066	0.0219737	1.6641	0.734742	up
MEDP1097	MG(18:2/0:0/0:0)	GL	MG	C21H38O4	3443-82-1	135544	116256	66119.6	94289.4	169200	47450.6	57754.9	77140.2	127161	122778	95177.2	84009	31599	77055.1	31383	35575	45921.6	61253.9	44335.9	87665.6	1.23283	0.0117078	0.0510005	1.70663	0.771147	up
MEDP2082	N-(3-Hydroxypropyl)phthalimide	Benzene and substituted derivatives	Benzene and substituted derivatives	C11H11NO3	883-44-3	183827	145319	117914	124727	112632	107039	98218.9	96600	64278.2	75228.3	64902.8	75445.5	48051.6	79964.7	80528.6	65393.1	64946	72897.9	71467.1	79908	1.57286	0.00349344	0.0219737	1.60025	0.678297	up
MEDP1962	N-(3-Indolylacetyl)-L-alanine	Amino acid and Its metabolites	Amino acid derivatives	C13H14N2O3	57105-39-2	28152.4	29423.8	38159.9	35324.9	33339.5	35294.5	40876.9	34057	32478.7	35412	41566.6	39128.3	40115.1	34122.4	41007.5	45352.7	36334.1	37955.8	35492.6	35509	1.21809	0.0138657	0.0566695	0.886016	-0.174596	down
MEDN1125	N,N′-dicyclohexylcarbodiimide	Alcohol and amines	Polyamines	C13H22N2	538-75-0	8.98412e+06	8.8542e+06	9.62873e+06	9.93678e+06	1.23351e+07	1.28676e+07	1.19217e+07	1.35754e+07	1.19686e+07	1.11486e+07	1.23e+07	1.37015e+07	1.30875e+07	1.0888e+07	1.35772e+07	1.29111e+07	1.2894e+07	1.27204e+07	1.3395e+07	1.25251e+07	1.24998	0.0135791	0.0565736	0.868913	-0.202716	down
MEDP1663	N,N-Dimethylarginine	Amino acid and Its metabolites	Amino acid derivatives	C8H18N4O2	30315-93-6	66087.1	134486	62628.4	96765.2	79562.8	100348	98573.2	124705	31853.6	97784.5	193902	164882	91670.4	250442	185167	197504	329052	171626	176392	177593	1.66268	0.000319404	0.0064259	0.460623	-1.11834	down
MEDP1472	N'-Methyl-2-pyridone-5-carboxamide	Heterocyclic compounds	Pteridines and derivatives	C7H8N2O2	701-44-0	252562	280032	210156	248219	150768	205138	362799	260622	164033	185616	472468	299906	255503	731791	456406	615395	1.18525e+06	463031	736520	624146	1.74973	0.00228938	0.0167486	0.397223	-1.33198	down
MEDP1788	N4-Acetylcytidine-triphosphate	Nucleotide and Its metabolites	Nucleotide and Its metabolites	C11H18N3O15P3	-	258292	289147	268162	285828	290788	295017	312361	305175	300035	309954	306509	313655	338531	290199	323350	301191	328852	376369	322862	304745	1.37061	0.00699592	0.0340661	0.909083	-0.137517	down
MEDP1954	N6-(2-Hydroxyethyl)adenosine	Nucleotide and Its metabolites	Nucleotide and Its metabolites	C12H17N5O5	4338-48-1	38004.6	37596.3	28425.6	879.003	19246.8	27050.4	59093.5	38005.9	34304.5	21802.2	57751.8	35039.3	27512.5	62223.1	48020	54297.1	133462	64851.5	85783.3	62856.9	1.11332	0.00792082	0.0377288	0.481814	-1.05345	down
MEDP0880	N-Alpha-Acetyl-L-Asparagine	Amino acid and Its metabolites	Amino acid derivatives	C6H10N2O4	4033-40-3	1.12666e+06	980240	846202	910448	820378	717668	780329	1.12717e+06	960903	780857	2.14025e+06	2.09477e+06	1.28896e+06	2.49456e+06	1.92085e+06	2.2617e+06	3.73257e+06	2.11673e+06	1.88365e+06	2.7273e+06	2.01811	6.81649e-05	0.00398228	0.399396	-1.32411	down
MEDP1792	N-methyl-4-aminobutyric acid	Amino acid and Its metabolites	Amino acid derivatives	C5H11NO2	1119-48-8	142457	299998	138747	218361	137851	124247	173888	309077	219362	169740	312931	271212	160052	403924	356046	728066	942508	506840	674269	482019	1.63032	0.00371992	0.0226439	0.399707	-1.32299	down
MEDP0878*123	N-Methyl-L-Glutamate	Amino acid and Its metabolites	Amino acid derivatives	C6H11NO4	35989-16-3	772327	757401	535121	670864	727924	667869	605876	705534	1.0995e+06	627831	680061	846133	856518	1.4232e+06	1.41897e+06	1.00346e+06	1.81718e+06	1.21955e+06	1.71361e+06	1.2311e+06	1.5874	0.00215212	0.0159737	0.587255	-0.767941	down
MEDP1177	N-Methyl-α-aminoisobutyric acid	Amino acid and Its metabolites	Amino acid derivatives	C5H11NO2	2566-34-9	1.27982e+06	3.27863e+06	1.33731e+06	2.64824e+06	1.43136e+06	3.17614e+06	3.16077e+06	5.45077e+06	3.94511e+06	3.88356e+06	8.05739e+06	6.99876e+06	2.88936e+06	4.67156e+06	8.34625e+06	7.2258e+06	2.46321e+07	8.83096e+06	6.10524e+06	8.50788e+06	1.63442	0.0146737	0.0582934	0.343032	-1.54359	down
MEDP0868*104	N-Methylalanine	Amino acid and Its metabolites	Amino acid derivatives	C4H9NO2	3913-67-5	2.11394e+07	2.1774e+07	2.34466e+07	2.22094e+07	2.25005e+07	2.10848e+07	2.29093e+07	2.17636e+07	2.31082e+07	2.16667e+07	1.8739e+07	2.30846e+07	2.29339e+07	2.01063e+07	1.85621e+07	2.04643e+07	1.88008e+07	1.98207e+07	2.05743e+07	2.04515e+07	1.34888	0.00676536	0.0332612	1.08875	0.122679	up
MEDP1996	N-Formylglycine	Amino acid and Its metabolites	Amino acids	C3H5NO3	2491-15-8	2.27493e+07	2.09617e+07	2.7513e+07	2.31105e+07	2.47179e+07	2.05738e+07	2.34264e+07	2.42274e+07	2.60097e+07	2.38126e+07	2.10486e+07	2.37021e+07	2.6478e+07	1.88663e+07	1.82761e+07	2.22483e+07	1.9042e+07	2.19917e+07	2.08806e+07	2.00908e+07	1.1092	0.0292149	0.0903109	1.11512	0.157203	up
MEDN0843	N-Amidino-L-Aspartate	Amino acid and Its metabolites	Amino acid derivatives	C5H9N3O4	6133-30-8	62796.4	64755.9	43082.6	51973	45042.1	55340	55293.6	143421	63519.9	61607.1	107196	88230.5	66498.4	138300	110673	116185	204615	88516.5	85046.1	165346	1.55608	0.00493515	0.0268535	0.552562	-0.855793	down
MEDN0579	N-lactoyl-phenylalanine	Amino acid and Its metabolites	Amino acid derivatives	C12H15NO4	183241-73-8	46089.1	43506.5	27788.1	45725.6	26313	48791.5	40791.4	59430.8	39201.3	35780	63539.6	61884.8	43123.3	120598	108179	90246	120912	122126	117075	107880	1.83728	0.000169286	0.00548936	0.432642	-1.20875	down
MEDP2346*104	N-Ethylglycine	Amino acid and Its metabolites	Amino acid derivatives	C4H9NO2	627-01-0	2.11394e+07	2.1774e+07	2.34466e+07	2.22094e+07	2.25005e+07	2.10848e+07	2.29093e+07	2.17636e+07	2.31082e+07	2.16667e+07	1.8739e+07	2.30846e+07	2.29339e+07	2.01063e+07	1.85621e+07	2.04643e+07	1.88008e+07	1.98207e+07	2.05743e+07	2.04515e+07	1.34888	0.00676536	0.0332612	1.08875	0.122679	up
MEDP2478	N-acetyl-D-phenylalanine	Amino acid and Its metabolites	Amino acid derivatives	C11H13NO3	10172-89-1	148882	145780	159627	149274	140801	147735	157625	150360	140413	161441	143632	126181	141579	145255	136962	160843	130825	135856	122437	116540	1.32377	0.00867983	0.0401976	1.10428	0.143102	up
MEDP0066	N-Acetyl-L-Tyrosine	Amino acid and Its metabolites	Amino acid derivatives	C11H13NO4	537-55-3	261578	249095	263071	247256	280102	272598	249708	298048	294016	268532	321598	282738	292888	316844	294649	282879	263410	310147	281277	324648	1.43595	0.00374684	0.0226439	0.903377	-0.1466	down
MEDP2634	Ethyl N-acetyl-L-tyrosinate	Amino acid and Its metabolites	Amino acid derivatives	C13H17NO4	840-97-1	51223	58192.2	81016.9	70859.8	67220	67262.4	57604.7	65107.8	74938.4	56090.7	75792.4	81770.1	75343	75845.7	70141.9	75361.4	83772.8	62373.3	74024.1	78626.9	1.26542	0.00924638	0.0421995	0.862512	-0.213384	down
MEDP1916	N-Acetyl-L-phenylalanine	Amino acid and Its metabolites	Amino acid derivatives	C11H13NO3	2018-61-3	148882	145780	159627	149274	140801	147735	157625	150360	140413	161441	143632	126181	141579	145255	136962	160843	130825	135856	122437	116540	1.32377	0.00867983	0.0401976	1.10428	0.143102	up
MEDP0373	N-Acetylglycine	Amino acid and Its metabolites	Amino acid derivatives	C4H7NO3	543-24-8	2.79551e+07	5.81991e+07	3.4186e+07	5.36724e+07	3.29844e+07	5.08936e+07	4.32668e+07	7.59796e+07	5.81601e+07	6.08244e+07	9.45908e+07	7.70294e+07	5.31855e+07	6.0919e+07	8.20363e+07	8.80979e+07	1.14745e+08	9.43946e+07	7.11363e+07	7.74272e+07	1.60577	0.000441171	0.00690605	0.609814	-0.713559	down
MEDN0827	N-acetylornithine	Amino acid and Its metabolites	Amino acid derivatives	C7H14N2O3	6205-08-9	806791	788206	579565	763561	627511	589147	514416	960197	685228	811980	1.48185e+06	1.64864e+06	880883	2.31594e+06	1.72803e+06	1.78438e+06	2.85702e+06	1.60521e+06	1.53694e+06	2.6423e+06	1.95835	0.00015103	0.0052483	0.385614	-1.37477	down
MEDN0058	N-Acetylneuraminic Acid(SA)	Amino acid and Its metabolites	Amino acid derivatives	C11H19NO9	131-48-6	71546.2	129378	61813.7	69277.7	56482.1	82579.6	42138.4	106055	128587	74000	110505	67101.7	75817.3	136513	124758	147041	233510	177718	130320	163959	1.34646	0.0086178	0.0401726	0.601106	-0.734309	down
MEDP2336	O-Acetyl-L-homoserine	Amino acid and Its metabolites	Amino acid derivatives	C6H11NO4	7540-67-2	115111	103651	143369	148699	79033.8	113084	80058.8	198997	124182	90297.6	188526	137171	120349	138216	165484	204279	254607	186469	189401	154981	1.40361	0.00510498	0.0270141	0.687838	-0.539859	down
MEDP1096	PC(12:0/12:0)	GP	PC	C28H56NO8P	3436-44-0	37454.6	28611.2	19229.6	49002.6	20600.9	33984.4	23904.9	32685.6	30692.4	55619.6	119692	36488.2	33804.2	59312	90380.1	70741.8	91329.2	75264.9	76013.9	101868	1.69187	0.000675194	0.00819342	0.439513	-1.18602	down
MEDN2266	PI(15:0/2:0)	GP	PI	C26H49O13P	-	75167.4	33626.8	49473.6	52951.5	25229.2	29612.5	41310.4	41316.3	48880.1	56286.2	50897.9	86978.8	50029.9	64799.6	64962.9	92231.4	84538.8	85279.5	78316.3	73886.6	1.57377	0.00053855	0.00723871	0.620086	-0.689461	down
MEDN2262	PS(22:0)	GP	PS	C28H54NO10P	-	56567.1	68792.7	79573.6	73503.3	72562.9	85076.8	87967.4	80155.1	108627	101149	76021.9	95063.6	107688	93986	91433.6	101554	99503.4	85164.3	111185	95596.1	1.18523	0.0260717	0.0827046	0.850373	-0.233833	down
MEDP0079	S-(5-Adenosy)-L-Homocysteine	Amino acid and Its metabolites	Amino acid derivatives	C14H20N6O5S	979-92-0	41000.9	90189.6	33208.6	24485.7	41794.7	34545.5	42315.2	90851.8	47674.6	75587.6	100045	81602.6	56988.3	112042	125800	131724	241199	97770.6	138618	89791.2	1.63076	0.00254368	0.0182596	0.443741	-1.17221	down
MEDP2213	Scriptaid	Benzene and substituted derivatives	Benzene and substituted derivatives	C18H18N2O4	287383-59-9	8626.91	10654	6612.38	7760.29	19345.2	11251.2	12650.2	11444.7	15409.8	10045.3	11472	17558.7	17168	10035	17456.3	22528	14431.7	12291.3	14820.5	13143.5	1.04901	0.038714	0.110025	0.754117	-0.40714	down
MEDP0442	Sn-Glycero-3-Phosphocholine	Tryptamines,Cholines,Pigments	Cholines	C8H20NO6P	28319-77-9	1.00041e+08	7.47441e+07	5.2923e+07	5.1588e+07	6.06098e+07	4.54751e+07	6.22583e+07	6.92507e+07	5.69406e+07	9.00648e+07	7.03016e+07	7.86412e+07	5.1831e+07	8.31506e+07	8.78561e+07	7.64305e+07	1.0624e+08	8.65937e+07	8.31836e+07	9.63917e+07	1.06544	0.0439729	0.120062	0.809017	-0.305759	down
MEDN2287	alpha-Methoxy-1H-indole-3-propanoic acid	Heterocyclic compounds	Indole and Its derivatives	C12H13NO3	-	7.42928e+06	8.26688e+06	7.60384e+06	7.77036e+06	7.69187e+06	7.76952e+06	7.76853e+06	7.74663e+06	8.07731e+06	7.92684e+06	8.87787e+06	7.82377e+06	8.31135e+06	8.06029e+06	8.23391e+06	7.94618e+06	8.77283e+06	7.90175e+06	9.22589e+06	8.94422e+06	1.44182	0.00451313	0.0253698	0.928096	-0.107654	down
MEDN1965	α-Hydroxyglutaric Acid (sodium salt)	Organic acid and Its derivatives	Organic acid and Its derivatives	C5H8O5	40951-21-1	480259	339412	314303	464932	484177	606098	567215	518117	560857	457630	803540	605646	566775	916714	988246	815832	960865	575063	689909	998984	1.71203	0.000189342	0.00567654	0.605056	-0.724859	down
MEDP1005*102	β-Alanine	Amino acid and Its metabolites	Amino acids	C3H7NO2	107-95-9	1.50879e+06	1.51781e+06	1.80643e+06	2.08173e+06	2.02523e+06	1.95612e+06	1.56865e+06	1.49756e+06	1.28068e+06	1.51411e+06	1.8352e+06	1.54431e+06	1.63119e+06	1.38632e+06	987746	1.466e+06	959484	1.53039e+06	1.36558e+06	1.09576e+06	1.11413	0.0292373	0.0903109	1.21411	0.279899	up
MEDN2135	γ-Glu-Met	Amino acid and Its metabolites	Small Peptide	C10H18N2O5S	17663-87-5	32905.3	30705.6	13662.7	17249.8	10013.8	31076.5	25815.3	35525.6	31486.7	26010.3	61068	42021.5	34194	84315.2	47137.7	53143.2	87148.2	55363.3	71495.2	63493.2	1.78137	7.56504e-05	0.00413105	0.424525	-1.23608	down
MEDN1940*053	γ-Glu-Gln	Amino acid and Its metabolites	Small Peptide	C10H17N3O6	10148-81-9	186167	261133	110903	155613	91497.7	281452	203773	208622	228223	202112	312290	334788	244701	575836	408431	414036	724216	406987	804899	377587	1.75437	0.00108563	0.0103101	0.419112	-1.25459	down
MEDP1860	Glu-Leu	Amino acid and Its metabolites	Small Peptide	C11H20N2O5	2566-39-4	177947	176193	127036	152200	70959.5	214711	125759	214373	165949	113594	292656	195775	192354	539527	276928	274794	431035	311406	505137	405334	1.7438	0.000700877	0.00837219	0.449269	-1.15435	down
MEDN1126*077	Gamma-Mercholic Acid	Bile acids	Bile acids	C24H40O5	547-75-1	90139.3	89015.7	85476.3	76280.7	63547.6	65645.1	70363.8	106679	84659.1	86637.3	116514	41972.6	76725.9	210211	532203	261519	231447	256811	193069	347141	1.4406	0.0101734	0.0452182	0.360928	-1.47022	down
MEDN0211*022	Arabitol	Carbohydrates and Its metabolites	Sugar alcohols	C5H12O5	488-82-4	84741.7	79807	60780.7	84254.7	38452.2	94534.1	104721	110000	92057.1	71985.7	94497.8	89164.1	74441.2	236574	140155	159758	178282	146442	248625	177694	1.53071	0.0036239	0.0222528	0.53139	-0.912157	down
MEDP0390	Arainosine	Nucleotide and Its metabolites	Nucleotide and Its metabolites	C10H12N4O5	7013-16-3	2.67988e+06	4.51649e+06	2.13767e+06	2.44223e+06	2.43348e+06	2.57834e+06	3.04484e+06	4.79696e+06	4.03887e+06	4.04597e+06	6.91801e+06	8.51586e+06	4.67702e+06	5.11612e+06	1.07286e+07	7.63574e+06	1.14928e+07	7.45064e+06	9.80396e+06	5.4853e+06	1.85693	0.000117385	0.0052483	0.420368	-1.25028	down
MEDP2002*115	Aminolevulinic acid	Organic acid and Its derivatives	Organic acid and Its derivatives	C5H9NO3	106-60-5	6.57016e+06	7.02795e+06	4.90209e+06	6.58389e+06	3.57649e+06	5.81708e+06	5.70494e+06	6.17424e+06	6.17875e+06	7.2765e+06	8.28197e+06	6.93738e+06	5.28987e+06	8.97188e+06	1.0811e+07	8.91512e+06	1.63616e+07	9.81685e+06	1.00052e+07	9.91693e+06	1.54277	0.00373933	0.0226439	0.627568	-0.672157	down
MEDN1916	L-Cysteinesulfinic Acid	Amino acid and Its metabolites	Amino acid derivatives	C3H7NO4S	1115-65-7	65178.6	64616.2	47534.6	56690.9	25003.8	59849.4	76811	92493.4	59573.6	62562.2	72430.8	76819.4	78403.5	165559	103946	117368	162655	93233.3	137846	122076	1.62438	0.000851024	0.00931252	0.53994	-0.889129	down
MEDN0156	Cytidine-5-Monophosphate	Nucleotide and Its metabolites	Nucleotide and Its metabolites	C9H14N3O8P	63-37-6	136276	142922	83551.8	66531.8	88221.9	79775.8	108147	245085	144214	122788	291173	173425	124142	236696	295902	255793	499776	254862	234588	268877	1.6736	0.0012846	0.0114195	0.462013	-1.11399	down
MEDP0165	Cytosine	Nucleotide and Its metabolites	Nucleotide and Its metabolites	C4H5N3O	71-30-7	246813	915887	241870	358801	367347	585675	243890	495178	667036	527251	1.20641e+06	807443	542374	1.33919e+06	2.04397e+06	1.25794e+06	1.69396e+06	940887	1.50246e+06	796503	1.70577	0.000451702	0.00690605	0.383291	-1.38349	down
MEDP1033	Benzaldehyde	Benzene and substituted derivatives	Benzene and substituted derivatives	C7H6O	100-52-7	3.32881e+06	3.10934e+06	3.21931e+06	3.22707e+06	3.41572e+06	3.70439e+06	3.05549e+06	3.5011e+06	3.58416e+06	3.55888e+06	3.45487e+06	3.5249e+06	3.26862e+06	3.97417e+06	3.7743e+06	3.23036e+06	3.99057e+06	3.57339e+06	3.8961e+06	3.83311e+06	1.16137	0.0226981	0.0754465	0.922889	-0.115771	down
MEDN0196	Pyrroloquinoline Quinone	Organic acid and Its derivatives	Organic acid and Its derivatives	C14H6N2O8	72909-34-3	65352	82696.1	22784.1	43461.7	79114.8	50675.2	61653.2	75169.3	51508.6	68394.5	109628	85778	55893.7	136936	136432	104087	159700	111462	131251	130822	1.60698	0.000135513	0.0052483	0.517053	-0.951617	down
MEDP1093	Allopurinol	Nucleotide and Its metabolites	Nucleotide and Its metabolites	C5H4N4O	315-30-0	4.68417e+06	6.43556e+06	4.32738e+06	4.20245e+06	4.03455e+06	4.73302e+06	5.04397e+06	7.57602e+06	6.1537e+06	6.87169e+06	1.3427e+07	1.39336e+07	7.41912e+06	7.98213e+06	1.58453e+07	1.26929e+07	2.08739e+07	1.25342e+07	1.18158e+07	8.97169e+06	1.87863	0.000234473	0.00613994	0.430792	-1.21494	down
MEDN0062	N-Propionylglycine	Amino acid and Its metabolites	Amino acids	C5H9NO3	21709-90-0	51790.4	38841.7	35316.6	47562.4	37827.1	62039.8	41525.4	66719.8	65748.6	42392.8	99221.1	63830.9	47105.7	103861	95757.6	78668.1	153312	78809.6	78550.2	105272	1.67347	0.00121572	0.0111978	0.541543	-0.884852	down
MEDP1470	Diethyl-2-methyl-3-oxosuccinate	Aldehyde,Ketones,Esters	Aldehydes	C9H14O5	759-65-9	150016	151231	143529	150399	132724	157301	136463	147032	147966	139896	170398	183779	146613	149158	157791	156649	171327	164453	181829	159631	1.53554	0.00125528	0.0112241	0.887263	-0.172566	down
MEDN0536	estrone 3-sulfate	Hormones and hormone related compounds	Hormones and hormone related compounds	C18H22O5S	481-97-0	62260.4	57844.4	54306.5	57989	66762.6	60755.3	61177.8	60076.9	65114.9	59913.6	68041.7	66876.5	71280	65691.7	58757.6	59093	66430.9	66552.2	70809.7	70049	1.33486	0.00505951	0.0270141	0.913529	-0.130478	down
MEDP0170	Hypoxanthine	Nucleotide and Its metabolites	Nucleotide and Its metabolites	C5H4N4O	68-94-0	1.8802e+07	1.16491e+07	8.35415e+06	8.20335e+06	1.46979e+07	1.69761e+07	1.29695e+07	2.07218e+07	1.07042e+07	2.22036e+07	4.33551e+07	2.14675e+07	2.9932e+07	4.51656e+07	3.49104e+07	3.1357e+07	3.60556e+07	3.48666e+07	3.00317e+07	5.09605e+07	1.90733	7.93088e-06	0.00134737	0.405699	-1.30152	down
MEDN2265	Norethindrone acetate	Hormones and hormone related compounds	Hormones and hormone related compounds	C22H28O3	51-98-9	26733.7	26981.3	27020.4	29296.3	31603.5	33175.9	35134.3	33336.9	32409.1	33678.2	34093	34138.3	32074.9	33050.5	34527.4	31870.6	38484.4	34126.3	36263	33332.9	1.2543	0.014268	0.05741	0.904692	-0.144502	down
MEDN1723*077	Cholic acid	Bile acids	Bile acids	C24H40O5	81-25-4	90139.3	89015.7	85476.3	76280.7	63547.6	65645.1	70363.8	106679	84659.1	86637.3	116514	41972.6	76725.9	210211	532203	261519	231447	256811	193069	347141	1.4406	0.0101734	0.0452182	0.360928	-1.47022	down
MEDP1171	Butenoyl-PAF	Others	Others	C28H56NO7P	474944-25-7	28076.2	22983.2	8760.08	25110.3	12432.5	22016.1	13087.3	21704.4	25464.1	28276.2	41912.4	16189.9	12738.1	36852.1	26885.5	26753.4	56024.3	28255.8	35546.5	44626.9	1.06763	0.0254393	0.0813622	0.638183	-0.647957	down
MEDN1145	P-chlorophenylalanine	Benzene and substituted derivatives	Phenolic acids	C9H10ClNO2	7424-00-2	3.19525e+06	3.3314e+06	3.2059e+06	3.27441e+06	3.33098e+06	3.40701e+06	3.24665e+06	3.54025e+06	3.37484e+06	3.58853e+06	3.57828e+06	3.61632e+06	3.49762e+06	3.43938e+06	3.51198e+06	3.47083e+06	3.2862e+06	3.44509e+06	3.3911e+06	3.52161e+06	1.16088	0.0257566	0.0820454	0.963658	-0.0534076	down
MEDN0554	Tyrosol	Benzene and substituted derivatives	Benzene and substituted derivatives	C8H10O2	501-94-0	412274	412599	418473	423133	384984	398391	403140	410384	419115	422182	417646	415392	435462	399416	406443	428932	437540	465048	450815	463320	1.26766	0.0195999	0.0681097	0.950153	-0.0737681	down
MEDN2184	4-Nitrobenzoic acid	Benzene and substituted derivatives	Benzene and substituted derivatives	C7H5NO4	62-23-7	5.21103e+06	5.16415e+06	5.26143e+06	5.31764e+06	5.27683e+06	5.42871e+06	5.29269e+06	5.57206e+06	5.44355e+06	5.34725e+06	5.82048e+06	5.47959e+06	5.57849e+06	5.36979e+06	5.53863e+06	5.39314e+06	5.57298e+06	5.5496e+06	5.68227e+06	5.65952e+06	1.5843	0.000751188	0.00870126	0.958142	-0.061688	down
MEDP1480	Anserine	Amino acid and Its metabolites	Small Peptide	C10H16N4O3	584-85-0	4.4362e+06	1.17237e+07	3.56605e+06	8.56508e+06	2.1812e+06	5.0401e+06	5.06231e+06	1.57378e+07	3.52742e+06	5.0753e+06	2.19941e+07	1.55283e+07	4.58094e+06	1.549e+07	3.40308e+07	8.07452e+06	1.53241e+07	3.08061e+07	1.40388e+07	1.23008e+07	1.51115	0.00575933	0.0292612	0.377045	-1.40719	down
MEDN0431	2-(Dimethylamino)Guanosine	Nucleotide and Its metabolites	Nucleotide and Its metabolites	C12H17N5O5	2140-67-2	9532.33	7459.54	7778.49	9232.61	1170.8	8078.38	17840.5	5278.07	11352.8	8988.05	13031.8	13098.1	14798.6	22459.7	11564.1	20452.3	27101.9	18639.4	17285.6	22110.3	1.48372	0.000288658	0.00631505	0.480285	-1.05804	down
MEDN1090	Dioxindole	Heterocyclic compounds	Indole and Its derivatives	C8H7NO2	61-71-2	1.48513e+06	1.44201e+06	1.50804e+06	1.50947e+06	1.55542e+06	1.44761e+06	1.54079e+06	1.49145e+06	1.50395e+06	1.59797e+06	1.56475e+06	1.49509e+06	1.60818e+06	1.55924e+06	1.65701e+06	1.53188e+06	1.49903e+06	1.60694e+06	1.54955e+06	1.58868e+06	1.21895	0.0169693	0.0623704	0.963059	-0.0543037	down
MEDN0391	DHA	FA	FFA	C22H32O2	6217-54-5	25389	26697.9	21826.3	44486.4	29440.6	50991.3	31109.7	24391.6	57666.5	38563.8	86857.4	84402.2	63603.7	49937.1	66776.8	72299.3	84732.1	93660.2	56422.3	45299.3	1.75198	5.49209e-05	0.0037429	0.497966	-1.00588	down
MEDP0128	Diethanolamine	Alcohol and amines	Amines	C4H11NO2	111-42-2	173787	227863	178685	209183	182631	280931	230725	254379	215021	211102	482552	389122	239598	486584	389170	380221	513299	405950	383253	557611	1.96429	2.50776e-05	0.00273883	0.511976	-0.965851	down
MEDP1918	Farnesylacetone	Aldehyde,Ketones,Esters	Ketones	C18H30O	1117-52-8	1.25049e+06	1.1901e+06	621352	919852	1.58594e+06	463806	533534	722940	1.15921e+06	1.28208e+06	798465	653528	339707	710646	326211	300285	490941	396142	472274	700077	1.42132	0.00441383	0.0253034	1.87525	0.907083	up
MEDN0245	Pantothenic acid	CoEnzyme and vitamins	CoEnzyme and vitamins	C9H17NO5	79-83-4	2.25827e+06	1.74714e+06	1.64819e+06	1.87815e+06	1.59066e+06	1.60607e+06	1.82612e+06	1.8573e+06	2.16756e+06	3.68431e+06	2.88956e+06	3.56719e+06	1.66118e+06	3.55866e+06	4.15078e+06	4.16072e+06	3.83468e+06	4.60821e+06	4.78381e+06	4.45222e+06	1.73821	0.000164982	0.00548936	0.537971	-0.894399	down
MEDP0006	L-Glycine	Amino acid and Its metabolites	Amino acids	C2H5NO2	56-40-6	526834	484419	477256	509672	420556	469265	485410	521869	481364	485437	499589	629347	520861	654069	549454	508080	740052	579101	706375	710780	1.62211	0.00178853	0.0140869	0.797362	-0.326693	down
MEDP1670	Gly-Gly-Phe	Amino acid and Its metabolites	Small Peptide	C13H17N3O4	6234-26-0	592337	579145	556804	582195	494597	440623	559167	515747	541346	512952	537426	451194	418351	472666	425471	560044	482125	419479	409349	381299	1.46146	0.00282709	0.0193474	1.17938	0.238029	up
MEDP2546*135	Gly-Glu	Amino acid and Its metabolites	Small Peptide	C7H12N2O5	7412-78-4	297814	299584	273107	365230	222859	240954	389084	390184	418479	414255	550937	736163	300739	563248	671958	675734	1.08861e+06	691675	622211	649039	1.77767	0.00040587	0.00688118	0.505556	-0.984057	down
MEDP2312*134	Gly-Lys	Amino acid and Its metabolites	Small Peptide	C8H17N3O3	997-62-6	397326	348429	277948	377437	335792	298666	437799	496211	490149	506734	647840	571970	373472	647219	590549	558005	1.06929e+06	683222	608770	619785	1.63573	0.00171087	0.013554	0.622671	-0.683459	down
MEDP2335	Gly-Thr	Amino acid and Its metabolites	Small Peptide	C6H12N2O4	7093-70-1	45892.8	57491	60241	39047.7	45169.1	35502.4	39694	49688.7	66271.5	60267.7	61269.8	52811.8	46936.1	55228.3	59821.3	64028.4	104490	65688.7	63560.4	67410.1	1.19978	0.0296955	0.0913932	0.778588	-0.361067	down
MEDN2302	Licochalcone B	Benzene and substituted derivatives	Benzene and substituted derivatives	C16H14O5	58749-23-8	489714	511762	488675	509006	532538	544824	519730	519178	537916	527376	567434	539323	554558	562378	537656	567381	563475	579706	599137	563671	1.7994	3.10772e-05	0.00280021	0.919428	-0.121192	down
MEDP0387	L-Homoarginine	Amino acid and Its metabolites	Amino acids	C7H16N4O2	156-86-5	381961	368509	104266	187463	302806	560064	377274	341904	715380	135931	157154	87504.8	98679.8	123808	177043	171305	240565	263505	319456	261400	1.03004	0.0300333	0.0918419	1.82884	0.870925	up
MEDP2353	Glu-Cit	Amino acid and Its metabolites	Small Peptide	C11H20N4O6	-	46130.5	75033.8	42425.8	14124.2	40409.7	48495.2	30418.8	60855.2	50045.7	50054.2	104744	62308.4	63794.5	88337.4	157095	81819.3	30427	120731	106993	87366.1	1.41008	0.00304346	0.0204998	0.506845	-0.980383	down
MEDP2325	Glu-His	Amino acid and Its metabolites	Small Peptide	C11H16N4O5	37460-15-4	73089.9	67265	25786.4	48194	32920.1	44414.7	57838.1	63790.2	61164.8	46919.4	118466	74069.9	51857.5	131626	56222.4	87732.6	158340	45613	141722	54915.5	1.21538	0.0161454	0.0609539	0.566372	-0.820177	down
MEDP2355*135	Glu-Gly	Amino acid and Its metabolites	Small Peptide	C7H12N2O5	1948-29-4	297814	299584	273107	365230	222859	240954	389084	390184	418479	414255	550937	736163	300739	563248	671958	675734	1.08861e+06	691675	622211	649039	1.77767	0.00040587	0.00688118	0.505556	-0.984057	down
MEDP2333	γ-Glu-Lys	Amino acid and Its metabolites	Small Peptide	C11H21N3O5	5891-53-2	1.35281e+06	1.53971e+06	545739	498568	371621	1.86306e+06	1.14244e+06	915032	1.14668e+06	695490	831461	1.67877e+06	1.01256e+06	2.99505e+06	1.82721e+06	1.18828e+06	3.69094e+06	1.31671e+06	3.60279e+06	2.24466e+06	1.29052	0.0153206	0.0595295	0.493964	-1.01752	down
MEDP2348	Glu-Ser	Amino acid and Its metabolites	Small Peptide	C8H14N2O6	5875-38-7	140431	158639	86220.9	97991.5	72954.6	122172	187900	175831	104670	104664	185966	215746	192014	333277	170744	245549	462491	176999	335028	288143	1.71071	0.00123299	0.0112217	0.480236	-1.05818	down
MEDP0890	Lumichrome	Heterocyclic compounds	Heterocyclic compounds	C12H10N4O2	1086-80-2	53416.1	50791.9	32646.8	38811.4	20236.4	33973.2	59350.9	65052.7	52327.1	48201.1	69811.4	88692.9	33558.5	103062	74899.3	77411.2	135682	127634	87360.6	103683	1.59999	0.000842377	0.00931252	0.504336	-0.987542	down
MEDN0039	Glutathione Reducedform	Amino acid and Its metabolites	Small Peptide	C10H17N3O6S	70-18-8	671075	853533	260788	320549	159281	686507	655787	1.16361e+06	1.06787e+06	827596	1.28759e+06	1.27063e+06	468000	1.02058e+06	2.12235e+06	1.46724e+06	3.73681e+06	1.55043e+06	1.19208e+06	1.87829e+06	1.43324	0.00886894	0.0406006	0.416819	-1.26251	down
MEDP0250	Riboflavin	CoEnzyme and vitamins	CoEnzyme and vitamins	C17H20N4O6	83-88-5	197148	125669	166984	98480.8	63476.8	119251	508598	179470	156766	116747	314616	292311	270100	887499	412746	416230	563702	582273	447394	428982	1.76906	0.000793999	0.00907295	0.375356	-1.41367	down
MEDN1018*022	Ribitol	Carbohydrates and Its metabolites	Sugar alcohols	C5H12O5	488-81-3	84741.7	79807	60780.7	84254.7	38452.2	94534.1	104721	110000	92057.1	71985.7	94497.8	89164.1	74441.2	236574	140155	159758	178282	146442	248625	177694	1.53071	0.0036239	0.0222528	0.53139	-0.912157	down
MEDN1758*064	Dextrin	Carbohydrates and Its metabolites	Sugars	C18H32O16	9004-53-9	48044	40620.9	17307.1	26543.3	19791	18424.2	30022.6	42030	15925.9	29341.2	60710.2	45991.5	13348.7	41802.7	94097	32028	31485	81408.7	35469	51765.9	1.05595	0.0354525	0.103251	0.590138	-0.760876	down
MEDP2326	Cyclocreatine	Nucleotide and Its metabolites	Nucleotide and Its metabolites	C5H9N3O2	35404-50-3	1.54817e+06	1.5658e+06	1.48175e+06	1.72931e+06	1.37597e+06	1.67772e+06	1.45616e+06	1.68731e+06	1.42937e+06	1.4527e+06	1.55934e+06	1.32698e+06	1.28691e+06	1.4069e+06	1.27367e+06	1.40093e+06	1.40219e+06	1.26494e+06	1.31764e+06	1.34626e+06	1.52175	0.00147255	0.0125085	1.13385	0.181235	up
MEDN2295	Estradiol cypionate	Hormones and hormone related compounds	Hormones and hormone related compounds	C26H36O3	313-06-4	89027.3	90304.9	78696.6	66980.5	73963.1	106175	79404.7	83559	76864	84961.2	126591	82331.9	102119	90295.2	98741	90780.8	113140	88166.3	98973.7	82325.2	1.14056	0.0197938	0.0686022	0.852559	-0.230128	down
MEDP2528	Cycloleucine	Amino acid and Its metabolites	Amino acid derivatives	C6H11NO2	52-52-8	4.28447e+07	4.73397e+07	3.55068e+07	3.8009e+07	4.16327e+07	5.50516e+07	5.19803e+07	5.23336e+07	6.36113e+07	5.13408e+07	5.81835e+07	5.91154e+07	4.5792e+07	7.05461e+07	7.10506e+07	6.91417e+07	9.33331e+07	6.6091e+07	7.31293e+07	7.28906e+07	1.61	0.000692583	0.00833826	0.706123	-0.502008	down
MEDN1236	Cyclic ADP ribose	Nucleotide and Its metabolites	Nucleotide and Its metabolites	C15H21N5O13P2	119340-53-3	633635	674430	625907	685800	708512	541181	455343	824014	928783	1.06604e+06	167241	391035	277480	215603	771652	605149	902159	377478	816074	430644	1.09022	0.045275	0.122523	1.44185	0.527917	up
MEDN0533	Xanthosine	Nucleotide and Its metabolites	Nucleotide and Its metabolites	C10H12N4O6	146-80-5	1.02339e+06	480427	531686	563196	301446	910058	926536	641790	721716	566780	1.47463e+06	1.72006e+06	871388	2.71801e+06	1.17778e+06	2.28998e+06	2.99912e+06	2.0316e+06	1.59917e+06	1.36669e+06	1.82973	0.000339917	0.00666324	0.365348	-1.45266	down
MEDN0140	Xanthine	Nucleotide and Its metabolites	Nucleotide and Its metabolites	C5H4N4O2	69-89-6	3.77388e+06	4.81019e+06	3.09135e+06	4.37541e+06	2.009e+06	3.91513e+06	6.30447e+06	4.14667e+06	2.81134e+06	2.79272e+06	9.69217e+06	5.16254e+06	4.26875e+06	1.28698e+07	8.72979e+06	1.26734e+07	1.87212e+07	9.53534e+06	1.13833e+07	1.03285e+07	1.80139	0.000576917	0.00729013	0.367922	-1.44253	down
MEDP2266	Inositol 1,3,4-trisphosphate	Organic acid and Its derivatives	Phosphoric acids	C6H15O15P3	98102-63-7	3.49154e+06	3.49046e+06	3.45614e+06	3.56185e+06	3.68441e+06	3.76054e+06	3.78849e+06	3.82753e+06	3.76167e+06	3.85484e+06	3.93438e+06	4.06076e+06	4.02482e+06	3.99382e+06	3.93644e+06	4.06066e+06	4.0266e+06	4.05124e+06	4.16368e+06	4.2743e+06	1.91888	6.64038e-06	0.00134737	0.90502	-0.143979	down
MEDP1006	Creatine	Organic acid and Its derivatives	Organic acid and Its derivatives	C4H9N3O2	57-00-1	7.81278e+07	9.69812e+07	8.12877e+07	1.07357e+08	5.48583e+07	4.53232e+07	4.88271e+07	1.19463e+08	7.50537e+07	8.52204e+07	122203696	118442930	9.78293e+07	1.25179e+08	1.26572e+08	1.1928e+08	1.21094e+08	9.19813e+07	1.11063e+08	1.23931e+08	1.50346	0.000997134	0.0098863	0.684619	-0.546627	down
MEDN0120*035	Dulcitol	Carbohydrates and Its metabolites	Sugar alcohols	C6H14O6	608-66-2	66894.2	70440.6	62067.9	64875.8	88441.9	86514.3	96975.5	57168.1	74145.5	86117.7	58696.1	120265	69825.8	83786.6	108915	149884	139492	107049	101963	97046.1	1.20916	0.014092	0.0570018	0.726805	-0.460359	down
MEDP1098	Methoxyindoleacetic Acid	Heterocyclic compounds	Indole and Its derivatives	C11H11NO3	3471-31-6	409511	346561	285830	275855	226372	202163	169829	167485	157756	160911	122454	146193	125524	127810	139957	134963	108144	111245	112055	113080	1.80725	0.00219862	0.0161619	1.93509	0.952403	up
MEDN0434	Β-Pseudouridine	Nucleotide and Its metabolites	Nucleotide and Its metabolites	C9H12N2O6	1445-07-4	76063.8	46029	37503.7	35169.5	14343.2	24209.1	37428.4	57458.5	53181.3	45627.3	88608.1	71462	46957.6	117105	80614.2	65402.5	119174	123154	135547	29019.6	1.386	0.00317665	0.0209357	0.486878	-1.03837	down
MEDP2811	FFA(22:1)	FA	FFA	C22H42O2	112-86-7	1.48152e+06	1.10294e+06	1.32032e+06	1.19836e+06	1.25141e+06	1.38164e+06	1.00957e+06	1.21819e+06	1.24266e+06	1.21114e+06	1.0593e+06	956868	918241	1.11348e+06	829562	756475	705711	1.25459e+06	1.26167e+06	1.23849e+06	1.20003	0.0092734	0.0421995	1.23016	0.29885	up
MEDP2626	Methyl caffeate	Benzene and substituted derivatives	Benzene and substituted derivatives	C10H10O4	3843-74-1	331482	293622	289535	284752	291957	299146	291870	306142	302683	285271	306199	286995	280682	266547	284295	266685	263834	247423	263750	279271	1.46422	0.00320634	0.0209508	1.08405	0.116434	up
MEDP0120	Theobromine	Nucleotide and Its metabolites	Nucleotide and Its metabolites	C7H8N4O2	83-67-0	37021.3	23314.7	27840	32446	24770.9	28863.7	39241.1	34402.5	32640.3	32762.3	36387	40480.4	32538.3	49368.2	32941.5	48946.9	49460.8	28129.6	35539.7	39604.8	1.2053	0.0146782	0.0582934	0.796404	-0.328428	down
MEDP2380	Lys-Met	Amino acid and Its metabolites	Small Peptide	C11H23N3O3S	97729-52-7	154518	193788	136603	130650	75629.1	235944	263161	215465	258306	258248	325258	288729	284607	267363	599902	425134	487538	342568	391518	613943	1.71729	0.000420722	0.00688118	0.477408	-1.06671	down
MEDP2371	Lys-Ile	Amino acid and Its metabolites	Small Peptide	C12H25N3O3	20556-13-2	401979	251441	126638	181671	150544	203664	237791	360696	228208	364576	507546	333766	239727	501972	469083	477572	984265	413592	483648	440725	1.53801	0.00448474	0.0253698	0.516748	-0.952467	down
MEDP2329	Lys-Val	Amino acid and Its metabolites	Small Peptide	C11H23N3O3	20556-11-0	50258.8	53363.7	42917	86854.2	54435.8	76388.1	78531.4	87899.2	48153.7	80603.5	106127	117263	53387.2	128792	97377.7	85532.5	86902.6	96325.8	136138	107839	1.49989	0.00145223	0.0124048	0.649222	-0.623215	down
MEDP0110	2-Methoxybenzoic Acid	Benzene and substituted derivatives	Phenolic acids	C8H8O3	529-75-9	332257	224094	287016	297017	229141	290671	364861	297044	265160	319100	406047	368351	303548	362116	373046	298338	365266	299542	307162	336874	1.23575	0.011755	0.0510608	0.849741	-0.234904	down
MEDP0881	Phosphocholine	Nucleotide and Its metabolites	Nucleotide and Its metabolites	C5H15NO4P+	3616-04-4	987129	805211	550379	933555	697148	914348	822873	928550	977032	943680	940897	1.15397e+06	663647	1.12754e+06	1.34914e+06	1.36889e+06	2.00677e+06	990158	1.09038e+06	1.33108e+06	1.26289	0.0144813	0.0580752	0.711992	-0.490067	down
MEDP1161	Creatine phosphate	Nucleotide and Its metabolites	Nucleotide and Its metabolites	C4H10N3O5P	922-32-7	285121	455893	190972	370464	123132	176092	232944	658092	172355	226375	650901	674127	252481	566820	1.1025e+06	261195	436827	1.20064e+06	532337	395957	1.37605	0.0150047	0.0591294	0.476053	-1.07081	down
MEDP0325	Maleic Acid	Organic acid and Its derivatives	Organic acid and Its derivatives	C4H4O4	110-16-7	727036	555152	335415	499215	550681	743797	542623	469519	684656	554960	443281	684634	488858	1.36914e+06	997007	642409	1.73698e+06	861654	1.31468e+06	1.24791e+06	1.27983	0.0145227	0.0580752	0.578656	-0.789221	down
MEDN0234*060	Maltotriose	Carbohydrates and Its metabolites	Sugars	C18H32O16	1109-28-0	48044	40620.9	17307.1	26543.3	19791	18424.2	30022.6	42030	15925.9	29341.2	60710.2	45991.5	13348.7	41802.7	94097	32028	31485	81408.7	35469	51765.9	1.05595	0.0354525	0.103251	0.590138	-0.760876	down
MEDP2523	Imidazole-4-methanol	Heterocyclic compounds	Heterocyclic compounds	C4H6N2O	822-55-9	1.1536e+06	1.10812e+06	1.29072e+06	1.0973e+06	960121	1.28018e+06	1.04977e+06	1.15447e+06	1.22142e+06	1.1695e+06	1.32454e+06	1.28417e+06	1.38815e+06	1.44928e+06	1.26142e+06	1.42422e+06	1.48968e+06	1.66291e+06	1.71804e+06	1.70163e+06	1.81481	0.000131308	0.0052483	0.78109	-0.356438	down
MEDN1551	Imidazoleacetic acid	Heterocyclic compounds	Indole and Its derivatives	C5H6N2O2	645-65-8	1.52924e+06	1.58906e+06	1.39402e+06	1.08175e+06	1.1196e+06	1.31702e+06	1.38538e+06	1.44375e+06	1.58841e+06	1.3218e+06	2.03417e+06	2.06779e+06	1.27016e+06	2.41708e+06	2.34227e+06	2.07042e+06	3.13432e+06	2.10573e+06	2.14684e+06	2.32978e+06	1.77854	0.000231647	0.00613994	0.628236	-0.670621	down
MEDN0236*060	Raffinose	Carbohydrates and Its metabolites	Sugars	C18H32O16	512-69-6	48044	40620.9	17307.1	26543.3	19791	18424.2	30022.6	42030	15925.9	29341.2	60710.2	45991.5	13348.7	41802.7	94097	32028	31485	81408.7	35469	51765.9	1.05595	0.0354525	0.103251	0.590138	-0.760876	down
MEDN0171	Uridine	Nucleotide and Its metabolites	Nucleotide and Its metabolites	C9H12N2O6	58-96-8	279120	424476	216067	313544	278687	213543	270278	194238	203744	468259	614523	313697	168961	321576	454383	859006	595101	812455	393085	535643	1.26479	0.0129873	0.0551601	0.564663	-0.824537	down
MEDP0456	Piperidine	Heterocyclic compounds	Heterocyclic compounds	C5H11N	110-89-4	234452	191674	142987	287371	199235	295930	197500	249922	287202	177634	317141	238933	145695	432231	358065	314966	672668	376980	349419	409719	1.27858	0.0137015	0.0566672	0.626112	-0.675507	down
MEDP2521	Piperazine	Heterocyclic compounds	Heterocyclic compounds	C4H10N2	110-85-0	104894	119934	102976	118324	132510	169137	174088	118327	135053	108678	151342	160041	142029	183048	174167	119930	182286	244603	178356	186803	1.46995	0.00402483	0.0237605	0.745336	-0.424037	down
MEDP0174	Purine	Nucleotide and Its metabolites	Nucleotide and Its metabolites	C5H4N4	120-73-0	1.20476e+06	1.11265e+06	1.1649e+06	1.15359e+06	1.16517e+06	1.20205e+06	1.18054e+06	1.15113e+06	1.13843e+06	1.17474e+06	1.20137e+06	1.31018e+06	1.19133e+06	1.32082e+06	1.27196e+06	1.25361e+06	1.39134e+06	1.23686e+06	1.29026e+06	1.26159e+06	1.73226	0.000172809	0.00548936	0.915048	-0.12808	down
MEDP2358	Pro-Glu	Amino acid and Its metabolites	Small Peptide	C10H16N2O5	67644-00-2	26270.2	35595.7	41417	34353.4	37383.1	33348.2	50508.1	33501.6	42425.8	37380	85863.3	39403.8	42428.8	104042	49185.8	68062.6	87957.7	61776.4	54546.2	55567.2	1.64336	0.0025759	0.0184044	0.573618	-0.801838	down
MEDP2425	Pro-Leu	Amino acid and Its metabolites	Small Peptide	C11H20N2O3	52899-07-7	48995.7	73347.8	36715.9	60842.7	53924.2	29071.7	54904	79146.6	46345.2	43643.5	167400	134581	87204.9	253848	126206	81065.9	159950	94082.9	93984.5	155203	1.83409	0.000648736	0.00799933	0.389307	-1.36102	down
MEDP2426	Proline-Hydroxyproline	Amino acid and Its metabolites	Small Peptide	C10H16N2O4	18684-24-7	51635.2	77036.8	38563.2	36020.2	48758.8	40645.4	62690.9	47918.9	60701.7	36274.1	148557	97933.9	78415.1	264582	107048	68062.2	120289	96134.2	77082.4	121356	1.75771	0.00430507	0.0249127	0.424131	-1.23742	down
MEDP2339	Pro-Ser	Amino acid and Its metabolites	Small Peptide	C8H14N2O4	71835-80-8	101199	92567.8	54633	80866.4	53366.4	87676.3	107882	141263	111701	97523.6	174406	176618	44717.1	244447	155909	183089	285824	135575	164789	155877	1.34225	0.00339493	0.0215388	0.539536	-0.890209	down
MEDP1802	Proline betaine	Amino acid and Its metabolites	Amino acid derivatives	C7H13NO2	471-87-4	686062	630991	520773	588587	606233	652980	697406	888988	803204	818469	1.09833e+06	940677	625495	1.05861e+06	862931	1.02833e+06	1.62798e+06	1.11058e+06	1.08956e+06	1.02118e+06	1.63887	0.00138498	0.0119641	0.658823	-0.602038	down
MEDN0555	Hydroxyphenyllactic acid	Organic acid and Its derivatives	Organic acid and Its derivatives	C9H10O4	306-23-0	34691.4	39693.3	35193.9	33444.1	38680.9	36181.5	38011.9	39987.3	39697.8	47991.3	42587.3	49951.7	44301.8	42126.8	38038.5	39658	38926	39612.5	44751.6	41053	1.0874	0.0429984	0.119102	0.911085	-0.134342	down
MEDN1656	Hydroxypiperazic acid	Heterocyclic compounds	Heterocyclic compounds	C5H10N2O3	-	2.21531e+06	2.19135e+06	1.20237e+06	2.12285e+06	2.36537e+06	4.37907e+06	3.00577e+06	4.30472e+06	3.46327e+06	3.08042e+06	2.8684e+06	2.59417e+06	2.03198e+06	3.3177e+06	5.4343e+06	4.29741e+06	6.07364e+06	4.75097e+06	4.55085e+06	4.18371e+06	1.06003	0.0363126	0.104561	0.706441	-0.501359	down
MEDP1060	Hydroxyquinoline	Heterocyclic compounds	Heterocyclic compounds	C9H7NO	148-24-3	539458	496182	271557	436921	367101	493566	386748	565500	575874	472389	705963	525492	365941	776317	725780	668549	1.21193e+06	666445	634065	699309	1.37751	0.007532	0.0362152	0.659804	-0.59989	down
MEDN0300	Azelaic Acid	Organic acid and Its derivatives	Organic acid and Its derivatives	C9H16O4	123-99-9	1.24291e+06	1.34262e+06	1.32384e+06	1.43093e+06	1565886	1.66367e+06	1.53917e+06	2.08522e+06	1.45789e+06	1.36785e+06	2.68299e+06	1.60295e+06	1.53231e+06	1.76669e+06	1.65796e+06	1.73897e+06	1.83059e+06	2.32972e+06	1.56725e+06	1.73047e+06	1.23152	0.026781	0.0844293	0.814538	-0.295947	down
MEDN2392	LPA(18:1)	GP	LPA	C21H41O7P	-	36928.3	30675	23677.4	19737.7	14284.2	20813.4	17562.4	31733.6	27342.2	37258.8	40709.3	29970.4	27062.3	33995.5	47377.4	31501.3	44497.6	43534.3	49099.3	51276.6	1.49508	0.00157743	0.0131798	0.651623	-0.617892	down
MEDN2393	LPA(18:2)	GP	LPA	C21H39O7P	-	63637.3	55968.9	40212.7	51053.4	28849	32245.6	43939.8	57606.7	57647	77038.1	112066	56262.2	36249.6	78200.9	78399.1	73813.7	90663.9	70221.5	82839.5	89904.6	1.34253	0.0047472	0.0260933	0.661182	-0.59688	down
MEDP1389	Carnitine C18:0	FA	CAR	C25H49NO4	-	109039	70411.1	60379.8	79242.3	52307.5	45898.8	51516.4	56390	109180	74901.5	177754	102271	60201.7	84994	154066	123545	382827	94413.7	118265	155213	1.38031	0.030396	0.0922131	0.487955	-1.03518	down
MEDP2823	Carnitine C22:1	FA	CAR	C29H55NO4	-	18300.5	20007.6	15801.3	18669.8	14950.7	24176.5	21384.2	25887.9	18115	18290.2	69870.7	41608.5	14263.7	26362.2	28465.6	42959.9	32913.8	23776.9	31033.2	34192.6	1.43315	0.0115742	0.0505629	0.566175	-0.820679	down
MEDP1373	Carnitine C22:2	FA	CAR	C29H53NO4	-	9742.15	5312.31	5709.83	4930.88	3656.35	2393.39	4127.4	9330.63	5107.28	5675.06	19105.3	9623.66	5186.55	12907.8	9565.54	7505.82	7256	13022	9155.13	19513.9	1.52165	0.00537138	0.0278401	0.49614	-1.01118	down
MEDP2871	Carnitine C24:5	FA	CAR	C31H51NO4	-	24289.6	27316.8	14647.4	18878.6	13567.5	17716.8	19971.3	26965.3	23621.4	30391.2	70118.7	33262.6	21783.9	45155.4	32764.2	45131.4	44643.1	50934.9	37388.3	51956.7	1.76115	0.000453481	0.00690605	0.501838	-0.994705	down
MEDP1434	Carnitine C4:DC	FA	CAR	C11H19NO6	-	68909.8	88871.1	31115.6	73338.3	48887.1	80013.3	48731.2	60008.3	48905.1	74461.4	38741.3	92257.4	46671.7	75549.8	142264	79989.3	82302.4	92254.1	123361	178925	1.02751	0.0437511	0.119884	0.654448	-0.61165	down
MEDN0209	Tryptamine	Tryptamines,Cholines,Pigments	Tryptamines	C10H12N2	61-54-1	29129.9	25341.2	20728.1	22512.4	19474.9	27841.3	17467.7	40238.9	31575	29827.2	44930.8	33909.3	27752.2	52520.6	41265.9	42149.5	70628.4	46900	46175.9	47964.6	1.70468	0.000418904	0.00688118	0.581546	-0.782035	down
MEDP0185	Epinephrine	Hormones and hormone related compounds	Hormones and hormone related compounds	C9H13NO3	51-43-4	1.72935e+06	1.07793e+06	983834	1.24446e+06	1.0638e+06	1.08604e+06	1.14403e+06	1.24665e+06	1.46777e+06	1.27737e+06	1.32729e+06	1.73587e+06	1.00775e+06	2.2095e+06	2.31644e+06	1.94015e+06	3.49812e+06	1.30293e+06	2.10323e+06	1.84271e+06	1.34922	0.0120702	0.0519866	0.638937	-0.646255	down
MEDP2705	Hexadecanal	Aldehyde,Ketones,Esters	Aldehydes	C16H32O	629-80-1	1.26215e+06	1.14723e+06	617642	981176	1.52683e+06	485611	530692	703250	1.16749e+06	1.30367e+06	771637	632986	344096	692318	328336	294509	516313	400612	485511	681410	1.45361	0.00338898	0.0215388	1.88933	0.917872	up
MEDN1719	Tetradecyl phosphonic acid	Organic acid and Its derivatives	Organic acid and Its derivatives	C14H31O3P	4671-75-4	27077.7	58430.6	60243.6	58972.8	22005.7	25098.7	23310.2	70429.4	41631.6	29359.7	77803.3	52763.7	75293.4	45346.8	26659.3	94132.6	115524	39255.8	115193	77283.8	1.17069	0.0179523	0.0641335	0.579154	-0.78798	down
MEDN2232	Murideoxycholic acid	Bile acids	Bile acids	C24H40O4	668-49-5	6059.27	55240.3	14027.7	14675.4	1960.72	11195.2	25117.7	14555.9	12684.3	12927.1	26925.2	16083.1	31591.5	161908	331796	224364	123594	138181	81236.5	288232	1.71003	0.00577951	0.0292612	0.118297	-3.07952	down
MEDN1224	Bis(1-inositol)-3,1'-phosphate 1-phosphate	Alcohol and amines	Alcohols	C12H24O17P2	-	943487	935125	329540	743286	449266	842825	842986	1.71272e+06	1.10699e+06	1.3183e+06	2.25616e+06	1.2265e+06	618438	1.87676e+06	1.79978e+06	1.79962e+06	4.08495e+06	2.22026e+06	2.21874e+06	2.14111e+06	1.49207	0.00361639	0.0222528	0.455705	-1.13383	down
MEDN1159	FFA(15:1)	FA	FFA	C15H28O2	84743-29-3	218471	309182	210390	235028	244736	252054	241206	238761	223735	202417	194278	198415	248712	219031	239257	178676	178123	212539	202699	210229	1.17942	0.0245457	0.0793454	1.14122	0.190579	up
MEDP1490	Cis-4-Hydroxy-L-Proline	Amino acid and Its metabolites	Amino acid derivatives	C5H9NO3	2584-71-6	5.19767e+06	5.40016e+06	3.94297e+06	5.76524e+06	2.54371e+06	4.84924e+06	5.04383e+06	5.39166e+06	5.44753e+06	6.27646e+06	7.3424e+06	5.74972e+06	4.2957e+06	7.42134e+06	9.51395e+06	7.36904e+06	1.33976e+07	8.54794e+06	7.84273e+06	7.72641e+06	1.48444	0.00386704	0.0230965	0.629472	-0.667786	down
MEDP1889	Ser-Phe	Amino acid and Its metabolites	Small Peptide	C12H16N2O4	16875-28-8	58453.9	91639.2	43777.1	68908.8	99868.5	40170	84552.6	73298.1	76189.1	57418.4	81487.7	83267.5	37631.4	87108.8	163815	121335	177087	88796.4	114152	92324.4	1.02259	0.029871	0.0916329	0.663107	-0.592687	down
MEDN1918	Ser-Ala	Amino acid and Its metabolites	Amino acid derivatives	C6H12N2O4	6403-17-4	9593.4	21211.1	17397.8	20597.3	16637.9	10334.7	22258.9	16540	16184.3	21992.5	33236.6	20697.6	13617.1	22747.9	24052.4	28788.8	51434.9	22747.9	23422.2	18930	1.17879	0.0313997	0.0949515	0.665246	-0.58804	down
MEDP2562	Ser-Glu	Amino acid and Its metabolites	Small Peptide	C8H14N2O6	6403-16-3	42414.4	71148.5	44992.6	65257.1	42301.8	59238.8	57667.4	68021.6	44998.9	55461	144438	23527.5	47114.5	117189	81315.5	143328	96264.4	113196	111961	101494	1.19769	0.00668075	0.0330578	0.562856	-0.829162	down
MEDP2338	Ser-Gln	Amino acid and Its metabolites	Small Peptide	C8H15N3O5	94421-66-6	14796.7	11698.1	10176.9	15175.6	21272.7	12332.3	20341.8	17072.5	8717.4	15728.6	35074.6	28672.4	19422.1	21272.7	26554.4	32592.1	45319	27746.1	23121.3	20866.4	1.6955	0.000364532	0.006857	0.524915	-0.929845	down
MEDP1888	Ser-Leu	Amino acid and Its metabolites	Small Peptide	C9H18N2O4	6665-16-3	23861.6	38647.4	14207.9	26781.6	29377.9	16507.8	28888	36615.3	31361.2	39165.2	62960.1	55929.6	18108.6	54639.1	49066.9	46529.9	63747.4	57250.3	63010.5	32478.6	1.40145	0.00115957	0.0107453	0.566611	-0.819569	down
MEDP1947	Ser-Ile	Amino acid and Its metabolites	Small Peptide	C9H18N2O4	91086-51-0	23785.3	31621.2	17313.6	26641.3	26264.4	14382	40519	38289.1	30771.9	32095.8	64359.3	60230	28273.9	58573	50971.8	64967.1	74294.4	55643.3	63544.1	28584	1.61405	0.000253961	0.00613994	0.512673	-0.963889	down
MEDP0792	Pyrrolidine	Heterocyclic compounds	Heterocyclic compounds	C4H9N	123-75-1	666173	652528	465449	794891	601725	767773	504257	724677	757426	565609	831968	741808	477862	1.16305e+06	974870	870227	1.45217e+06	1.25967e+06	1.12691e+06	1.30735e+06	1.46602	0.00325355	0.0211688	0.636937	-0.650776	down
MEDP1237	Coniferol	Alcohol and amines	Alcohols	C10H12O3	458-35-5	66796.6	73090.7	51797.2	82749.5	78401	62805.3	90778.3	95874.9	75191.2	87445.9	100679	86159.8	115012	121820	80379.1	108593	102123	92432.1	65603.7	104467	1.28032	0.00639051	0.0318277	0.782723	-0.353425	down
MEDP2416*141	Thr-Ile	Amino acid and Its metabolites	Small Peptide	C10H20N2O4	-	32208	33757.7	32540.5	37138.6	36182.4	28751.9	31511.3	51724.6	31929.1	57819.8	84575.5	70280.1	26910	71907.5	74119.6	69615.3	81099.5	102641	116287	62732.1	1.70581	0.000482522	0.00690605	0.491423	-1.02496	down
MEDN1933	Asp-Gly	Amino acid and Its metabolites	Small Peptide	C6H10N2O5	3790-51-0	6390.61	10520.2	11091.1	19478.1	9613.01	16227.1	11379.6	13249.2	12845.9	15633.8	34745.1	16835.2	12104.3	28051.3	39861.8	26315.3	32519	18958.5	28560.4	30486.4	1.70631	0.00040376	0.00688118	0.47098	-1.08626	down
MEDP0039	Betaine	Others	Others	C5H11NO2	107-43-7	1.66646e+07	28534929	1.83026e+07	2.11836e+07	1.53235e+07	2.68169e+07	2.30909e+07	3.2158e+07	2.93644e+07	3.16328e+07	4.27851e+07	4.395e+07	2.84725e+07	3.77441e+07	4.72351e+07	4.57279e+07	8.00701e+07	5.4342e+07	3.61751e+07	4.41663e+07	1.76579	0.000615606	0.00771526	0.527652	-0.922343	down
MEDN1899	Deoxycholic acid	Bile acids	Bile acids	C24H40O4	83-44-3	6435.69	135225	27458.4	42131.7	5148.61	42686.3	67166.9	36862.4	33972.4	26843.8	66267.2	31594.3	70232.7	438446	671069	579002	299344	296917	199398	707113	1.65199	0.00514112	0.0271061	0.126193	-2.98629	down
MEDN0241	Vitamin D3	CoEnzyme and vitamins	CoEnzyme and vitamins	C27H44O	67-97-0	25533.2	29108.8	21305.8	24557.9	28754.7	21788.6	22869.6	25502.9	23095.2	17527.6	19731.4	15950.9	24504.5	20091.9	18402.7	19857.6	21461.9	19628.6	16139.9	22574.3	1.32537	0.00796278	0.0378108	1.21024	0.275299	up
MEDN0203	Aconitic Acid	Organic acid and Its derivatives	Organic acid and Its derivatives	C6H6O6	585-84-2	898426	1.09061e+06	1.19658e+06	930732	1.08937e+06	927382	1.00725e+06	862119	862307	1.06931e+06	883451	876685	1.06023e+06	920316	806877	771977	424555	753803	847305	845267	1.11153	0.0136601	0.0566672	1.21288	0.27844	up
MEDN1613	Cytochalasin H	Hormones and hormone related compounds	Hormones and hormone related compounds	C30H39NO5	53760-19-3	84778.2	112149	129281	114851	115766	84668.2	132562	125867	158155	108619	126652	162339	130961	152088	134555	124502	115761	166779	130294	117468	1.08748	0.0446222	0.121185	0.856984	-0.22266	down
MEDP1197	Hypotaurocyamine	Alcohol and amines	Polyamines	C3H9N3O2S	1119-54-6	932734	1.18353e+06	714303	618620	895648	784886	848144	868592	1.28724e+06	1.19121e+06	2.25107e+06	3.09303e+06	1.55062e+06	1.54618e+06	3.19387e+06	3.59663e+06	6.16576e+06	1.61098e+06	3.30631e+06	1.33516e+06	1.75704	0.00333226	0.0214659	0.337253	-1.5681	down
MEDN2297	Vanillic acid 4-O-sulfate	Organic acid and Its derivatives	Sulfonic acids	C8H8O7S	-	539136	551351	568597	551838	560230	571939	578324	541548	577343	578537	548321	574420	579537	604674	561698	577289	570255	629328	597475	578166	1.16001	0.0344061	0.10137	0.965244	-0.0510349	down
MEDP1056*116	Iminodiacetic acid	Organic acid and Its derivatives	Organic acid and Its derivatives	C4H7NO4	142-73-4	8.3215e+06	6.7796e+06	6.38576e+06	9.57602e+06	6.02835e+06	8.96682e+06	7.78664e+06	1.3745e+07	6.21129e+06	8.92686e+06	1.41095e+07	1.0792e+07	7.28162e+06	9.28018e+06	1.06569e+07	1.55097e+07	1.18273e+07	6.97912e+06	1.55362e+07	1.40074e+07	1.22273	0.0158671	0.0600513	0.713295	-0.48743	down
MEDP1139	Linoleylethanolamide	Alcohol and amines	Amines	C20H37NO2	68171-52-8	181277	127243	113768	164673	84493.9	135565	129094	166854	163523	156086	237126	190898	152408	369002	207524	176242	268066	199140	243766	147504	1.46826	0.00510129	0.0270141	0.649082	-0.623528	down
MEDP0242	Nicotinamide	CoEnzyme and vitamins	CoEnzyme and vitamins	C6H6N2O	98-92-0	7.49051e+06	1.06504e+07	7.72276e+06	8.56178e+06	5.26716e+06	5.57517e+06	9.75666e+06	1.22842e+07	9.86319e+06	7.16887e+06	3.16291e+07	2.23926e+07	1.50909e+07	3.3906e+07	2.97004e+07	2.84009e+07	3.30862e+07	3.00963e+07	2.80784e+07	2.54277e+07	2.08443	3.84901e-07	0.000294257	0.303593	-1.71979	down
MEDP1794	Oxidopamine	Alcohol and amines	Polyamines	C8H11NO3	1199-18-4	92199.7	244442	73579.2	171425	51226.9	89035	97811.9	231143	97817.4	102459	383659	284151	103387	280426	509107	90512.2	209908	505278	221732	220792	1.3866	0.00939786	0.0425412	0.445412	-1.16679	down
MEDP0084*101	Trimethylamine-N-Oxide	Alcohol and amines	Amines	C3H9NO	1184-78-7	1.08983e+06	939563	1.14895e+06	954806	1.15086e+06	881739	1.10556e+06	895947	1.06852e+06	996406	794414	977239	966894	912238	806768	782195	665534	804529	936948	911154	1.4388	0.00164108	0.0134393	1.19564	0.257783	up
MEDN1554	2-Hydroxyethanesulfonate	Organic acid and Its derivatives	Sulfonic acids	C2H6O4S	107-36-8	4.61967e+06	4.77323e+06	3642408	3.48454e+06	3.2032e+06	3.59475e+06	4.37884e+06	4.27929e+06	5.00292e+06	3.98331e+06	5.28823e+06	5.88987e+06	3.71471e+06	7.30178e+06	6.35554e+06	6.45919e+06	9.12502e+06	5.7897e+06	6.50514e+06	6.72933e+06	1.69238	0.000542721	0.00723871	0.648561	-0.624686	down
MEDN1484	Ethionamide	Heterocyclic compounds	Pteridines and derivatives	C8H10N2S	536-33-4	5.4535e+06	5.78877e+06	4.91808e+06	5.2626e+06	5.3831e+06	5.77805e+06	5.78227e+06	6.02394e+06	5.63139e+06	6.18837e+06	5.82064e+06	5.47454e+06	5.78068e+06	6.3108e+06	6.09784e+06	6.16659e+06	5.97777e+06	6.19149e+06	6.09201e+06	5.80889e+06	1.1584	0.0259714	0.0825578	0.941207	-0.0874154	down
MEDP0089	N-Acetylhistamine	Alcohol and amines	Amines	C7H11N3O	673-49-4	158461	219487	164391	169129	95905.9	156326	291763	190425	107945	102396	400468	212531	170817	585983	376304	566904	861621	416388	591718	518686	1.75717	0.000876319	0.00935163	0.352283	-1.50519	down
MEDP1501	Isocytosine	Nucleotide and Its metabolites	Nucleotide and Its metabolites	C4H5N3O	108-53-2	246813	915887	241870	358801	367347	585675	243890	495178	667036	527251	1.20641e+06	807443	542374	1.33919e+06	2.04397e+06	1.25794e+06	1.69396e+06	940887	1.50246e+06	796503	1.70577	0.000451702	0.00690605	0.383291	-1.38349	down
MEDP0577*140	Carnitine isoC4:0	FA	CAR	C11H21NO4	25518-49-4	301187	318311	205818	210016	158879	154103	207211	892529	208287	151097	635509	444904	458182	985434	852387	731489	1.7348e+06	1.34964e+06	700912	1.12918e+06	1.81308	0.000858774	0.00931252	0.311162	-1.68426	down
MEDP2453*144	Ile-Leu	Amino acid and Its metabolites	Small Peptide	C12H24N2O3	26462-22-6	20150.6	4390.6	8785.99	5973.58	3938.64	15884.7	22091.3	6182.91	10573	8002.51	20744.9	13719.2	14199.1	21388.7	38238.9	23142.3	34702.5	12534.7	29691.7	19942.2	1.48435	0.00273119	0.0189818	0.464178	-1.10725	down
MEDP2452	Ile-Ile	Amino acid and Its metabolites	Small Peptide	C12H24N2O3	42537-99-5	3153.7	9147.43	9048.78	22180.3	18508.4	15614.7	14656.4	24861.2	13334	8443.52	26403.9	23623.3	8026.58	19407.4	66648.4	16008.9	62919.7	28530.4	33522.6	28517	1.27025	0.01918	0.0669548	0.443064	-1.17441	down
MEDN1757*064	Isomaltotriose	Carbohydrates and Its metabolites	Sugars	C18H32O16	3371-50-4	48044	40620.9	17307.1	26543.3	19791	18424.2	30022.6	42030	15925.9	29341.2	60710.2	45991.5	13348.7	41802.7	94097	32028	31485	81408.7	35469	51765.9	1.05595	0.0354525	0.103251	0.590138	-0.760876	down
MEDP0627	Isonicotinic acid	Organic acid and Its derivatives	Organic acid and Its derivatives	C6H5NO2	55-22-1	4.45666e+06	5.31219e+06	5.29072e+06	4.97657e+06	6.1254e+06	6.59072e+06	5.78498e+06	5.45703e+06	4.90445e+06	5.27257e+06	4.81997e+06	6.60382e+06	6.02695e+06	6.04398e+06	5.10391e+06	6.67595e+06	7.63797e+06	6.03549e+06	9.08778e+06	6.02135e+06	1.07853	0.0402979	0.113472	0.845671	-0.241832	down
MEDP0270	3-Indolebutyric Acid	Heterocyclic compounds	Indole and Its derivatives	C12H13NO2	133-32-4	1.07299e+07	9.95977e+06	1.08637e+07	1.11844e+07	1.09306e+07	1.0919e+07	1.10221e+07	1.16199e+07	1.14116e+07	1.20511e+07	1.19759e+07	11638215	1.21589e+07	1.25637e+07	1.26423e+07	1.21719e+07	1.21914e+07	1.2362e+07	1.28057e+07	1.30452e+07	1.85314	2.23243e-05	0.00262568	0.895892	-0.158604	down
MEDP2686	Indole-3-glyoxal	Heterocyclic compounds	Indole and Its derivatives	C10H7NO2	7269-72-9	1.48864e+06	1.44954e+06	1.45435e+06	1.6022e+06	1.60377e+06	1.5441e+06	1.4673e+06	1.522e+06	1.52145e+06	1.56306e+06	1.60101e+06	1.64095e+06	1.60325e+06	1.52974e+06	1.6805e+06	1.58449e+06	1.57503e+06	1.60832e+06	1.62912e+06	1.59635e+06	1.46033	0.00164366	0.0134393	0.948136	-0.0768341	down
MEDN0656	Indoleacetaldehyde	Heterocyclic compounds	Indole and Its derivatives	C10H9NO	2591-98-2	232214	212140	132999	216896	160718	278516	188133	309775	302082	272529	380082	339120	207606	397644	408924	395660	700101	423231	420926	439890	1.64517	0.000974143	0.009864	0.560637	-0.834862	down
MEDP2810	n-Oleoylethanolamine	FA	Others	C20H39NO2	111-58-0	92608.9	67851.8	66265.2	80715.7	40707.2	54989.9	60268.3	76461.2	78632.5	69006.5	104736	92064.3	75136.1	158441	104003	90723.1	119638	104440	115441	101003	1.6681	0.000388838	0.00688118	0.645168	-0.632253	down
MEDP1298	Pregnanetriol	Alcohol and amines	Alcohols	C21H36O3	1098-45-9	405282	297465	215749	231640	148153	175515	219658	356198	312804	436767	555668	309901	180883	562863	307181	368984	373911	353793	390549	515153	1.09498	0.0359001	0.103961	0.714293	-0.485413	down
MEDN1314*073	Mucic Acid	Carbohydrates and Its metabolites	Sugar acids	C6H10O8	526-99-8	12782.4	13140.8	16744.7	20400.4	12137.7	12031.4	23504.9	18045.9	27193.5	26539.7	30969.3	27296.8	22749.6	33354.7	40040.9	26446.3	55541	25021.1	30974.3	35657.5	1.67472	0.000934723	0.0096567	0.55638	-0.845858	down
MEDP1795	Palmitoylethanolamide（PEA）	Alcohol and amines	Amines	C18H37NO2	544-31-0	247063	175643	163845	219709	132454	146869	167395	194994	239021	208927	209394	246669	183697	389363	218964	214037	322987	253737	275846	215686	1.28557	0.0152035	0.0595295	0.749263	-0.416455	down
MEDP1869	His-Leu	Amino acid and Its metabolites	Small Peptide	C12H20N4O3	7763-65-7	30922.2	28750	19552.1	25272.6	21798.3	37307.4	35883.4	28045.6	20894.2	31939	55773.6	68237.4	41272.2	40600.4	49443.7	71543.8	70037.5	54945.4	80771.1	56178.2	1.92591	1.93721e-05	0.00246833	0.47616	-1.07048	down
MEDP0047	Histamine	Alcohol and amines	Polyamines	C5H9N3	51-45-6	237431	957005	560138	316243	704417	713985	389036	818701	732205	964602	998570	1.0064e+06	600648	1.36114e+06	1.98142e+06	1.27156e+06	1.79852e+06	1.11424e+06	1.79658e+06	957982	1.51673	0.00125257	0.0112241	0.496138	-1.01119	down
MEDP0186	L-Thyroxine	Hormones and hormone related compounds	Hormones and hormone related compounds	C15H11I4NO4	51-48-9	3449.1	3727.12	1745.86	3709.11	5959.01	7411.14	1982.27	3187.43	3455.61	4388.7	6156.35	6352.3	3892.73	6622.37	4447.32	9353.73	13899.6	3721.66	7675.64	5167.65	1.20647	0.0229716	0.0760252	0.579814	-0.786337	down
LIPID-N-0024	FFA(20:5)	FA	FFA	C20H30O2	10417-94-4	52793.1	34068.7	33463.2	118500	39608.2	98907.4	64324.8	60621.2	48602.1	60654.7	84292.8	113603	116974	80355.1	109627	72543.5	74540.2	157897	69064.3	183075	1.44587	0.00840484	0.0395416	0.575856	-0.796219	down
LIPID-N-0025	FFA(20:4)	FA	FFA	C20H32O2	506-32-1	45706.8	43838.7	31840.7	79753.5	67719.5	122457	77286.7	56541.8	56289.5	57053.6	95853.9	101115	95580.4	81077.3	92647.2	76022.7	86422.8	117454	78232.2	195944	1.42315	0.0130948	0.0554627	0.625754	-0.676333	down
LIPID-N-0073	FFA(16:0)	FA	FFA	C16H32O2	57-10-3	4.28331e+06	4.03774e+06	2.92381e+06	4.09037e+06	4.00616e+06	4.49001e+06	3.34507e+06	3.2149e+06	3.96131e+06	3.53491e+06	2.4707e+06	2.72327e+06	2.53513e+06	3.04214e+06	2.16292e+06	2.68739e+06	2.86878e+06	2.24458e+06	2.28322e+06	5.29517e+06	1.38332	0.0114295	0.0502175	1.33816	0.420246	up
LIPID-N-0082	FFA(16:1)	FA	FFA	C16H30O2	373-49-9	702921	585674	444589	809742	781684	999221	568089	609575	645984	447616	287428	330996	356315	267006	225241	353708	500874	188164	337841	836974	1.56286	0.00184486	0.0143424	1.78993	0.839906	up
LIPID-N-0084	FFA(18:1)	FA	FFA	C18H34O2	112-80-1	3.27666e+07	2.94043e+07	2.24438e+07	2.80213e+07	2.88853e+07	3.39569e+07	2.27596e+07	2.15184e+07	2.9516e+07	2.65676e+07	1.34567e+07	1.61713e+07	1.48406e+07	2.40419e+07	1.45269e+07	1.91672e+07	2.22585e+07	1.52794e+07	1.56682e+07	4.04019e+07	1.34714	0.0155926	0.0595955	1.40869	0.494359	up
LIPID-N-0095	FFA(20:3)	FA	FFA	C20H34O2	1783-84-2	154698	91402.3	66566.8	165696	138163	189540	119453	120106	150206	148663	240616	217411	249812	194062	262699	229829	219655	305027	199432	445688	1.75842	0.000420612	0.00688118	0.524327	-0.931462	down
LIPID-N-0096	FFA(22:3)	FA	FFA	C22H38O2	28845-86-5	369849	280403	284327	643138	432659	493781	327510	277415	352975	305694	426373	563661	538476	403107	558447	427428	512116	641580	391922	995073	1.29419	0.0235937	0.0777475	0.690294	-0.534718	down
LIPID-N-0105	FFA(24:6)	FA	FFA	C24H36O2	68378-49-4	289673	280448	259008	269039	285588	292371	301568	274561	262182	305595	247581	254249	266723	265582	254358	263809	276898	244593	272580	281359	1.28555	0.00764337	0.0366355	1.07318	0.101895	up
LIPID-N-0205	PC(15:0_16:0)	GP	PC	C39H78NO8P	-	20107.5	20715.3	23676.4	23347.2	28831.7	19889.3	23754.9	19808.2	16211.5	17826.8	38315.6	31988.2	16979.3	56696.8	40067.6	38090.5	37077.7	30129.7	24579.4	30497.7	1.48234	0.00352786	0.0220167	0.62182	-0.685431	down
LIPID-N-0211	PC(16:0_22:0)	GP	PC	C46H92NO8P	-	43241.9	42516.9	42873.4	77831.1	58660.6	47503.9	44881	61930.9	35843.4	59751.5	52774.2	95787	57771	70071.9	61899.2	79480	52307.6	52956	63934.2	89439.4	1.21046	0.0216903	0.0730325	0.761412	-0.393251	down
LIPID-N-0219	PC(17:0_18:1)	GP	PC	C43H84NO8P	-	71715.5	55920	75256.1	81029.5	91509.9	76317.1	78392.7	85605.9	59337.9	76201	82914.6	117707	55631.6	131686	108935	108195	141757	97392.6	108081	111723	1.41459	0.00269494	0.0189017	0.706081	-0.502095	down
LIPID-N-0222	PC(19:0_18:1)	GP	PC	C45H88NO8P	-	45738	39823.8	45518.2	34831	52676.2	54235.4	42186.2	33114.8	50408.8	36969.9	76949	64319	60934.5	102337	80304.7	64208.6	61399.9	62307.1	71756.6	64006.9	1.83791	4.36223e-05	0.00337723	0.614662	-0.702135	down
LIPID-N-0225	PC(18:1_22:0)	GP	PC	C48H94NO8P	-	107162	68819.5	79674.2	134956	98839.3	54689.8	69791.3	74748.2	51655.1	77620	118076	144124	134333	103922	107320	128961	70836.7	156566	106921	179322	1.43145	0.00308142	0.0205842	0.654164	-0.612275	down
LIPID-N-0234	PC(17:0_18:2)	GP	PC	C43H82NO8P	-	80107.9	97335.2	54511.7	85660.4	77815.9	105561	91640.3	84692.4	66697.3	70524.8	97881.6	105227	96132.7	113359	98120	103863	163945	83703.4	104869	79667.3	1.17249	0.0174861	0.0632064	0.778155	-0.361871	down
LIPID-N-0237	PC(19:0_18:2)	GP	PC	C45H86NO8P	-	162732	155786	146140	144922	182073	174085	156655	125747	180982	145099	211180	240779	140488	248804	246336	220215	213740	162761	195637	225479	1.51555	0.000965324	0.00983987	0.7477	-0.419468	down
LIPID-N-0254	PC(18:1_18:2)	GP	PC	C44H82NO8P	-	645237	633173	472724	688815	792263	785629	630517	675507	543014	679703	723770	858778	516986	927055	955554	893211	1.3177e+06	784104	1.02242e+06	1.06761e+06	1.37099	0.00510409	0.0270141	0.722008	-0.469913	down
LIPID-N-0255	PC(16:0_20:3)	GP	PC	C44H82NO8P	-	40903.5	36869.7	22172.2	40061.5	42139.5	57695.6	35799.3	26945.2	35216	36892	87014	56526.9	50612.1	119695	71334.3	85866	112532	55474.9	98147.5	102713	1.83103	0.000140933	0.0052483	0.446109	-1.16453	down
LIPID-N-0272	PC(16:0_20:4)	GP	PC	C44H80NO8P	-	238638	302810	268389	336575	296276	349567	405488	262421	272237	256816	324556	359180	259634	474771	484907	564320	695209	462310	460578	423085	1.49464	0.00360088	0.0222528	0.663011	-0.592896	down
LIPID-N-0273	PC(20:4_17:0)	GP	PC	C45H82NO8P	-	21801.6	8817.05	18464.9	16655.6	19558.7	10170.2	12565.2	10172	7825.38	7079.88	13116.6	17198	7758.89	37197.2	23933.8	20233.8	38642	26083.8	19676	16120.9	1.0734	0.0283768	0.0887283	0.605155	-0.724623	down
LIPID-N-0290	PC(18:1_20:4)	GP	PC	C46H82NO8P	85082-03-7	40457.8	44573.3	48272.3	78241.1	65118.1	80760.5	74181.9	59810.8	46481.5	55723.4	74063.6	88296.6	78361.3	123265	133416	116219	170131	122078	129195	86140.7	1.75751	0.000251685	0.00613994	0.529467	-0.917386	down
LIPID-N-0291	PC(16:0_22:5)	GP	PC	C46H82NO8P	-	20536.9	28094	16690.7	34887.1	35439.1	32782.7	24032.4	26915.2	22651	32014.6	32000.2	25486.8	25487.9	37337.2	35171	43093.3	56302.7	29039.4	52740.2	35169.2	1.12982	0.0250804	0.0806421	0.737017	-0.44023	down
LIPID-N-0304	PC(18:2_20:4)	GP	PC	C46H80NO8P	85082-02-6	17118.6	11052.2	22370	29351	28793.5	31003.6	35675	19639.9	18822.5	28793.5	23813.2	36186.5	31775.1	61258.2	42626.4	31382.2	54258	31514.5	29746.2	26723.1	1.24997	0.013824	0.0566672	0.657001	-0.606032	down
LIPID-N-0345	PE(24:0_18:1)	GP	PE	C47H92NO8P	-	151777	114468	114691	206479	142145	82017.7	111895	110828	72040.4	132452	211801	178052	209600	145536	163638	159621	108575	220061	171052	244383	1.37559	0.00423118	0.0248061	0.683542	-0.548899	down
LIPID-N-0368	PE(18:1_18:2)	GP	PE	C41H76NO8P	1188-56-3	2.45591e+06	2.93566e+06	2.69254e+06	2.06384e+06	1.9589e+06	2.59684e+06	2.43096e+06	2.94293e+06	1.77317e+06	2.88814e+06	2.99686e+06	3.96659e+06	2.30161e+06	6.46626e+06	4.2577e+06	4.04898e+06	4.78182e+06	2.19087e+06	4.41026e+06	6.03289e+06	1.48561	0.00458119	0.0255644	0.596781	-0.744725	down
LIPID-N-0372	PE(20:3_18:0)	GP	PE	C43H80NO8P	-	62898.3	65626.1	69476	64134.7	87457.5	117708	76581.6	87014.1	71176.4	56970.1	110886	97937.7	71085.8	153261	128849	148364	146116	102288	102442	125361	1.59984	0.000629382	0.00782378	0.639684	-0.644568	down
LIPID-N-0386	PE(17:0_20:4)	GP	PE	C42H76NO8P	-	137539	189869	143510	238826	211687	254554	222326	278862	195139	195687	280944	194115	127907	270338	339387	365793	409188	281434	342206	274789	1.12433	0.0156297	0.0595955	0.716537	-0.480886	down
LIPID-N-0388	PE(18:1_20:3)	GP	PE	C43H78NO8P	-	21457.5	44588	37099.6	27533.8	15870.4	26919.4	49654.3	50751.8	16933.6	23799.9	45157.7	93050.4	55742.8	99658.8	81028.2	83958	94957.5	74200	74491.7	81651	1.86395	2.81628e-06	0.00094757	0.401339	-1.31711	down
LIPID-N-0399	PE(18:1_20:4)	GP	PE	C43H76NO8P	-	21954.2	16751.9	28997.7	23842.9	20271.3	22987.5	14588.7	15120.5	23095.5	27691.2	22493	41121.7	23744.5	36485	35051.6	50801.1	28256.3	32867.9	43430.6	51959	1.63735	0.00109456	0.0103307	0.587917	-0.766316	down
LIPID-N-0400	PE(18:0_20:5)	GP	PE	C43H76NO8P	-	26625.2	34856.6	30501.3	27336.7	34205.4	26513.8	36228	41618.5	24585.1	27021.8	34570.2	54954.8	38058.3	73775.6	36646.7	55899.8	39858.8	47127.1	29338.5	48679.7	1.4653	0.00612263	0.0307944	0.674408	-0.568306	down
LIPID-N-0426	PE(22:6_18:1)	GP	PE	C45H76NO8P	-	31962.4	40230	54300.1	37078.5	45453.4	45853.8	41626.1	42230.3	57910.7	62207.2	85518.3	71999.4	47248.8	70557	82668	130032	79544.4	75349.7	76219.7	61548.1	1.71859	0.000866722	0.00933252	0.587756	-0.76671	down
LIPID-N-0449	PG(20:1_18:1)	GP	PG	C44H83O10P	-	84981.2	66625.7	88853.8	47518.4	79275.6	98411.4	74441.7	70878.9	51879.2	82525.7	79680.1	103332	57171.3	212663	126903	120173	149387	77849.3	104002	118930	1.24726	0.0182324	0.0645308	0.648115	-0.625677	down
LIPID-N-0452	PG(18:1_20:2)	GP	PG	C44H81O10P	-	31355.3	29738.6	24512.9	21945.4	11412.8	25559.6	26664.1	24224.3	13210.9	30614.2	26050.2	34545.8	17926	59313.4	42678.2	47399.9	43870.3	20374.3	27875	37932.5	1.08902	0.023214	0.0766615	0.668327	-0.581374	down
LIPID-N-0480	PI(17:0_18:1)	GP	PI	C44H83O13P	-	28811.6	31764.9	27585	33013.1	54432	33485.5	30161.2	36950.1	16747.3	29027.7	35972.8	44600.9	29649.5	99615.9	64374.7	64957.9	65439.2	50960.5	60341.5	81420	1.54411	0.00233942	0.0170332	0.539027	-0.891571	down
LIPID-N-0514	PI(20:3_18:0)	GP	PI	C47H85O13P	-	42689.8	35726.9	42441.9	38534.1	46882.2	45395.2	27245.6	44804.7	24759.1	29934.1	78020.5	59254.8	39891.6	77681.2	55414.4	72979.2	51819.7	35900.1	52404.6	59218.9	1.45191	0.00165517	0.0134614	0.649542	-0.622506	down
LIPID-N-0524	PI(18:0_20:4)	GP	PI	C47H83O13P	206059-96-3	1.53651e+06	1.28635e+06	1.30025e+06	1.51407e+06	1.85828e+06	1.69516e+06	1.20422e+06	1.44637e+06	1.00591e+06	1.37679e+06	2.38113e+06	2.29487e+06	1.63374e+06	2.60288e+06	2.33039e+06	2.49502e+06	2.15794e+06	2.00219e+06	2.07309e+06	2.09555e+06	1.82231	3.09866e-06	0.00094757	0.644584	-0.633559	down
LIPID-N-0529	PI(18:0_22:4)	GP	PI	C49H87O13P	-	13094.7	10082.1	9671.63	16137.3	11149.4	16189.3	11350.5	18051.9	14729.9	12359.8	22071.8	29100.2	22306.9	26449.5	27917.6	23869.1	43262.3	24245.3	24499.6	21380.7	1.9135	5.63026e-05	0.0037429	0.501	-0.997118	down
LIPID-N-0539	PI(18:0_20:5)	GP	PI	C47H81O13P	-	18120.9	8202.16	13589	11283.2	17807.5	15385.9	7150.69	15973	7152.48	10681.4	20146.2	31865.7	26693.5	46017.8	38138.9	25116.5	10682.4	27841.9	26494.6	25389	1.64185	0.000534718	0.00723871	0.45026	-1.15117	down
LIPID-N-0563	PS(18:0_18:0)	GP	PS	C42H82NO10P	-	91070.9	178729	134081	109210	222016	246542	144223	119105	156494	93660.7	327850	190545	178965	331563	274484	560524	328026	225630	292312	253793	1.61132	0.00195837	0.0149718	0.504483	-0.987122	down
LIPID-N-0579	PS(18:1_20:1)	GP	PS	C44H82NO10P	-	140162	150386	132389	122297	158168	167165	130542	138224	109014	125033	164280	166866	114144	190642	170718	199387	208752	149168	183803	182571	1.35185	0.00316829	0.0209357	0.79371	-0.333316	down
LIPID-N-0584	PS(18:0_20:3)	GP	PS	C44H80NO10P	-	71558.1	66014.1	75084.6	80875	85146.4	139305	85192.5	95426.9	44232	75131.9	136144	140264	79788.9	256361	184245	198633	223984	102618	103083	69949.2	1.31991	0.00880762	0.040441	0.54711	-0.870098	down
LIPID-N-0590	PS(19:0_20:4)	GP	PS	C45H80NO10P	-	18442.9	39745.9	29440.8	28557.5	34849	29038.3	40269.6	43298.9	27295.2	33732.4	34300.1	34237.7	19729.9	48253.7	51682.1	49074.2	58128	37204.4	47575.1	59475.2	1.07077	0.023888	0.0785479	0.738458	-0.437412	down
LIPID-N-0609	CerP(d18:1/18:1)	SP	CerP	C36H70NO6P	-	116706	161276	72469.3	137899	175963	238391	142206	171361	136725	164299	298706	212955	83932.9	622429	275303	313756	854307	239150	324685	191698	1.27889	0.0273806	0.0861418	0.444053	-1.1712	down
LIPID-N-0647	PA(18:0_22:6)	GP	PA	C43H73O8P	-	20460.9	41504.3	19373.7	26619.5	47801.4	74379.1	32344.9	32332.9	46280.6	53221	93965.5	81299.8	40187.3	86512.3	77078.2	128599	139599	60770	120804	101163	1.69161	0.000273065	0.00613994	0.424008	-1.23784	down
LIPID-N-0752	PE(O-18:0_18:2)	GP	PE-O	C41H80NO7P	-	10729.9	23867.4	17781.9	12866	16732	14442.6	19197.4	15947	17779.2	18700.3	20038.3	23549.6	13914.7	25772.5	31522.3	25799.2	33923.7	16258.7	24512.5	20890.6	1.26283	0.00940415	0.0425412	0.711501	-0.491062	down
LIPID-N-0759	PE(O-16:1_22:1)	GP	PE-O	C43H84NO7P	-	5735.1	5438.85	4536.53	6517.48	5592.69	5461.71	4776.37	5099.08	3844.72	4998.33	2062.65	3174.63	3419.08	4800.61	5526.91	4374.88	4960.98	1530.24	2918.56	6009.98	1.15609	0.0254889	0.0813622	1.34097	0.423277	up
LIPID-N-0789	PE(O-16:1_20:3)	GP	PE-O	C41H76NO7P	-	68102.6	93967.5	68865.1	91168.7	140203	130063	105231	141078	100828	102535	116231	146592	71385.9	191955	151484	149815	199147	130065	122304	156969	1.16856	0.0141401	0.0570455	0.725682	-0.462591	down
LIPID-N-0791	PE(O-18:2_18:2)	GP	PE-O	C41H76NO7P	-	238185	285302	120585	201837	208923	272301	329280	307124	200238	311292	251002	370184	154148	522240	463179	346487	546473	190593	430163	564143	1.07297	0.0198314	0.0686022	0.644782	-0.633117	down
LIPID-N-0792	PE(O-16:0_22:4)	GP	PE-O	C43H80NO7P	-	43540.2	29224.3	11399.4	35354.8	25503.9	30170.3	42939	75178.1	38611.4	72024.2	74200.4	78817.3	26171.9	96713.5	70552.7	92322	52447.7	44457.2	41796.5	77859.3	1.15425	0.0182159	0.0645308	0.616392	-0.698079	down
LIPID-N-0809	PE(O-16:1_20:4)	GP	PE-O	C41H74NO7P	-	2.97712e+06	3.87096e+06	2.378e+06	3.6461e+06	5.3461e+06	4.57791e+06	4.11985e+06	4.47251e+06	3.36707e+06	4.17643e+06	3.89114e+06	4.73882e+06	2.78145e+06	6.81183e+06	5.85806e+06	6.11144e+06	7.54805e+06	4.05287e+06	4.98621e+06	5.32575e+06	1.06391	0.0249766	0.080568	0.747176	-0.42048	down
LIPID-N-0831	PE(O-16:1_20:5)	GP	PE-O	C41H72NO7P	-	103244	68586.6	52034.3	116778	102419	99305.1	118447	151346	95951.2	133394	103866	144607	84163.4	250750	297485	177823	265606	140461	154346	186098	1.35574	0.00807004	0.0382015	0.576945	-0.793494	down
LIPID-N-0837	PE(O-18:2_20:4)	GP	PE-O	C43H76NO7P	-	454188	491554	322132	636073	834077	766484	828666	659553	475139	650745	672175	944050	458884	1.3596e+06	1.34416e+06	1.08923e+06	1.67393e+06	790666	905957	1.13341e+06	1.36411	0.005106	0.0270141	0.589913	-0.761425	down
LIPID-N-0839	PE(O-16:0_22:6)	GP	PE-O	C43H76NO7P	-	10280.2	12545.6	11840.7	11944.9	26619.5	30719.1	11864.2	18942.9	39265	32259.5	54856.4	49468.3	31500.4	51718.2	39343.2	69932.2	68504.6	25526.7	74574.2	50263.7	1.7068	0.000139475	0.0052483	0.400013	-1.32188	down
LIPID-N-0855	PE(O-18:3_20:4)	GP	PE-O	C43H74NO7P	-	16754.2	27504.6	15813.4	24766.3	25975.5	37084.9	50364.8	29740.6	24283.3	30211.8	58583.3	47608.4	10877.5	70057.2	44379.7	65657.2	102685	39702.4	50432.6	28622.5	1.0943	0.0168437	0.0620579	0.544729	-0.87639	down
LIPID-N-0856	PE(O-18:2_20:5)	GP	PE-O	C43H74NO7P	-	11130.9	6450.02	7830.45	17192	8842.07	21954.6	17954.4	31588.7	21950.5	17815.6	12411.8	18318.6	11242.6	43712.5	59611.1	38836.8	45636.5	16600.8	24833.8	35001.8	1.14338	0.0267139	0.0843915	0.531371	-0.912208	down
LIPID-N-0857	PE(O-16:1_22:6)	GP	PE-O	C43H74NO7P	-	281727	596704	390974	389885	764420	789236	524241	475314	827694	691085	1.37807e+06	1.25848e+06	582153	1.3039e+06	1.21696e+06	1.73973e+06	1.99758e+06	925504	1.70912e+06	1.08394e+06	1.73164	0.000204115	0.00588854	0.434338	-1.20311	down
LIPID-N-0860	PE(O-20:3_20:4)	GP	PE-O	C45H78NO7P	-	48624.4	48488.8	22517	48650.6	82406.8	99488.6	62152.1	67169.2	63805.5	37525	72672.6	70261.8	25678.8	181611	111975	102576	285599	85006.6	113762	77599.2	1.06057	0.0451737	0.122466	0.515493	-0.955975	down
LIPID-N-0861	PE(O-18:2_22:5)	GP	PE-O	C45H78NO7P	-	41339.2	65661.5	51947.7	52241.5	57320.1	50342.9	66976.8	68596.5	34018.6	46265.7	69790	59593.7	42999.7	110388	100267	80049.2	150894	65701.5	73320	75723.3	1.30008	0.0153398	0.0595295	0.645219	-0.632139	down
LIPID-N-0871	PE(O-18:2_22:6)	GP	PE-O	C45H76NO7P	-	52320.7	94525.3	42584.6	74251.7	114704	140699	106751	87840.9	114932	108077	265790	227897	94650.7	267816	240494	309453	401187	179960	328901	268412	1.81336	9.40712e-05	0.00449484	0.362416	-1.46428	down
LIPID-N-0964	LNAPE(18:1/N-18:2)	GP	LNAPE	C41H76NO8P	-	2.3869e+06	1.90819e+06	1.8768e+06	1.52186e+06	1.50886e+06	2.0243e+06	1.87424e+06	2.22391e+06	1.20127e+06	2.16734e+06	2.24817e+06	3.37576e+06	1.41114e+06	5.38942e+06	3.18619e+06	2.61501e+06	3.16563e+06	1.54284e+06	3.37574e+06	4.26667e+06	1.28601	0.0126484	0.0540207	0.611373	-0.709876	down
LIPID-N-0968	LNAPE(20:4/N-18:2)	GP	LNAPE	C43H74NO8P	-	253774	243210	189921	238618	251408	275692	256679	337515	199667	263622	304539	294835	190120	526778	400221	397334	423139	316753	358875	337885	1.37269	0.00571516	0.0292257	0.706977	-0.500265	down
LIPID-N-0976	LNAPE(20:4/N-22:4)	GP	LNAPE	C47H78NO8P	-	10807.6	3038.3	7912.17	8410.91	10274.3	10930.3	7857.2	6728.94	9067.39	9561.26	24159.6	13261.6	9633.36	20540.8	19429.1	21463.7	25372.3	10897.6	12730.9	17054.8	1.60461	0.000513486	0.00713745	0.484625	-1.04506	down
LIPID-N-0978	PC(12:0_14:1)	GP	PC	C34H66NO8P	-	33408.7	26783	19863.5	28672.9	25326.9	29415	29661.5	19106	34994.3	25140.5	19315	24320.9	10982.8	17701	16703.2	21078.1	33026.7	22810.2	23182	24992.2	1.05219	0.0301918	0.0920169	1.2721	0.347214	up
LIPID-N-1012	PC(15:0_18:0)	GP	PC	C41H82NO8P	-	47607.1	70264.9	55658.4	60948.7	84756.4	98980.8	59985.8	81072.4	51734.2	46324.7	85955.7	75811.1	53460.6	133661	100587	88664.2	100234	62788	82310	78449.5	1.05442	0.0357326	0.103707	0.762638	-0.39093	down
LIPID-N-1013	PC(16:0_17:0)	GP	PC	C41H82NO8P	-	94972.6	79581.4	67716.7	85573.2	95997.2	120942	95053	110571	71246.7	104536	94624.6	113136	78414.7	157930	125049	148650	222036	84128.8	140853	138169	1.17894	0.0228581	0.0758135	0.710818	-0.492449	down
LIPID-N-1048	PE(12:0_14:0)	GP	PE	C31H62NO8P	-	61962.2	46974.3	38213.2	58130.8	41180.6	53179.4	40724.6	39313	61324.9	35572.6	34681.4	33841.1	38546.1	24749.1	30564.3	33929.8	42728.6	40078	32619.8	61838	1.11014	0.0344086	0.10137	1.27571	0.351302	up
LIPID-N-1081	PE(18:2_20:2)	GP	PE	C43H78NO8P	-	42932.5	55722.9	29511.8	60992.9	30092.8	45940.3	33003.6	57464.8	16768.4	39525.1	44622.2	62736.9	25626	83071.1	61341.4	59898.7	85884.8	34971.7	81207.5	95834.8	1.07062	0.0205763	0.0708349	0.648549	-0.624712	down
LIPID-N-1087	PE(17:2_20:3)	GP	PE	C42H74NO8P	-	8402.57	13020.6	11381.6	16055.4	24576.7	15568	23444.4	14302.3	13452.8	24502.9	26271.6	18585.9	11602.1	36456.6	40380.9	28993.9	42248.5	28808.2	33906.5	22153.4	1.39411	0.00338643	0.0215388	0.569118	-0.813199	down
LIPID-N-1096	PE(20:2_20:4)	GP	PE	C45H78NO8P	-	273454	336631	240123	309090	477850	396315	378971	443484	359167	403679	333366	477686	273339	603319	580200	580360	738223	424075	503002	444216	1.15566	0.0167081	0.0620579	0.729915	-0.454199	down
LIPID-N-1102	PE(22:3_20:4)	GP	PE	C47H80NO8P	-	41713.5	37457.6	19373.1	49842.7	62129.9	41577.6	49479.7	59238.5	51424	44627.4	39107.3	58436.7	46231.1	89807.9	115115	71436.3	133871	50111.4	77506.7	90196.3	1.27877	0.0110204	0.0485595	0.591931	-0.7565	down
LIPID-N-1104	PE(20:4_20:4)	GP	PE	C45H74NO8P	-	16114.1	7441.65	18753.1	13167.3	13267	12200.4	11448.9	15380.9	10739.5	14221.1	21594.9	21753	12645.5	18965.1	37389.9	25577.6	15558	17633.2	21226.8	23194.7	1.50898	0.00381582	0.02288	0.615824	-0.699409	down
LIPID-N-1105	PE(20:2_22:6)	GP	PE	C47H78NO8P	-	24764.9	38170	20129.6	16473.2	53774.9	32336.9	28901.4	30177.2	51661	31497.1	67347.6	57607	39645	60393.7	59187.8	69071.2	112424	44463.6	77026.9	56428.8	1.6246	0.000737976	0.00867973	0.50946	-0.972959	down
LIPID-N-1110	PG(12:0_15:0)	GP	PG	C33H65O10P	-	24105.9	18826.9	19159.7	21854.5	19628.7	23982.5	17903.6	9399.18	20777	24103.6	13494.2	16612	5959.56	9734.4	13169.5	16021.6	20635.4	14734.9	17476.8	17924.7	1.05945	0.0120075	0.0518628	1.37032	0.454509	up
LIPID-N-1119	PG(18:0_19:0)	GP	PG	C43H85O10P	-	24576.8	32601.9	47497.7	28406.5	63083.6	50735.1	29149.3	39119.1	51814.2	27320.8	77992.9	61503.2	46351.1	84362.4	62619.2	138166	86359.1	59133.9	63812.1	74851.4	1.64395	0.0013818	0.0119641	0.522154	-0.937453	down
LIPID-N-1120	PG(16:0_22:0)	GP	PG	C44H87O10P	-	118257	124988	118962	138263	151462	142014	102336	109943	85052.1	101587	107932	140710	129745	226669	185008	174755	164451	145710	206027	149211	1.36265	0.0047613	0.0260933	0.731721	-0.450635	down
LIPID-N-1128	PG(12:0_17:1)	GP	PG	C35H67O10P	-	1.3468e+06	1.09696e+06	898859	1.43297e+06	1.0931e+06	1.25624e+06	1.29347e+06	855233	1.35803e+06	996744	839582	1.0794e+06	510708	760788	825468	928816	1.38027e+06	970320	902971	1.0983e+06	1.07664	0.0277374	0.0870851	1.25082	0.322874	up
LIPID-N-1129	PG(12:0_18:1)	GP	PG	C36H69O10P	-	91709.5	70780.2	58005.2	89123	68947.1	83156.6	93126.6	55381	94322.3	66932.8	54053.2	64762.7	32382.9	48678.7	53786.9	59391.7	86245.2	61314.1	56399.2	74380.7	1.16728	0.013433	0.0562714	1.30452	0.383514	up
LIPID-N-1135	PG(18:0_16:1)	GP	PG	C40H77O10P	-	41238.9	91097.1	43922.8	49433.6	104847	79765.9	72240.4	65740.5	100099	78749.3	157005	161322	70599.8	142568	154719	221365	251063	101561	223749	144759	1.68365	0.000497588	0.00704455	0.446448	-1.16344	down
LIPID-N-1147	PG(18:0_22:1)	GP	PG	C46H89O10P	-	161418	153403	119695	128867	160647	172083	134374	139825	150017	135250	184955	184345	121092	226113	219946	172865	204097	149829	178309	165242	1.24401	0.00788695	0.0376849	0.805616	-0.311836	down
LIPID-N-1148	PG(22:0_18:1)	GP	PG	C46H89O10P	-	77896.7	67868	72439.7	82243.8	87882.4	62553.1	67145.8	76077.3	58139.3	44044.3	84770.2	66858.1	99685.3	129344	129257	114235	129511	102939	123587	133978	1.66761	0.000147646	0.0052483	0.624943	-0.678203	down
LIPID-N-1188	PG(16:1_20:3)	GP	PG	C42H75O10P	-	10530.6	17251.8	12274.2	17142.2	18603.9	26205.9	27513.6	29591.9	20006.5	14619.6	43837.5	29089.8	14227.6	47487.1	43934.3	34629.4	59621.3	35311.1	35695.1	45189.7	1.60172	0.000554986	0.00723871	0.498018	-1.00573	down
LIPID-N-1189	PG(18:1_18:3)	GP	PG	C42H75O10P	-	168396	169933	153109	190152	183544	156449	185048	171145	139130	188444	216288	184789	138930	263400	248867	219408	268634	209295	243603	233821	1.47207	0.00210425	0.0158914	0.765749	-0.385057	down
LIPID-N-1195	PG(18:2_22:2)	GP	PG	C46H83O10P	-	26406.8	14325.1	19244.9	15640.5	19402.9	15571.4	26986.1	28077.4	11073.9	19950.8	18933.8	34906.9	17734.3	75498.7	35235.6	32986.5	77576.1	19950.8	38299.1	43429.2	1.3454	0.0176124	0.063363	0.49849	-1.00436	down
LIPID-N-1200	PG(22:0_20:4)	GP	PG	C48H87O10P	-	10641.1	13547.7	13212	22033.6	10117.2	7813.83	19215.7	11330.3	12012.7	10127.4	17817.1	16626.1	18457.2	24962.3	30019.9	27817.9	34465.7	27897.9	16645.4	26422	1.69251	0.000316206	0.0064259	0.539339	-0.890735	down
LIPID-N-1205	PG(16:0_20:5)	GP	PG	C42H73O10P	-	43202.2	59158.9	65762.6	71058.5	58015.8	86277.6	85061.3	66962.1	75637.2	44429.1	67341.8	77386.6	64485.5	141722	111032	138214	152522	94638.9	118285	101982	1.51023	0.00243361	0.0175518	0.61405	-0.703572	down
LIPID-N-1212	PG(19:2_20:4)	GP	PG	C45H77O10P	-	66170.3	90382.8	36394.3	73013.6	107559	118294	84055.2	129115	75626.8	86568.5	95316.6	100284	64706.1	202868	192478	148690	288218	106672	161839	127928	1.22854	0.0171353	0.0628295	0.58239	-0.779942	down
LIPID-N-1228	PS(12:0_16:0)	GP	PS	C34H66NO10P	-	448771	321557	272922	418626	316432	375571	388467	271686	405868	300863	246762	307189	160292	230942	252534	286438	394495	295565	289693	330252	1.12711	0.0189211	0.0665066	1.26004	0.333473	up
LIPID-N-1242	PS(16:0_21:0)	GP	PS	C42H76NO10P	-	856566	713586	879161	697919	961708	815419	632778	815574	697632	808109	934902	991129	671371	1.29218e+06	1.31523e+06	1.13011e+06	1.92296e+06	1.10219e+06	1.2388e+06	1.16645e+06	1.51382	0.00423637	0.0248061	0.669634	-0.578556	down
LIPID-N-1247	PS(18:0_21:0)	GP	PS	C44H84NO10P	-	446591	415786	435560	347737	537110	563029	387839	324640	421364	388253	585354	627029	514067	990831	752538	588233	552919	576541	676930	640887	1.70868	0.00048089	0.00690605	0.656064	-0.608092	down
LIPID-N-1251	PS(20:0_21:0)	GP	PS	C47H92NO10P	-	14443.5	12795.8	13902	19396.1	19259	9962.88	12356.2	14085.1	7261.75	16861.5	28027.5	36814.1	25955.3	21449.4	19955.5	21983.4	13564.1	29240.8	25828.4	29856.2	1.6508	0.000265268	0.00613994	0.555353	-0.848522	down
LIPID-N-1259	PS(18:0_15:1)	GP	PS	C39H76NO10P	-	70708.1	166900	59287.8	116961	185676	217082	144395	131375	203039	177092	358904	286908	165147	335948	318627	462871	478548	181459	432440	330522	1.64941	0.000234092	0.00613994	0.439377	-1.18647	down
LIPID-N-1275	PS(18:0_21:1)	GP	PS	C45H86NO10P	-	1.2677e+06	1.38318e+06	1.02415e+06	1.03104e+06	1.37839e+06	1.38557e+06	1.12347e+06	1.04121e+06	1.2219e+06	1.06904e+06	1.51536e+06	1.70449e+06	1.1188e+06	1.61864e+06	1.71586e+06	1.67866e+06	1.56269e+06	1.29223e+06	1.49722e+06	1.35123e+06	1.4426	0.00100314	0.0098863	0.792128	-0.336194	down
LIPID-N-1277	PS(21:0_18:1)	GP	PS	C45H86NO10P	-	544514	542188	567095	504116	616110	539422	556303	496994	373568	519775	638575	653287	603563	924505	875951	783588	781908	691108	878661	975450	1.8013	9.27397e-05	0.00449484	0.6738	-0.569607	down
LIPID-N-1297	PS(18:0_20:2)	GP	PS	C44H84NO10P	-	6063.27	30193	16273	18037.8	25809.5	24438.9	14672.5	20837.2	23870.5	20639.2	34591.3	18604	21937.1	29160.5	24291.9	26970.2	52090.8	22267.8	46676.2	29036.7	1.14448	0.0213111	0.072559	0.657126	-0.605759	down
LIPID-N-1303	PS(23:0_18:2)	GP	PS	C47H88NO10P	-	35579.9	25497.3	27641.7	42542.2	37650.2	37454.6	37619.5	34105.2	27789.7	33575.1	67115.5	74827.1	57168.4	53013.1	70707.2	90082.2	49453.9	78062.5	59844.7	114795	1.96709	0.000142759	0.0052483	0.474716	-1.07486	down
LIPID-N-1315	PS(21:0_18:3)	GP	PS	C45H82NO10P	-	37672.2	33522.5	18936	21923.2	37978.1	32538.7	36215.5	37406.5	21376.7	32613.4	50477.1	41558.1	31435	45711.8	48686	39491.4	53367.8	31642.4	35599.9	39776.2	1.24204	0.00508637	0.0270141	0.742516	-0.429506	down
LIPID-N-1319	PS(15:0_20:4)	GP	PS	C41H80NO10P	-	8381.57	18345.2	30136.4	17347.6	15555.9	27151.9	17500.4	15088.7	5987.26	17253.5	19139.2	21562.2	15613.6	24438.9	22347.7	27906	29205.5	26913.6	28745.9	18046.1	1.05805	0.0420306	0.116845	0.738498	-0.437333	down
LIPID-N-1322	PS(18:1_20:3)	GP	PS	C44H84NO10P	-	472294	384732	483541	258438	323369	346918	390243	413332	220037	383504	391116	517320	346193	718686	505217	487964	465873	371844	469066	693158	1.23228	0.0154234	0.0595955	0.74025	-0.433915	down
LIPID-N-1324	PS(20:0_20:4)	GP	PS	C46H82NO10P	-	34333.2	30090.8	16686.8	33973.9	29246.1	19520.5	17701.2	39021.8	34191.2	24514.5	58982.2	42371.9	32773.8	66396	56807.1	56520.4	83433.9	48385.7	48943.2	55389.3	1.74809	8.40733e-05	0.0043931	0.507779	-0.977729	down
LIPID-N-1325	PS(21:0_20:4)	GP	PS	C47H84NO10P	-	50047	75832.9	65550.3	50454.9	93490.4	140701	79929.9	97742.2	70886.8	49982.7	133409	105317	70724.4	180872	151987	173861	184947	108464	123316	122268	1.52613	0.00107504	0.0103101	0.571604	-0.806912	down
LIPID-N-1332	PS(18:2_20:3)	GP	PS	C44H84NO10P	-	260788	288634	268109	249475	233416	251897	262732	331557	201981	321543	290546	373699	192855	537379	356973	370886	448103	216136	325304	502912	1.08497	0.0291602	0.0903109	0.738668	-0.437002	down
LIPID-N-1334	PS(19:1_20:4)	GP	PS	C45H78NO10P	-	43973.4	36741.2	35210.3	63957.7	42481.7	48141.4	50460	40604	35578.7	46317.6	58843.9	69054.9	34956.2	100382	77823.2	68436.7	90892.8	77488.3	71659.7	108481	1.64541	0.000911652	0.00954737	0.585032	-0.773412	down
LIPID-N-1348	PS(21:2_20:4)	GP	PS	C47H80NO10P	-	22436	35744.5	27772.6	23761.1	32606	49905.9	39334	34835.7	39450.2	29476.9	57720.3	48872.7	40243.8	78290	66553.3	75250.9	67179.7	53939.8	61455.4	60124.7	1.84084	1.44758e-05	0.00221335	0.550043	-0.862384	down
LIPID-N-1361	PS(20:3_20:4)	GP	PS	C46H68NO10P	-	101256	109915	114262	124130	100674	157784	139229	142727	72496.5	144579	148260	169596	105457	255879	229166	188539	236634	154058	180657	233282	1.54719	0.0012511	0.0112241	0.63478	-0.655671	down
LIPID-N-1363	PS(20:3_22:4)	GP	PS	C48H82NO10P	-	13054.6	17569.3	11989.1	18095.3	13372.3	12115.7	17411	22326.6	7121.27	17713.1	11977.2	22628.8	11687.8	22991.3	35159.7	18164.5	33192.7	22607.7	22512.2	24338.3	1.15801	0.0176106	0.063363	0.669308	-0.579259	down
LIPID-N-1367	PS(20:4_20:4)	GP	PS	C46H68NO10P	-	49804.1	33075.7	36825.6	45127.3	49322.5	48898.1	37967.5	48321.9	44865.5	56869.7	59599.5	59980.8	35981	90549.7	66167.7	50698.4	79835.3	49554.8	64467.1	60391.6	1.31133	0.00870202	0.0401976	0.730815	-0.452422	down
LIPID-N-1387	PI(13:0_18:1)	GP	PI	C40H75O13P	-	26043.4	24196.1	26454.8	20265.6	20849.9	25256.4	29564.1	22849.1	22214.5	26194.2	15554.2	31551.6	31052	28659.7	43886.8	30223.1	41670.1	33333.1	29947.3	34825.4	1.1718	0.0126283	0.0540207	0.760479	-0.395019	down
LIPID-N-1405	PI(15:0_18:2)	GP	PI	C42H77O13P	-	14518.5	13888.8	19260.4	16285.8	14660.6	22458	15084.1	20012.8	13344.7	23847.5	27437.3	23893.9	19850.7	23938.1	16169.3	21010.2	25886.3	15153.5	21337.6	32332.7	1.23215	0.0172202	0.0629551	0.763674	-0.388972	down
LIPID-N-1423	PI(18:0_20:3)	GP	PI	C47H85O13P	-	166980	110695	162860	156629	182413	167026	155183	167630	101856	108157	243480	237008	163101	310313	270823	242862	204471	201504	200919	178879	1.59795	0.000312128	0.0064259	0.656544	-0.607037	down
LIPID-N-1428	PI(12:0_22:4)	GP	PI	C43H75O13P	-	32731.4	37547.7	32222	36824.3	31544.1	35788.5	31470.4	34746.8	30741.9	30684.8	32108.1	29069.3	15616.3	16334.1	29515.2	29574.9	28953.5	30560.3	36024.7	20178.1	1.18716	0.0154411	0.0595955	1.2477	0.31927	up
LIPID-N-1472	PA(20:1_18:2)	GP	PA	C41H75O8P	-	61416.5	74482.9	32106.5	57326.9	65210.6	85667.8	80288.8	74877.3	55968.4	74440.8	67473.9	108564	34282.7	145888	111258	92103.8	145422	67095.2	95649.4	132952	1.04482	0.0190578	0.0666804	0.661331	-0.596556	down
LIPID-N-1480	PA(18:1_16:3)	GP	PA	C37H65O8P	-	67429.7	53235.9	40770.8	64208.5	80451	68194.9	35317.6	51791.4	72848.9	57823.2	21317.3	35362.4	40879.2	55056.5	19131	29732.2	45262.1	27509.5	32602.1	82470.5	1.26741	0.0145473	0.0580752	1.52077	0.604805	up
LIPID-N-1484	PA(18:0_22:4)	GP	PA	C43H77O8P	-	149739	210029	107778	264446	158204	204296	273952	227530	131571	258648	229377	257538	176788	363816	431254	265974	378491	166798	278430	283896	1.13663	0.0206158	0.0708349	0.70125	-0.511999	down
LIPID-N-1494	PA(20:1_20:4)	GP	PA	C43H75O8P	-	58512.1	81022.9	55501.7	97735	111848	101452	108653	108281	73423.5	106342	122451	110992	57610.1	208462	200272	155358	260611	148711	141589	164049	1.39201	0.00474082	0.0260933	0.574975	-0.79843	down
LIPID-N-1496	PA(20:1_22:4)	GP	PA	C45H79O8P	-	30674.2	36244.5	19363.6	63989.7	32140.1	43408	60435.6	43670.6	31916.6	44810.7	51488	72311.9	33402.7	83828.1	111778	61748.9	111204	62074.4	71467.6	65919.7	1.46364	0.00293591	0.0198628	0.560729	-0.834626	down
LIPID-N-1497	PA(22:1_20:4)	GP	PA	C45H79O8P	-	35819.4	24252.3	17255.2	32527.6	40949.5	38471.3	37944.2	43257.4	27793.9	30043.1	43116.8	38751.5	24985.9	60531.7	60518	53668.6	126913	40351.1	57577.5	51884.4	1.26838	0.028062	0.0879238	0.588061	-0.765962	down
LIPID-N-1506	PA(20:0_22:6)	GP	PA	C45H77O8P	-	15325.3	24920.5	19380.8	17431.2	33149.5	33811.5	17180	15721.4	34289.5	27149	52177.6	40589.9	22965.8	49154.8	37594.5	61825.8	67554.2	40747.4	47991.3	37187.8	1.63926	0.000361991	0.006857	0.520673	-0.941549	down
LIPID-P-0001	DL-Carnitine	FA	CAR	C7H15NO3	541-15-1	5212.39	7171.78	5124.06	5970.09	6205.45	3540.79	7211.32	5533.13	2036.91	4268.64	8756.39	7823.28	5675.63	11796.6	11128.9	11893.9	13403.3	33969.1	11523.9	7064.54	1.5475	0.0213462	0.072559	0.424873	-1.23489	down
LIPID-P-0002	Carnitine C2:0	FA	CAR	C9H17NO4	3040-38-8	59766.1	106195	116446	70220.8	80314.2	46299.1	59603.5	67314.5	46715.1	42078.8	105517	83936.2	77298.2	190730	205987	142382	202795	276586	148739	180459	1.69487	0.00100732	0.0098863	0.430463	-1.21604	down
LIPID-P-0003	Carnitine C3:0	FA	CAR	C10H19NO4	17298-37-2	12268.6	17190	17234.7	12186.2	16777.7	4318.02	10449.2	13050.8	3682.02	10159.4	15129.7	15347.1	14459.1	20487.9	29288.4	33737.9	26506.8	28070.8	29176.1	23363.7	1.48894	0.000405875	0.00688118	0.498018	-1.00573	down
LIPID-P-0004	Carnitine C4:0	FA	CAR	C11H21NO4	25576-40-3	9235.13	6583.24	6706.63	5869.05	8656.27	2977.27	6672.13	10130.8	3901.65	10616.7	10712.8	5781.44	8930.1	14981.6	11451.6	8788.89	12339.9	20992.7	8451	10993.9	1.25683	0.0163928	0.0615695	0.629047	-0.668761	down
LIPID-P-0006	Carnitine C4-OH	FA	CAR	C11H21NO5	-	5735.1	5438.85	4536.53	6517.48	5592.69	5461.71	4776.37	5099.08	3844.72	4998.33	2472.58	1505.06	2598.54	5986.36	4416.78	2836.32	5671.94	6490.63	3138.55	3041.6	1.13426	0.0361637	0.104329	1.36276	0.446536	up
LIPID-P-0026	Carnitine C3:1-2OH	FA	CAR	C10H17NO6	910825-21-7	5735.1	5438.85	4536.53	6517.48	5592.69	5461.71	4776.37	5099.08	3844.72	4998.33	2717.67	2381.1	1731.99	6200.02	4523.1	2494.51	6543.38	4465.26	3067.38	3020.04	1.24273	0.0225454	0.0751023	1.39996	0.485389	up
LIPID-P-0384	LPC(20:3/0:0)	GP	LPC	C28H52NO7P	1199257-41-4	18314.5	20846.3	17952.6	25067.2	19534.6	14584	20057.8	12513.2	31710.7	14910.8	37401.8	22918.4	16459.2	42760	33755.8	22926.1	20772	25131.3	17417.4	26690.2	1.04678	0.0463902	0.124878	0.73429	-0.445579	down
LIPID-P-0389	LPC(20:5/0:0)	GP	LPC	C28H48NO7P	-	9797.48	6486.25	5732.02	8661.37	6771.34	9141.41	7333.52	5623.57	9194.62	5393.99	13049.4	8194.37	5743.74	16572.2	14179.6	9568.69	5936.11	10865.8	9096.18	10535.4	1.08657	0.030286	0.0920622	0.714618	-0.484756	down
LIPID-P-0433	LPE(22:4/0:0)	GP	LPE	C27H48NO7P	-	4782.68	4116.94	3294.2	8443.22	3465.21	4663.7	7590.4	5265.19	2448.05	3517.21	7317.48	5228.05	4752.13	13371.1	6035.04	5960.56	10053.8	5754.94	4607.41	7966.4	1.14736	0.041865	0.116597	0.669794	-0.57821	down
LIPID-P-0482	PC(16:0_18:1)	GP	PC	C42H82NO8P	26853-31-6	47680.4	22402.4	50972.7	57194.3	48069.8	55574.9	37129.8	59139.3	35822	50563.8	49420.3	45858.5	39043	90391.2	89402.5	64400.2	99158.1	56216.9	72434.1	74366.5	1.22436	0.0115615	0.0505629	0.682467	-0.551168	down
LIPID-P-0492	PC(18:0_18:2)	GP	PC	C44H84NO8P	27098-24-4	113459	101953	71711.8	77151.2	93145.1	132193	87959.7	104439	101439	91448.6	127295	103395	74251.6	190947	144888	133181	126344	98366	103417	129725	1.02392	0.0414344	0.115621	0.791437	-0.337453	down
LIPID-P-0554	PC(O-16:0_20:4)	GP	PC-O	C44H82NO7P	-	126693	174391	96269.4	158765	157152	169873	144291	234188	99416.6	151475	187451	137786	108034	272489	288648	269538	335608	260111	194547	229967	1.24324	0.0094421	0.0425869	0.66217	-0.594727	down
LIPID-P-0559	PC(O-16:1_20:4)	GP	PC-O	C44H80NO7P	-	43655.5	58623.2	30735	62964.9	64578.4	70631.9	79908.6	77617.5	51659.4	59475.2	77898.2	68193.4	34306.9	70032.6	159040	68597.1	127146	89611.4	61690.9	144959	1.00127	0.0472803	0.126163	0.665408	-0.587688	down
LIPID-P-0560	PC(O-18:1_20:4)	GP	PC-O	C46H84NO7P	-	44014.9	60603.5	43236.1	48726.3	78656	75626.3	52620.2	65868.1	40510.9	53408.5	59528.9	75235.8	45958.5	123017	114492	105544	154226	102939	107100	96592.5	1.51403	0.00209201	0.0158914	0.572061	-0.805759	down
LIPID-P-0636	PE(P-16:0_18:1)	GP	PE-P	C39H76NO7P	65289-02-3	25441.5	46090.4	29845.4	35444.8	38086.5	35373.4	45486.4	54136	21761	40569.8	34794.7	50586.5	31460.7	56736.1	90365	53572.5	65140.4	48763.2	45086.4	75440.4	1.26098	0.0149197	0.0589463	0.674405	-0.568312	down
LIPID-P-0652	PE(P-16:0_20:4)	GP	PE-P	C41H74NO7P	97859-69-3	239277	301439	184606	258418	374684	370241	273605	427462	248469	290665	300288	356636	195851	581071	532273	442972	573792	313365	381823	498859	1.09204	0.0220399	0.0737208	0.710777	-0.49253	down
LIPID-P-0654	PE(P-18:0_20:4)	GP	PE-P	C43H78NO7P	144371-69-7	223180	296970	155884	223492	299713	249598	225392	275201	234952	270217	292099	257835	171884	486181	377469	287563	498580	314397	323242	448401	1.19205	0.016686	0.0620579	0.709904	-0.494304	down
LIPID-P-0655	PE(P-18:0_22:4)	GP	PE-P	C45H82NO7P	-	48530.2	60339.8	26621	65677.6	52050.8	53401.2	64557.7	62877.1	54995.8	61881.9	74290.5	87851.5	48679.7	115970	118771	71434.5	134690	60734.4	84910.2	97744.4	1.43188	0.00320251	0.0209508	0.615515	-0.700134	down
LIPID-P-0658	PE(P-18:1_20:4)	GP	PE-P	C43H76NO7P	-	28492.8	28170.9	18323.9	44961.4	52104.1	55213.3	47667.5	53225.3	42834.1	43819.5	46964.8	53178.9	20306.4	99394.9	92579.4	75225.9	109636	43433.7	55464.6	64781.6	1.01739	0.025221	0.0808447	0.627586	-0.672115	down
LIPID-P-0661	PE(P-16:0_22:6)	GP	PE-P	C43H74NO7P	206059-97-4	34904.2	106727	31754.1	44783.3	69009.8	97560.7	80171	84243.9	105510	71458.8	163500	145099	61549.6	122158	117797	173167	206983	115361	143087	108974	1.48263	0.000856394	0.00931252	0.534828	-0.902852	down
LIPID-P-0662	PE(P-18:0_22:6)	GP	PE-P	C45H78NO7P	206059-98-5	27048.5	50222.5	27535.2	28592.3	35388.7	47991.5	23189.3	19036.2	46343.5	28313.3	75458.9	50614.7	33245.9	71140	55904	64768.8	84720.1	83276.1	66204.1	54938.9	1.68261	0.000124712	0.0052483	0.521124	-0.940301	down
LIPID-P-0664	PE(P-18:1_22:6)	GP	PE-P	C45H76NO7P	-	8111.95	16226.8	5679.94	6448.46	15011.6	8960.92	17312.8	21444.4	19413.1	20438.1	36478.1	26760.5	20934.2	31023	35287.8	47484.4	45079	37439	30673.5	24756.2	1.75754	1.85534e-05	0.00246833	0.413938	-1.27251	down
LIPID-P-0772	TG(8:0_16:0_16:0)	GL	TG	C43H82O6	-	842332	1.04382e+06	1.26112e+06	1.52831e+06	1.66457e+06	1.28547e+06	781659	1.92358e+06	773026	1.2607e+06	517355	781220	908105	902928	1.13254e+06	628325	642002	833788	572530	1.00443e+06	1.35821	0.00652882	0.0324109	1.56055	0.642055	up
LIPID-P-0775	TG(8:0_14:0_18:0)	GL	TG	C43H82O6	-	553806	486213	570496	650597	949296	766965	383039	1.00798e+06	349407	652739	218188	348335	377637	411955	589198	297620	223336	380615	232221	493406	1.46617	0.00334132	0.0214659	1.78321	0.834476	up
LIPID-P-0776	TG(10:0_15:0_16:0)	GL	TG	C44H84O6	-	283495	338360	347577	331838	607680	483991	204852	542720	211584	356153	277496	221688	191675	322723	393778	236395	209505	359775	176541	242695	1.03912	0.0432589	0.119128	1.40876	0.494431	up
LIPID-P-0777	TG(12:0_14:0_16:0)	GL	TG	C45H86O6	-	1.62921e+06	1.46651e+06	1.56154e+06	2.36558e+06	2.61123e+06	1.83823e+06	994078	3.30476e+06	1.00132e+06	2.43222e+06	1.32878e+06	1.36794e+06	875517	1.14199e+06	2.57215e+06	1.12769e+06	912715	1.8803e+06	829311	744125	1.09014	0.044255	0.120617	1.50265	0.58751	up
LIPID-P-0778	TG(12:0_12:0_18:0)	GL	TG	C45H86O6	-	181869	166597	176750	253286	219572	233072	150321	257171	123964	209306	121822	114662	119863	207501	210584	99689	59867.5	157566	97102.2	128623	1.30844	0.00532696	0.027716	1.49696	0.582032	up
LIPID-P-0824	TG(10:0_16:0_16:1)	GL	TG	C45H84O6	-	352129	371363	360976	514544	398485	474496	362918	518745	368116	422221	140955	275021	219548	335620	336063	220004	198855	212866	196061	375249	1.66051	6.89676e-05	0.00398228	1.65083	0.723195	up
LIPID-P-0828	TG(10:0_16:0_18:1)	GL	TG	C47H88O6	-	2.30566e+06	2.2788e+06	2.43954e+06	2.26781e+06	2.3203e+06	3.51395e+06	2.10038e+06	2.57407e+06	2.18619e+06	2.50263e+06	1.01281e+06	1.61775e+06	1.72381e+06	2.24101e+06	1.80068e+06	1.53723e+06	1.31689e+06	1.58024e+06	1.2913e+06	3.24832e+06	1.35434	0.00825372	0.0389504	1.40986	0.495552	up
LIPID-P-0829	TG(12:0_14:0_18:1)	GL	TG	C47H88O6	-	806271	864283	864168	978577	998267	1.03475e+06	896728	1.20537e+06	742365	1.03304e+06	575746	727760	650368	700378	950232	761148	633233	659983	668664	921960	1.48054	0.00139906	0.0120178	1.29993	0.378437	up
LIPID-P-0832	TG(14:0_15:0_16:1)	GL	TG	C48H90O6	-	82002	119261	131085	110490	99809.6	88491.2	104364	153028	83337.1	103315	72851	96067.9	61934.2	70637	102510	89982.9	47754.1	91965.5	89558.7	81072.3	1.24499	0.00718025	0.0347424	1.33674	0.418716	up
LIPID-P-0834	TG(14:0_16:0_16:1)	GL	TG	C49H92O6	-	6.85673e+06	8.58604e+06	6.3901e+06	7.78184e+06	7.95287e+06	7.5011e+06	7.27339e+06	1.11363e+07	5.76175e+06	8.00155e+06	5.57198e+06	6.80792e+06	5.41388e+06	6.22065e+06	7.74091e+06	7.21459e+06	4.21227e+06	5.42358e+06	5.18308e+06	7.21338e+06	1.23698	0.0125861	0.0540207	1.26621	0.340516	up
LIPID-P-0837	TG(16:0_16:0_16:1)	GL	TG	C51H96O6	-	9.42439e+07	1.06767e+08	8.86208e+07	128272501	1.44359e+08	1.02816e+08	9.15291e+07	1.55575e+08	8.07615e+07	1.30432e+08	9.60309e+07	1.00261e+08	7.59942e+07	8.45222e+07	1.28046e+08	8.78678e+07	6.28873e+07	9.70712e+07	6.59067e+07	6.28544e+07	1.19672	0.021733	0.0730325	1.30407	0.383017	up
LIPID-P-0848	TG(16:0_16:1_20:0)	GL	TG	C55H104O6	-	745806	599693	287015	798646	1.0295e+06	776944	577343	893900	412800	805424	557537	593796	418343	389396	765602	315123	385743	412123	387482	505476	1.13268	0.0181326	0.0644762	1.4643	0.550215	up
LIPID-P-0859	TG(16:0_24:0_16:1)	GL	TG	C59H112O6	-	106332	97527	79224	162555	152403	130995	50345.8	172021	62288.3	160231	41827.2	86857.2	59083.1	63372.5	98337.8	62542.2	64318.9	58179.1	63421.9	85936	1.32759	0.007155	0.0347301	1.71657	0.779531	up
LIPID-P-0879	TG(8:0_16:1_18:1)	GL	TG	C45H82O6	-	557169	476066	522480	808136	644601	657866	609579	594850	393632	688419	173652	307929	319456	434255	462155	331920	292485	275030	227701	1.05261e+06	1.30222	0.0330602	0.0985362	1.53534	0.618557	up
LIPID-P-0884	TG(14:0_14:1_16:1)	GL	TG	C47H86O6	-	919620	822177	703106	960054	822444	1.06166e+06	864083	997961	748941	904400	469809	727180	685444	672976	674300	707784	502759	547039	562364	1.20307e+06	1.28845	0.0152627	0.0595295	1.30384	0.382764	up
LIPID-P-0888	TG(10:0_16:0_18:2)	GL	TG	C47H86O6	-	1.25287e+06	1.34023e+06	1.39515e+06	1.50385e+06	1.73349e+06	2.08208e+06	1.36305e+06	1.90938e+06	1.28331e+06	1.63869e+06	686278	1.12713e+06	1.35478e+06	1.35804e+06	1.11834e+06	1.12427e+06	974219	889069	1.00572e+06	2.2857e+06	1.1189	0.044589	0.121185	1.30012	0.378649	up
LIPID-P-0895	TG(14:1_16:0_16:1)	GL	TG	C49H90O6	-	3.53316e+06	4.28468e+06	4.08415e+06	5.49498e+06	4.39084e+06	4.53535e+06	4.10896e+06	5.30344e+06	3.5291e+06	4.03311e+06	1.74084e+06	3.16381e+06	3.08039e+06	3.01801e+06	3.98962e+06	3.24299e+06	2.17638e+06	2.28441e+06	2.89364e+06	4.12597e+06	1.53124	0.000441947	0.00690605	1.45705	0.543049	up
LIPID-P-0896	TG(15:0_16:1_16:1)	GL	TG	C50H92O6	-	447242	410111	333719	469130	411722	402370	364969	520847	344530	445108	283199	279922	354740	312175	380070	399393	323396	366061	343318	354184	1.38568	0.00378099	0.0227603	1.22179	0.288994	up
LIPID-P-0898	TG(14:0_15:0_18:2)	GL	TG	C50H92O6	-	133351	191132	148459	187259	284605	267072	191653	249568	153235	198632	187083	132031	108911	172624	186439	106239	134872	141507	143304	199577	1.1268	0.0219937	0.0737208	1.32552	0.406559	up
LIPID-P-0901	TG(16:0_16:1_16:1)	GL	TG	C51H94O6	-	4.97198e+07	5.98467e+07	6.0171e+07	5.81612e+07	6.63058e+07	5.94891e+07	5.61747e+07	6.6032e+07	4.80039e+07	5.88617e+07	3.84403e+07	4.54758e+07	3.99549e+07	4.52121e+07	5.41323e+07	4.62853e+07	3.47413e+07	4.06469e+07	4.38944e+07	5.75213e+07	1.61644	0.000179508	0.00548936	1.30576	0.384888	up
LIPID-P-0906	TG(16:0_16:1_17:1)	GL	TG	C52H96O6	-	641193	733650	571540	926562	708352	765568	715704	892861	480882	774551	428707	471699	578550	553460	538932	823187	453290	538180	548999	762064	1.14252	0.0189898	0.0665949	1.26572	0.339953	up
LIPID-P-0908	TG(15:0_16:1_18:1)	GL	TG	C52H96O6	-	4.16537e+06	3.89761e+06	3.20237e+06	5.38393e+06	6.48578e+06	6.25078e+06	3.8495e+06	6.59316e+06	3.65421e+06	4.83406e+06	4.52139e+06	3.19755e+06	2.985e+06	3.18705e+06	4.37309e+06	3.26011e+06	3.05739e+06	4.65162e+06	3.22324e+06	5.27823e+06	1.00009	0.0431881	0.119128	1.28043	0.356633	up
LIPID-P-0927	TG(16:0_16:1_22:1)	GL	TG	C57H106O6	-	89712.3	96568.2	92541.6	102387	97970.5	137819	84517.2	108185	73085	83365.7	59617.3	67756.5	70234.9	77802.1	78695.9	64151.3	76883	40779.2	51589	138377	1.23019	0.0284604	0.0888081	1.331	0.412506	up
LIPID-P-0942	TG(16:0_18:1_24:1)	GL	TG	C61H114O6	-	324532	212176	209795	300218	358170	475025	175344	396928	138154	240402	147998	171498	125794	140305	292505	108704	192106	134852	95102.6	392845	1.1689	0.0339371	0.100757	1.57114	0.651816	up
LIPID-P-0955	TG(14:1_14:1_16:1)	GL	TG	C47H84O6	-	627941	485662	569437	938230	621610	701715	708388	750199	508109	867829	239364	394805	439765	425497	516210	457095	371799	438630	373521	1.13934e+06	1.17859	0.0433192	0.119128	1.41349	0.499257	up
LIPID-P-0968	TG(16:0_14:1_18:2)	GL	TG	C51H92O6	-	1.18656e+07	1.27815e+07	1.30566e+07	1.60517e+07	1.45776e+07	1.28621e+07	1.40596e+07	1.98499e+07	1.16301e+07	1.48629e+07	7.41199e+06	1.00626e+07	1.13413e+07	9.64113e+06	1.1867e+07	1.22118e+07	1.04981e+07	8.61758e+06	8.7892e+06	1.82861e+07	1.254	0.0154954	0.0595955	1.30232	0.381087	up
LIPID-P-0971	TG(15:0_16:1_18:2)	GL	TG	C52H94O6	-	872234	862110	801801	908294	982811	1.05005e+06	971962	1.11467e+06	734929	904964	818180	384704	751230	390620	889764	729725	468888	782353	765594	1.2453e+06	1.02814	0.0467897	0.125511	1.27365	0.348964	up
LIPID-P-1027	TG(14:1_16:1_16:2)	GL	TG	C49H86O6	-	140036	154498	123312	278629	197825	206102	237190	256703	126021	321726	90828.4	131434	142715	98490.9	192157	136554	115228	118350	99814.6	283292	1.06854	0.0392282	0.110869	1.44942	0.535479	up
LIPID-P-1046	TG(16:0_16:0_20:4)	GL	TG	C55H98O6	-	1.2088e+06	1.01318e+06	1.196e+06	2.3123e+06	2.98042e+06	1.97777e+06	1.49261e+06	2.17767e+06	1.25696e+06	2.01655e+06	1.21259e+06	938470	1.29546e+06	605866	1.47407e+06	1.07934e+06	919139	1.3711e+06	858626	2.17916e+06	1.09215	0.0319243	0.0962766	1.4775	0.563159	up
LIPID-P-1096	TG(16:0_18:2_18:3)	GL	TG	C55H96O6	-	4.76617e+07	4.78135e+07	4.52634e+07	4.86874e+07	4.83346e+07	4.88794e+07	3.99223e+07	5.00137e+07	4.44527e+07	4.60766e+07	3.71733e+07	3.70123e+07	3.68098e+07	4.07337e+07	3.51684e+07	3.37645e+07	3.99601e+07	3.27038e+07	3.60782e+07	6.41214e+07	1.23156	0.0326582	0.098103	1.18698	0.24729	up
LIPID-P-1098	TG(16:0_16:1_20:4)	GL	TG	C55H96O6	-	508466	590831	591900	1.19986e+06	922994	877447	722186	985820	559140	1.0138e+06	399766	502050	701002	324970	677316	441620	402763	660832	479631	1.08468e+06	1.05849	0.0378282	0.108153	1.40493	0.490496	up
LIPID-P-1179	TG(16:1_16:1_24:5)	GL	TG	C59H100O6	-	104578	91802.1	79652.1	243245	121857	132940	180457	145086	98017.3	140353	69862.8	51979.3	58027.8	49330.2	128590	44843.3	62550.5	53462	40073.1	188370	1.38564	0.0129226	0.055038	1.79094	0.840713	up
LIPID-P-1639	DG(O-19:0_16:0)	GL	DG-O	C38H76O4	-	769286	607663	611673	732437	654255	651833	562491	827710	569178	602752	543390	508985	600624	614805	571733	544228	483125	510947	547753	786479	1.07332	0.0379138	0.108153	1.15357	0.206107	up
LIPID-P-2150	HexCer(t17:2/40:1(2OH))	SP	HexCer-AP	C63H119NO10	-	120615	129073	108246	141795	116924	133958	71625.9	121489	85360	93868.6	84209.6	33640.1	49847.3	51950.4	77203.6	44803.8	64364.8	73410.5	34305	116839	1.58148	0.000254796	0.00613994	1.78085	0.832563	up
LIPID-P-2279	TG(13:0_18:1_18:2)	GL	TG	C52H94O6	-	53322.9	44355.9	80585.8	73891.3	83307.6	86293.6	58305	62772.1	90155.6	65862.5	69745.8	46452	38951.1	37395.4	39163.1	58425	45435.4	54384.1	65825.1	83837.2	1.01898	0.0327996	0.0983344	1.2951	0.37306	up
LIPID-P-2284	TG(14:0_14:0_16:1)	GL	TG	C47H88O6	-	943628	881820	1.05889e+06	1.05153e+06	994749	852273	857340	1.38172e+06	740807	827654	724438	771030	808395	634095	873073	859215	574461	678347	784554	1.13781e+06	1.09826	0.0329458	0.0985362	1.22242	0.289743	up
LIPID-P-2294	TG(11:0_18:1_18:2)	GL	TG	C50H90O6	-	122701	104692	99251.4	160699	117897	123520	146056	139970	105363	119093	85904.6	82969.2	52925.1	118055	79443.3	112985	88037.1	94148.9	80469.5	116209	1.38216	0.00169909	0.013554	1.36009	0.443703	up
LIPID-P-2299	TG(15:1_15:1_19:2)	GL	TG	C52H92O6	-	405090	485951	448617	423317	544081	760174	546455	634145	554955	378593	320885	308938	257557	326683	560242	300342	348417	404554	454972	223409	1.47323	0.00284228	0.0193474	1.47786	0.56351	up
LIPID-P-2319	TG(16:0_20:1_21:1)	GL	TG	C60H112O6	-	321790	203166	171450	278587	366705	301847	158179	377103	148877	306220	262282	180050	93806.7	134072	187771	103370	187227	142867	101888	247086	1.28827	0.00844948	0.0396296	1.60564	0.68315	up
LIPID-P-2522	Cer(d18:1/38:2(2OH))	SP	Cer-AS	C56H107NO4	-	52673.3	38455	33784.1	30039.8	45520.9	27841.9	19671.7	27892.9	38813.5	35170.3	4631.17	10359.2	20785.9	27120	25904.6	12361.7	42349.7	17591.8	12343.7	51447.6	1.13704	0.039528	0.11151	1.55567	0.637537	up
LIPID-P-2525	Cer(d18:1/40:2(2OH))	SP	Cer-AS	C58H111NO4	-	49146.5	60334.5	48619.2	53729.3	45553.4	81432.3	26594.1	64782.2	70038.1	51990.9	27786.1	31632.8	27888.4	34849.3	46119.5	34787.3	20737.1	17507.3	36110.3	79726.3	1.24407	0.0155386	0.0595955	1.54621	0.628737	up
LIPID-P-2571	Cer(d22:2/35:1(2OH))	SP	Cer-AS	C57H109NO4	-	123562	113250	132045	142934	98630.5	107394	89608.2	123653	94524.2	115918	77014.5	91206.2	91156.6	94544.5	86891.3	100791	69333.9	74244.7	111487	129282	1.19295	0.013245	0.0557894	1.23281	0.301946	up
