# Supplementary material for: Tryptophan Promotes the Production of Xanthophyll Compounds in Yellow Abdominal Fat through HAAO
Source: Animals (Basel). 2024 May 24;14(11):1555. doi: 10.3390/ani14111555 (PMC11170993; doi:10.3390/ani14111555)
Supplement: Supplementary file 1 [file animals-14-01555-s001.zip › Supplementary Table S4.xlsx]

## Sheet: 3-Indolebutyric Acid
KEGG_A_class	KEGG_B_class	Pathway	out (226)	All (6622)	Pvalue	Qvalue	Pathway ID	Genes
Organismal Systems	Immune system	Complement and coagulation cascades	16	41	9.65949e-14	1.90292e-11	ko04610	C3;C4;CPB2;CFI;SERPINC1;C2;F7;FGB;FGG;FGA;F9;MASP2;A2M;PROC;SERPIND1;SERPINF2
Human Diseases	Endocrine and metabolic disease	Maturity onset diabetes of the young	7	21	3.79885e-06	0.000374186	ko04950	NR5A2;SLC2A2;MNX1;HHEX;HNF1A;HNF4A;HNF1B
Metabolism	Global and overview maps	Metabolic pathways	77	1447	1.16171e-05	0.000762854	ko01100	aspdh;SPAM1;PRPS2;RGN;GCDH;PCK2;DGKB;VNN2;ADH6;UGT2A1;SULT2B1;SULT2B1;ENPP3;PDE5A;HPGDS;ADH1C;ACSS1;ALDH8A1;TYMP;GPLD1;GUCY1B1;TDO2;KHK;CDO1;PAH;FBP1;UCK2;MAT1A;UGT1A1;PDE9A;CBS;AMDHD1;HAL;DPYS;HMGCS2;PHGDH;AK9;HMGCS1;FTCD;ELOVL7;KMO;HMGCL;PSAT1;MGAT4A;SMOX;ABAT;MTHFD1;CYP3A5;AWAT1;SHMT1;ACSM3;NT5DC4;XDH;ACMSD;FAH;MTHFS;HAAO;AGMAT;UROC1;GLO1;PLA2G12B;CYP27A1;GALNT18;G6PC1;ITPKA;AMY1A;DGKG;GPT2;EH…
Metabolism	Amino acid metabolism	Tryptophan metabolism	8	38	3.27935e-05	0.00161508	ko00380	GCDH;ALDH8A1;TDO2;KMO;ACMSD;HAAO;EHHADH;AOC1
Organismal Systems	Endocrine system	PPAR signaling pathway	10	67	7.89892e-05	0.00311218	ko03320	PCK2;SLC27A2;HMGCS2;HMGCS1;FABP1;CYP27A1;EHHADH;APOA5;APOC3;ENSGALG00010027528
Metabolism	Carbohydrate metabolism	Butanoate metabolism	6	25	0.000151825	0.00488505	ko00650	HMGCS2;HMGCS1;HMGCL;ABAT;ACSM3;EHHADH
Metabolism	Global and overview maps	Biosynthesis of amino acids	9	60	0.000173581	0.00488505	ko01230	PRPS2;PAH;MAT1A;CBS;PHGDH;PSAT1;SHMT1;GPT2;PSPH
Metabolism	Amino acid metabolism	Glycine, serine and threonine metabolism	7	38	0.000251178	0.00618526	ko00260	CBS;PHGDH;PSAT1;SHMT1;AGXT;PSPH;PIPOX
Metabolism	Amino acid metabolism	Histidine metabolism	5	23	0.000900709	0.0197155	ko00340	AMDHD1;HAL;FTCD;UROC1;AOC1
Organismal Systems	Digestive system	Cholesterol metabolism	4	14	0.00100957	0.0198886	ko04979	APOB;MYLIP;CETP;APOH
Metabolism	Global and overview maps	Carbon metabolism	10	100	0.00206432	0.0363533	ko01200	PRPS2;RGN;ACSS1;FBP1;PHGDH;PSAT1;SHMT1;GPT2;AGXT;PSPH
Metabolism	Metabolism of cofactors and vitamins	One carbon pool by folate	4	17	0.00221441	0.0363533	ko00670	FTCD;MTHFD1;SHMT1;MTHFS
Metabolism	Xenobiotics biodegradation and metabolism	Drug metabolism - other enzymes	7	56	0.00274225	0.0415557	ko00983	UGT2A1;TYMP;UCK2;UGT1A1;DPYS;XDH;UPB1
Metabolism	Nucleotide metabolism	Pyrimidine metabolism	7	59	0.00370017	0.0486569	ko00240	ENPP3;TYMP;UCK2;DPYS;AK9;NT5DC4;UPB1
Metabolism	Metabolism of cofactors and vitamins	Pantothenate and CoA biosynthesis	4	20	0.00415981	0.0486569	ko00770	VNN2;ENPP3;DPYS;UPB1
Metabolism	Metabolism of other amino acids	beta-Alanine metabolism	5	32	0.00419882	0.0486569	ko00410	DPYS;SMOX;ABAT;EHHADH;UPB1
Metabolism	Xenobiotics biodegradation and metabolism	Drug metabolism - cytochrome P450	5	32	0.00419882	0.0486569	ko00982	ADH6;UGT2A1;HPGDS;ADH1C;UGT1A1

## Sheet: 4-Hydroxy-4-(pyridin-2-yl)butan
KEGG_A_class	KEGG_B_class	Pathway	out (226)	All (6622)	Pvalue	Qvalue	Pathway ID	Genes
Organismal Systems	Immune system	Complement and coagulation cascades	16	41	9.65949e-14	1.90292e-11	ko04610	C3;C4;CPB2;CFI;SERPINC1;C2;F7;FGB;FGG;FGA;F9;MASP2;A2M;PROC;SERPIND1;SERPINF2
Human Diseases	Endocrine and metabolic disease	Maturity onset diabetes of the young	7	21	3.79885e-06	0.000374186	ko04950	NR5A2;SLC2A2;MNX1;HHEX;HNF1A;HNF4A;HNF1B
Metabolism	Global and overview maps	Metabolic pathways	77	1447	1.16171e-05	0.000762854	ko01100	aspdh;SPAM1;PRPS2;RGN;GCDH;PCK2;DGKB;VNN2;ADH6;UGT2A1;SULT2B1;SULT2B1;ENPP3;PDE5A;HPGDS;ADH1C;ACSS1;ALDH8A1;TYMP;GPLD1;GUCY1B1;TDO2;KHK;CDO1;PAH;FBP1;UCK2;MAT1A;UGT1A1;PDE9A;CBS;AMDHD1;HAL;DPYS;HMGCS2;PHGDH;AK9;HMGCS1;FTCD;ELOVL7;KMO;HMGCL;PSAT1;MGAT4A;SMOX;ABAT;MTHFD1;CYP3A5;AWAT1;SHMT1;ACSM3;NT5DC4;XDH;ACMSD;FAH;MTHFS;HAAO;AGMAT;UROC1;GLO1;PLA2G12B;CYP27A1;GALNT18;G6PC1;ITPKA;AMY1A;DGKG;GPT2;EH…
Metabolism	Amino acid metabolism	Tryptophan metabolism	8	38	3.27935e-05	0.00161508	ko00380	GCDH;ALDH8A1;TDO2;KMO;ACMSD;HAAO;EHHADH;AOC1
Organismal Systems	Endocrine system	PPAR signaling pathway	10	67	7.89892e-05	0.00311218	ko03320	PCK2;SLC27A2;HMGCS2;HMGCS1;FABP1;CYP27A1;EHHADH;APOA5;APOC3;ENSGALG00010027528
Metabolism	Carbohydrate metabolism	Butanoate metabolism	6	25	0.000151825	0.00488505	ko00650	HMGCS2;HMGCS1;HMGCL;ABAT;ACSM3;EHHADH
Metabolism	Global and overview maps	Biosynthesis of amino acids	9	60	0.000173581	0.00488505	ko01230	PRPS2;PAH;MAT1A;CBS;PHGDH;PSAT1;SHMT1;GPT2;PSPH
Metabolism	Amino acid metabolism	Glycine, serine and threonine metabolism	7	38	0.000251178	0.00618526	ko00260	CBS;PHGDH;PSAT1;SHMT1;AGXT;PSPH;PIPOX
Metabolism	Amino acid metabolism	Histidine metabolism	5	23	0.000900709	0.0197155	ko00340	AMDHD1;HAL;FTCD;UROC1;AOC1
Organismal Systems	Digestive system	Cholesterol metabolism	4	14	0.00100957	0.0198886	ko04979	APOB;MYLIP;CETP;APOH
Metabolism	Global and overview maps	Carbon metabolism	10	100	0.00206432	0.0363533	ko01200	PRPS2;RGN;ACSS1;FBP1;PHGDH;PSAT1;SHMT1;GPT2;AGXT;PSPH
Metabolism	Metabolism of cofactors and vitamins	One carbon pool by folate	4	17	0.00221441	0.0363533	ko00670	FTCD;MTHFD1;SHMT1;MTHFS
Metabolism	Xenobiotics biodegradation and metabolism	Drug metabolism - other enzymes	7	56	0.00274225	0.0415557	ko00983	UGT2A1;TYMP;UCK2;UGT1A1;DPYS;XDH;UPB1
Metabolism	Nucleotide metabolism	Pyrimidine metabolism	7	59	0.00370017	0.0486569	ko00240	ENPP3;TYMP;UCK2;DPYS;AK9;NT5DC4;UPB1
Metabolism	Metabolism of cofactors and vitamins	Pantothenate and CoA biosynthesis	4	20	0.00415981	0.0486569	ko00770	VNN2;ENPP3;DPYS;UPB1
Metabolism	Metabolism of other amino acids	beta-Alanine metabolism	5	32	0.00419882	0.0486569	ko00410	DPYS;SMOX;ABAT;EHHADH;UPB1
Metabolism	Xenobiotics biodegradation and metabolism	Drug metabolism - cytochrome P450	5	32	0.00419882	0.0486569	ko00982	ADH6;UGT2A1;HPGDS;ADH1C;UGT1A1

## Sheet: 5-Hydroxyindolepyruvate
KEGG_A_class	KEGG_B_class	Pathway	out (1149)	All (6622)	Pvalue	Qvalue	Pathway ID	Genes
Metabolism	Global and overview maps	Carbon metabolism	45	100	9.01227e-11	2.04882e-08	ko01200	PRPS2;RGN;PDHA2;PCCA;IDH3B;DLST;ACSS1;ALDH6A1;SDHA;MMUT;FH;DLD;GPI;ACO1;FBP1;ACO2;PHGDH;PGK2;PSAT1;MDH1;PGD;SUCLG1;H6PD;PGP;GOT1;OGDH;ACSS1A;HK2;PGAM1;PDHB;GOT2;SDHB;IDH1;HK1;TPI1;ACSS2;GPT2;IDH3A;PFKL;MCEE;CS;AGXT;DLAT;PSPH;ACOX1
Metabolism	Carbohydrate metabolism	Citrate cycle (TCA cycle)	20	27	1.36588e-10	2.04882e-08	ko00020	PDHA2;PCK2;IDH3B;DLST;SDHA;FH;DLD;ACO1;ACO2;PCK1;MDH1;SUCLG1;OGDH;PDHB;SDHB;IDH1;ACLY;IDH3A;CS;DLAT
Metabolism	Global and overview maps	Metabolic pathways	331	1447	5.94536e-10	5.94535e-08	ko01100	ND1;COX1;COX2;ATP6;COX3;ND3;ND4L;ND4;ND5;CYTB;MAN2A2;INPPL1;PPT2;SEPHS3;PRODH;UQCR10;aspdh;SLC33A1;ALDH7A1;GMPS;HIBADH;SMPD1;SPAM1;CTPS2;PGM2L1;OAT;NEU3;PRPS2;ACER3;AGPAT5;GK2;STT3B;ALG11;RGN;PDHA2;MRI1;GCDH;C1GALT1;BPNT2;PCK2;TECR;SDR16C5;PDE7A;VNN2;ADH6;UGT2A1;SULT2B1;SULT2B1;CYP51A1;ST3GAL6;AHCYL2;PCCA;HPGDS;CRYL1;PAPSS1;NUDT5;IDH3B;MTMR6;ADH1C;DLST;ACSS1;ALG5;ALDH8A1;ALDH6A1;VNN1;AK6;TYMP;ARS…
Organismal Systems	Immune system	Complement and coagulation cascades	21	41	7.04727e-07	5.28545e-05	ko04610	C3;C4;CPB2;CFI;SERPINC1;CFH;C2;F7;FGB;FGG;FGA;C1QB;C1QC;C1QA;F9;MASP2;A2M;PROC;C1S;SERPIND1;SERPINF2
Genetic Information Processing	Folding, sorting and degradation	Proteasome	20	39	1.26859e-06	7.61153e-05	ko03050	PSMD8;PSMC2;PSMF1;PSMD2;PSMD1;PSME4;PSMC1;PSMC6;PSMD6;PSMD13;PSMC3;PSME3;ADRM1;PSMD11;PSMA4;PSMD3;PSMD9;PSMC5;PSMA5;PSMB7
Genetic Information Processing	Translation	Aminoacyl-tRNA biosynthesis	21	43	1.93456e-06	8.89762e-05	ko00970	RARS;DARS;Hars1;FARS2;NARS;HARS1;TARS;CARS2;IARS2;LARS1;EARS2;YARS;MTFMT;AARS2;QARS;AARS1;FARSB;TARSL2;PARS2;GARS1;IARS1
Cellular Processes	Transport and catabolism	Autophagy - animal	45	132	2.07611e-06	8.89762e-05	ko04140	BNIP3;UVRAG;C9orf72;PPP2CB;ATG12;PIK3C3;DAPK1;CTSB;RRAGA;IRS2;RRAGC;LAMP1;IRS4;RAB39B;EIF2AK3;SQSTM1;IGBP1;RAB1B;SMCR8;PIK3R4;ATG14;WIPI2;ATG9A;MTMR14;TP53INP2;MTOR;RPS6KB2;ATG13;AMBRA1;GABARAPL1;ATG4B;TRAF6;NRAS;MAP2K2;ATG7;RAB7A;DAPK3;RAF1;RAB8A;STK11;TSC1;VMP1;MTMR4;ULK2;RPTOR
Metabolism	Carbohydrate metabolism	Glycolysis / Gluconeogenesis	24	55	4.51988e-06	0.000169496	ko00010	ALDH7A1;PDHA2;PCK2;ADH6;ADH1C;ACSS1;DLD;GPI;FBP1;PGK2;PCK1;ACSS1A;HK2;PGAM1;PDHB;G6PC1;MINPP1;HK1;TPI1;ACSS2;PFKL;G6PC3;DLAT;ALDH3A2
Cellular Processes	Transport and catabolism	Lysosome	42	130	2.05123e-05	0.000683744	ko04142	PPT2;AP1S1;SLC17A5;SMPD1;SPAM1;MCOLN1;NPC2;NPC1;IGF2R;ARSA;AP1G1;CLTB;WDR7;CTSB;IDS;CD164;LAMP1;ASAH1;CTSZ;AP3M2;LIPA;ENTPD4;PSAP;GNPTG;ATP6V0A1;NAGLU;ATP6V0D1;ACP2;M6PR;SLC11A2;TCIRG1;ATP6V0B;ATP6V0A2;SORT1;AP1S3;CLTCL1;AP4B1;AP3D1;AP1M1;HYAL2;CLTC;CTNS
Metabolism	Global and overview maps	2-Oxocarboxylic acid metabolism	9	13	5.06949e-05	0.00152085	ko01210	IDH3B;ACO1;ACO2;GOT1;GOT2;IDH1;GPT2;IDH3A;CS
Metabolism	Amino acid metabolism	Valine, leucine and isoleucine degradation	20	48	6.31949e-05	0.0017235	ko00280	ALDH7A1;HIBADH;PCCA;ALDH6A1;MMUT;DLD;HADHA;HADHB;ACAA2;OXCT1;HMGCS2;HMGCS1;HMGCL;MCCC1;AACS;IVD;EHHADH;MCEE;ACAA1;ALDH3A2
Cellular Processes	Transport and catabolism	Autophagy - other	14	28	7.3964e-05	0.00176693	ko04136	PPP2CB;ATG12;PIK3C3;IGBP1;PIK3R4;WIPI2;ATG9A;MTOR;ATG13;GABARAPL1;ATG4B;ATG7;ULK2;RPTOR
Metabolism	Carbohydrate metabolism	Pyruvate metabolism	17	38	7.65669e-05	0.00176693	ko00620	ALDH7A1;PDHA2;PCK2;ADH6;ADH1C;ACSS1;FH;DLD;PCK1;MDH1;ACSS1A;PDHB;ACACB;ACSS2;DLAT;ACACA;ALDH3A2
Metabolism	Lipid metabolism	Fatty acid degradation	16	36	0.000136781	0.00293102	ko00071	ALDH7A1;GCDH;ADH6;ADH1C;HADHA;HADHB;ACAA2;ECI2;ACADL;EHHADH;CPT2;ACSL3;CPT1A;ACAA1;ACOX1;ALDH3A2
Metabolism	Carbohydrate metabolism	Propanoate metabolism	14	30	0.000189936	0.00352981	ko00640	PCCA;ACSS1;ALDH6A1;MMUT;DLD;HADHA;SUCLG1;ACSS1A;ACACB;ACSS2;EHHADH;MCEE;ACACA;ACOX1
Human Diseases	Neurodegenerative disease	Alzheimer disease	23	63	0.000206271	0.00352981	ko05010	ND1;COX1;COX2;ATP6;COX3;ND3;ND4L;ND4;ND5;CYTB;RELA;PSMD8;CHUK;IRS2;RTN4;IKBKB;SLC39A9;SLC39A13;BACE1;PSMD9;SLC39A3;APH1A;SLC39A11
Genetic Information Processing	Folding, sorting and degradation	Ubiquitin mediated proteolysis	41	138	0.000211746	0.00352981	ko04120	HUWE1;syvn1-b;SYVN1;HERC2;UBE2J1;UBA6;UBE2H;BIRC2;HERC3;WWP2;RHOBTB1;FBXW11;COP1;UBR5;MDM2;CDC23;UBE2K;UBE4B;RPS27A;ANAPC1;BTRC;STUB1;VHL;MGRN1;DDB1;UBA3;DET1;SMURF1;UBE3B;UBE2Q2;UBE4A;HERC1;ANAPC7;TRAF6;PIAS4;FZR1;CDC34;TRIM32;TRIM37;SMURF2;UBE2O
Organismal Systems	Endocrine system	PPAR signaling pathway	24	67	0.000211789	0.00352981	ko03320	ILK;GK2;PCK2;SLC27A2;ACADL;HMGCS2;HMGCS1;PCK1;FABP1;PLIN1;CYP27A1;NR1H3;EHHADH;APOA5;APOC3;APOA1;CPT2;ACSL3;CPT1A;ACAA1;SLC27A4;ENSGALG00010027528;RXRA;ACOX1
Metabolism	Global and overview maps	Biosynthesis of amino acids	22	60	0.000262372	0.00414271	ko01230	PRPS2;IDH3B;ACO1;PAH;MAT1A;CBS;ACO2;PHGDH;PGK2;PSAT1;GOT1;MAT2A;PGAM1;GOT2;IDH1;TPI1;GPT2;CTH;IDH3A;PFKL;CS;PSPH
Metabolism	Carbohydrate metabolism	Glyoxylate and dicarboxylate metabolism	14	31	0.000291601	0.00437401	ko00630	PCCA;ACSS1;MMUT;DLD;ACO1;ACO2;MDH1;PGP;ACSS1A;ACSS2;MCEE;CS;AGXT;AFMID
Cellular Processes	Transport and catabolism	Peroxisome	26	78	0.000437492	0.00624989	ko04146	CHAT;CROT;SLC27A2;ABCD4;ABCD2;HSD17B4;GNPAT;ECI2;PEX26;AMACR;HMGCL;PEX14;XDH;PEX13;PEX11A;PEX16;IDH1;PAOX;GSTK1;EHHADH;AGXT;ACSL3;ACAA1;CRAT;PIPOX;ACOX1
Human Diseases	Neurodegenerative disease	Prion disease	15	36	0.000519137	0.00707914	ko05020	ND1;COX1;COX2;ATP6;COX3;ND3;ND4L;ND4;ND5;CYTB;PSMD8;C1QB;C1QC;C1QA;PSMD9
Cellular Processes	Transport and catabolism	Mitophagy - animal	22	63	0.000577297	0.00752996	ko04137	RELA;BNIP3;FIS1;OPTN;BCL2L13;CSNK2A1;RPS27A;EIF2AK3;SQSTM1;MFN2;MFN1;PGAM5;ATG9A;USP30;CSNK2A2;AMBRA1;GABARAPL1;SP1;NRAS;TFEB;RAB7A;RHOT1
Human Diseases	Cardiovascular disease	Diabetic cardiomyopathy	15	37	0.000734946	0.00918682	ko05415	ND1;COX1;COX2;ATP6;COX3;ND3;ND4L;ND4;ND5;CYTB;RELA;PDK3;PDK2;REN;PTPA
Genetic Information Processing	Translation	mRNA surveillance pathway	25	80	0.00160637	0.0192765	ko03015	NXF1;RNMT;CPSF3;Acin1;PPP2CB;CPSF1;NCBP1;ETF1;PABPC1;PELO;NXT2;CSTF2;NCBP2;PABPC4;GSPT2;DDX19;MSI1;PPP2R3A;WDR33;PPP1CC;UPF1;SMG5;DAZAP1;SMG6;MSI2
Metabolism	Energy metabolism	Oxidative phosphorylation	34	122	0.00239994	0.0276916	ko00190	ND1;COX1;COX2;ATP6;COX3;ND3;ND4L;ND4;ND5;CYTB;UQCR10;SDHA;ATP5A1W;ATP5F1AZ;ATP6V1E1;COX7B;ATP6V1B2;ATP6V1D;ATP6V0A1;ATP6V0D1;NDUFV1;SDHB;ATP6V1A;Atp5mc3;TCIRG1;NDUFA9;ATP6V0B;ATP6V0A2;ATP5B;NDUFS1;UQCRC1;ATP5PB;NDUFS2;COX11
Metabolism	Amino acid metabolism	Tryptophan metabolism	14	38	0.00320726	0.0343635	ko00380	ALDH7A1;GCDH;DLST;ALDH8A1;TDO2;DLD;HADHA;KMO;ACMSD;HAAO;EHHADH;AOC1;AFMID;ALDH3A2
Human Diseases	Cancer: overview	Chemical carcinogenesis - reactive oxygen species	14	38	0.00320726	0.0343635	ko05208	ND1;COX1;COX2;ATP6;COX3;ND3;ND4L;ND4;ND5;CYTB;RELA;PRKD3;CHUK;IKBKB
Organismal Systems	Endocrine system	Insulin signaling pathway	34	125	0.00369054	0.038178	ko04910	INPPL1;PHKA2;PCK2;FBP1;GYS2;IRS2;PCK1;IRS4;PHKA1;CALML4;SREBF1;IKBKB;PPP1RL;HK2;ACACB;MTOR;G6PC1;RPS6KB2;HK1;PDE3B;G6PC3;GSK3A;NRAS;PPP1CC;MAP2K2;INSR;RAF1;TSC1;ACACA;PRKAR1A;GRB2;EXOC7;FASN;RPTOR
Genetic Information Processing	Translation	Nucleocytoplasmic transport	29	103	0.00412568	0.0412568	ko03013	SEH1L;NXF1;Acin1;NUP43;IPO5;NCBP1;XPO5;TNPO1;NUP153;IPO8;NUP107;NUP155;RANGAP1;RAE1;TMEM33;NXT2;NCBP2;KPNA6;XPO6;XPO7;DDX19;IPO13;SNUPN;SENP2;KPNA1;IPO9;UPF1;Pom121;NUP85
Human Diseases	Infectious disease: bacterial	Pertussis	8	17	0.00444119	0.0429792	ko05133	RELA;C3;C4;C2;C1QB;C1QC;C1QA;C1S
Metabolism	Global and overview maps	Fatty acid metabolism	19	60	0.00476675	0.0446882	ko01212	PPT2;TECR;HSD17B4;HADHA;HADHB;ACAA2;ELOVL2;ACADL;HSD17B12;ELOVL1;EHHADH;CPT2;ACSL3;CPT1A;FADS1;ACAA1;ACACA;ACOX1;FASN

## Sheet: 7-Ketocholesterol
KEGG_A_class	KEGG_B_class	Pathway	out (145)	All (6622)	Pvalue	Qvalue	Pathway ID	Genes
Organismal Systems	Immune system	Complement and coagulation cascades	16	41	7.80829e-17	1.03069e-14	ko04610	C3;C4;CPB2;CFI;SERPINC1;C2;F7;FGB;FGG;FGA;F9;MASP2;A2M;PROC;SERPIND1;SERPINF2
Metabolism	Global and overview maps	Metabolic pathways	65	1447	3.92825e-10	2.59265e-08	ko01100	aspdh;PRPS2;GSTA4;RGN;GCDH;PCK2;VNN2;ADH6;UGT2A1;SULT2B1;SULT2B1;HPGDS;ADH1C;ACSS1;ALDH8A1;TYMP;GPLD1;TDO2;KHK;PAH;FBP1;ELOVL2;MAT1A;UGT1A1;CBS;AMDHD1;HAL;DPYS;HMGCS2;PHGDH;HMGCS1;FTCD;PCK1;KMO;HMGCL;PSAT1;ABAT;MTHFD1;CYP3A5;GATM;AWAT1;SHMT1;ACSM3;NT5DC4;HAO1;XDH;GCH1;ACMSD;FAH;MTHFS;HAAO;AGMAT;UROC1;PLA2G12B;CYP27A1;G6PC1;GPT2;EHHADH;HGD;AGXT;UPB1;XYLB;AOC1;PSPH;PIPOX
Organismal Systems	Endocrine system	PPAR signaling pathway	11	67	1.70497e-07	7.50188e-06	ko03320	PCK2;SLC27A2;HMGCS2;HMGCS1;PCK1;FABP1;CYP27A1;EHHADH;APOA5;APOC3;ENSGALG00010027528
Metabolism	Amino acid metabolism	Glycine, serine and threonine metabolism	8	38	1.22212e-06	3.22639e-05	ko00260	CBS;PHGDH;PSAT1;GATM;SHMT1;AGXT;PSPH;PIPOX
Metabolism	Amino acid metabolism	Tryptophan metabolism	8	38	1.22212e-06	3.22639e-05	ko00380	GCDH;ALDH8A1;TDO2;KMO;ACMSD;HAAO;EHHADH;AOC1
Metabolism	Global and overview maps	Biosynthesis of amino acids	9	60	5.15722e-06	0.000113459	ko01230	PRPS2;PAH;MAT1A;CBS;PHGDH;PSAT1;SHMT1;GPT2;PSPH
Metabolism	Global and overview maps	Carbon metabolism	11	100	1.01233e-05	0.000190897	ko01200	PRPS2;RGN;ACSS1;FBP1;PHGDH;PSAT1;SHMT1;HAO1;GPT2;AGXT;PSPH
Metabolism	Carbohydrate metabolism	Butanoate metabolism	6	25	1.24845e-05	0.000205994	ko00650	HMGCS2;HMGCS1;HMGCL;ABAT;ACSM3;EHHADH
Metabolism	Xenobiotics biodegradation and metabolism	Drug metabolism - cytochrome P450	6	32	5.6293e-05	0.000825631	ko00982	GSTA4;ADH6;UGT2A1;HPGDS;ADH1C;UGT1A1
Metabolism	Xenobiotics biodegradation and metabolism	Metabolism of xenobiotics by cytochrome P450	6	33	6.75723e-05	0.000864507	ko00980	GSTA4;ADH6;UGT2A1;HPGDS;ADH1C;UGT1A1
Human Diseases	Endocrine and metabolic disease	Maturity onset diabetes of the young	5	21	7.20423e-05	0.000864507	ko04950	SLC2A2;MNX1;HNF1A;HNF4A;HNF1B
Metabolism	Amino acid metabolism	Histidine metabolism	5	23	0.000114992	0.00126491	ko00340	AMDHD1;HAL;FTCD;UROC1;AOC1
Organismal Systems	Digestive system	Bile secretion	5	24	0.000142711	0.00144907	ko04976	NR1H4;SLCO1A2;SLCO1B3;NR0B2;SLC51A
Metabolism	Carbohydrate metabolism	Glycolysis / Gluconeogenesis	7	55	0.000175834	0.00165786	ko00010	PCK2;ADH6;ADH1C;ACSS1;FBP1;PCK1;G6PC1
Metabolism	Xenobiotics biodegradation and metabolism	Drug metabolism - other enzymes	7	56	0.000197318	0.0017364	ko00983	GSTA4;UGT2A1;TYMP;UGT1A1;DPYS;XDH;UPB1
Cellular Processes	Transport and catabolism	Peroxisome	8	78	0.000279891	0.0023091	ko04146	SLC27A2;ECI2;HMGCL;HAO1;XDH;EHHADH;AGXT;PIPOX
Metabolism	Metabolism of cofactors and vitamins	One carbon pool by folate	4	17	0.000420404	0.00326431	ko00670	FTCD;MTHFD1;SHMT1;MTHFS
Metabolism	Lipid metabolism	Fatty acid degradation	5	36	0.00102469	0.00751441	ko00071	GCDH;ADH6;ADH1C;ECI2;EHHADH
Metabolism	Lipid metabolism	Steroid hormone biosynthesis	5	37	0.00116418	0.00808799	ko00140	UGT2A1;SULT2B1;SULT2B1;UGT1A1;CYP3A5
Metabolism	Carbohydrate metabolism	Pyruvate metabolism	5	38	0.00131725	0.00869386	ko00620	PCK2;ADH6;ADH1C;ACSS1;PCK1
Organismal Systems	Endocrine system	Thyroid hormone synthesis	3	11	0.00149148	0.00937501	ko04918	TTR;ALB;TTR
Metabolism	Metabolism of cofactors and vitamins	Retinol metabolism	5	40	0.0016673	0.0100038	ko00830	ADH6;UGT2A1;ADH1C;UGT1A1;CYP3A5
Human Diseases	Infectious disease: viral	Coronavirus disease - COVID-19	7	86	0.0026492	0.0152041	ko05171	C3;C4;C2;FGB;FGG;FGA;MASP2
Organismal Systems	Immune system	Platelet activation	3	14	0.00313538	0.0165548	ko04611	FGB;FGG;FGA
Organismal Systems	Digestive system	Cholesterol metabolism	3	14	0.00313538	0.0165548	ko04979	APOB;CETP;APOH
Metabolism	Amino acid metabolism	Valine, leucine and isoleucine degradation	5	48	0.0037721	0.0188557	ko00280	HMGCS2;HMGCS1;HMGCL;ABAT;EHHADH
Metabolism	Carbohydrate metabolism	Ascorbate and aldarate metabolism	3	15	0.00385685	0.0188557	ko00053	RGN;UGT2A1;UGT1A1
Metabolism	Carbohydrate metabolism	Glyoxylate and dicarboxylate metabolism	4	31	0.0043821	0.0206585	ko00630	ACSS1;SHMT1;HAO1;AGXT
Metabolism	Amino acid metabolism	Tyrosine metabolism	4	32	0.00492422	0.0216666	ko00350	ADH6;ADH1C;FAH;HGD
Metabolism	Metabolism of other amino acids	beta-Alanine metabolism	4	32	0.00492422	0.0216666	ko00410	DPYS;ABAT;EHHADH;UPB1
Human Diseases	Infectious disease: bacterial	Pertussis	3	17	0.00558237	0.0237701	ko05133	C3;C4;C2
Metabolism	Metabolism of cofactors and vitamins	Pantothenate and CoA biosynthesis	3	20	0.00892073	0.036798	ko00770	VNN2;DPYS;UPB1
Human Diseases	Infectious disease: bacterial	Staphylococcus aureus infection	6	83	0.00941231	0.0376493	ko05150	C3;C4;CFI;C2;FGG;MASP2
Metabolism	Carbohydrate metabolism	Pentose and glucuronate interconversions	3	21	0.0102429	0.0397667	ko00040	UGT2A1;UGT1A1;XYLB

## Sheet: 11-Carbonyl-beta-acetyl-boswell
KEGG_A_class	KEGG_B_class	Pathway	out (1012)	All (6622)	Pvalue	Qvalue	Pathway ID	Genes
Genetic Information Processing	Translation	Aminoacyl-tRNA biosynthesis	23	43	6.05054e-09	1.82121e-06	ko00970	NARS2;DARS;SARS2;Hars1;FARS2;NARS;TARS;CARS2;IARS2;MARS2;LARS1;EARS2;YARS;MTFMT;QARS;AARS1;FARSB;WARS2;SARS1;TARSL2;PARS2;GARS1;IARS1
Metabolism	Carbohydrate metabolism	Citrate cycle (TCA cycle)	16	27	1.94586e-07	2.92852e-05	ko00020	PDHA2;PCK2;SDHA;FH;DLD;ACO1;ACO2;PCK1;MDH1;OGDH;PDHB;IDH1;ACLY;IDH3A;CS;DLAT
Metabolism	Global and overview maps	Carbon metabolism	34	100	2.29164e-06	0.000229928	ko01200	PRPS2;RGN;PDHA2;PCCA;ACSS1;ALDH6A1;SDHA;FH;DLD;GPI;ACO1;ACO2;PHGDH;PGK2;MDH1;PGD;H6PD;PGP;GOT1;OGDH;ACSS1A;HK2;PGAM1;PDHB;GOT2;IDH1;ACADS;HK1;ACSS2;IDH3A;MCEE;CS;DLAT;ACOX1
Cellular Processes	Transport and catabolism	Autophagy - animal	41	132	3.08397e-06	0.000232069	ko04140	BNIP3;UVRAG;C9orf72;PPP2CB;STX17;ATG12;PIK3C3;DAPK1;RRAGA;IRS2;RRAGC;BCL2L1;LAMP1;IRS4;RAB39B;EIF2AK3;SQSTM1;RAB1B;SMCR8;PIK3R4;ATG9A;MTMR14;TP53INP2;MTOR;RPS6KB2;ATG16L1;ATG13;GABARAPL1;CTSD;ATG4B;TRAF6;NRAS;DAPK3;RAF1;RAB8A;STK11;TSC1;VMP1;MTMR4;ULK2;RPTOR
Metabolism	Lipid metabolism	Fatty acid degradation	17	36	5.68456e-06	0.00034221	ko00071	ALDH7A1;GCDH;ADH6;ADH1C;HADHB;ACAA2;ECI2;ACADL;ACSL5;ACADS;EHHADH;CPT2;ACSL3;CPT1A;ACAA1;ACOX1;ALDH3A2
Organismal Systems	Immune system	Complement and coagulation cascades	18	41	1.08443e-05	0.00054402	ko04610	C3;C4;CPB2;CFI;SERPINC1;CFH;F7;FGB;FGG;FGA;C1QC;C1QA;F9;MASP2;A2M;PROC;SERPIND1;SERPINF2
Metabolism	Carbohydrate metabolism	Pyruvate metabolism	17	38	1.40417e-05	0.000603791	ko00620	ALDH7A1;PDHA2;PCK2;ADH6;ADH1C;ACSS1;FH;DLD;PCK1;MDH1;ACSS1A;PDHB;ACACB;ACSS2;DLAT;ACACA;ALDH3A2
Genetic Information Processing	Folding, sorting and degradation	Proteasome	17	39	2.13853e-05	0.000804622	ko03050	PSMC2;PSMF1;PSMD2;PSMD1;PSME4;PSMC1;PSMC6;PSMD6;PSMD13;PSMC3;ADRM1;PSMD11;PSMA4;PSMD3;PSMD9;PSMC5;PSMB7
Metabolism	Carbohydrate metabolism	Glycolysis / Gluconeogenesis	21	55	2.77353e-05	0.000927593	ko00010	ALDH7A1;PDHA2;PCK2;ADH6;ADH1C;ACSS1;DLD;GPI;PGK2;PCK1;PGM2;ACSS1A;HK2;PGAM1;PDHB;G6PC1;MINPP1;HK1;ACSS2;DLAT;ALDH3A2
Metabolism	Global and overview maps	Metabolic pathways	269	1447	6.02056e-05	0.00181219	ko01100	ND1;COX2;ATP6;COX3;CYTB;MAN2A2;INPPL1;PPT2;PRODH;aspdh;UPP1;SLC33A1;ALDH7A1;HIBADH;SMPD1;PGM2L1;OAT;PRPS2;GK2;ALG11;RGN;GALNTL6;PDHA2;MRI1;GCDH;C1GALT1;BPNT2;PCK2;PDE7A;VNN2;ADH6;UGT2A1;SULT2B1;CYP51A1;ST3GAL6;PCCA;PAPSS1;MTMR6;ADH1C;ACSS1;ALG5;ALDH6A1;VNN1;AK6;ARSA;ALG2;SIRT5;GPLD1;SDHA;TDO2;ALG10;MTMR2;PLD3;SETD7;KHK;FH;HSD17B4;DLD;GPI;B4GALT1;PIK3C3;HADHB;NPR2;DGKQ;ACO1;GBA2;SELENOI;PIGM;ACAA2…
Genetic Information Processing	Folding, sorting and degradation	Ubiquitin mediated proteolysis	38	138	0.000136208	0.00372713	ko04120	HUWE1;syvn1-b;SYVN1;HERC2;UBA6;UBE2H;BIRC2;HERC3;WWP2;RHOBTB1;FBXW11;COP1;UBR5;MDM2;CDC23;UBE2K;UBE2J2;UBE4B;RPS27A;ANAPC1;BTRC;VHL;MGRN1;UBA3;SMURF1;UBE3B;UBE2Q2;UBE4A;HERC1;ANAPC7;TRAF6;AIRE;PIAS4;FZR1;TRIM32;SMURF2;UBE2O;UBB
Organismal Systems	Endocrine system	PPAR signaling pathway	22	67	0.000246604	0.00618566	ko03320	ILK;GK2;PCK2;ACADL;HMGCS1;PCK1;FABP1;ACSL5;PLIN1;CYP27A1;NR1H3;EHHADH;APOA5;APOC3;APOA1;CPT2;ACSL3;CPT1A;ACAA1;SLC27A4;ENSGALG00010027528;ACOX1
Cellular Processes	Transport and catabolism	Mitophagy - animal	21	63	0.000268252	0.00621106	ko04137	RELA;BNIP3;FIS1;OPTN;CSNK2A1;BCL2L1;RPS27A;EIF2AK3;SQSTM1;MFN2;MFN1;PGAM5;ATG9A;USP30;SRC;CSNK2A2;GABARAPL1;NRAS;TFEB;RHOT1;UBB
Cellular Processes	Transport and catabolism	Autophagy - other	12	28	0.000428578	0.00921443	ko04136	PPP2CB;ATG12;PIK3C3;PIK3R4;ATG9A;MTOR;ATG16L1;ATG13;GABARAPL1;ATG4B;ULK2;RPTOR
Metabolism	Carbohydrate metabolism	Propanoate metabolism	12	30	0.00090678	0.0181961	ko00640	PCCA;ACSS1;ALDH6A1;DLD;ACSS1A;ACACB;ACADS;ACSS2;EHHADH;MCEE;ACACA;ACOX1
Metabolism	Carbohydrate metabolism	Glyoxylate and dicarboxylate metabolism	12	31	0.00127666	0.0235631	ko00630	PCCA;ACSS1;DLD;ACO1;ACO2;MDH1;PGP;ACSS1A;ACSS2;MCEE;CS;AFMID
Metabolism	Global and overview maps	2-Oxocarboxylic acid metabolism	7	13	0.00140247	0.0235631	ko01210	ACO1;ACO2;GOT1;GOT2;IDH1;IDH3A;CS
Metabolism	Amino acid metabolism	Valine, leucine and isoleucine degradation	16	48	0.00140909	0.0235631	ko00280	ALDH7A1;HIBADH;PCCA;ALDH6A1;DLD;HADHB;ACAA2;OXCT1;HMGCS1;MCCC1;AACS;ACADS;EHHADH;MCEE;ACAA1;ALDH3A2
Cellular Processes	Transport and catabolism	Lysosome	33	130	0.00171513	0.0271712	ko04142	PPT2;AP1S1;SLC17A5;SMPD1;NPC2;IGF2R;ARSA;AP1G1;WDR7;CTSEAL;CD164;LAMP1;ASAH1;CTSZ;LAMP3;AP3M2;PSAP;GNPTG;ATP6V0A1;NAGLU;ATP6V0D1;ACP2;SLC11A2;ATP6V0B;CTSD;ATP6V0A2;SORT1;AP4B1;AP1M1;HYAL2;CTSK;CLTC;CTNS
Metabolism	Global and overview maps	Fatty acid metabolism	18	60	0.00279699	0.0420947	ko01212	PPT2;HSD17B4;HADHB;ACAA2;ELOVL2;ACADL;HSD17B12;ACSL5;ACADS;EHHADH;CPT2;ACSL3;CPT1A;FADS1;ACAA1;ACACA;ACOX1;FASN
Genetic Information Processing	Translation	mRNA surveillance pathway	22	80	0.00340844	0.0469848	ko03015	RNMT;CPSF3;Acin1;PPP2CB;NCBP1;ETF1;PABPC1;PELO;NXT2;SRRM1;CSTF2;NCBP2;CPSF7;GSPT2;DDX19;MSI1;PPP2R3A;WDR33;PPP1CC;DAZAP1;SMG6;MSI2
Organismal Systems	Endocrine system	Insulin signaling pathway	31	125	0.00343411	0.0469848	ko04910	INPPL1;PHKA2;PCK2;IRS2;PCK1;IRS4;PHKA1;CALML4;SREBF1;IKBKB;PPP1RL;SOS2;HK2;PTPRF;ACACB;MTOR;G6PC1;RPS6KB2;HK1;PDE3B;GSK3A;NRAS;PPP1CC;PRKAG2;INSR;RAF1;TSC1;ACACA;PRKAR1A;FASN;RPTOR

## Sheet: 11-Cis-Retinol
KEGG_A_class	KEGG_B_class	Pathway	out (1953)	All (6622)	Pvalue	Qvalue	Pathway ID	Genes
Cellular Processes	Transport and catabolism	Autophagy - animal	84	132	2.48794e-16	7.837e-14	ko04140	MTMR3;BNIP3;UVRAG;MAP3K7;RRAGD;ATG3;SUPT20H;C9orf72;PPP2CB;STX17;AKT2;RAB33B;ATG12;PIK3C3;DAPK1;CTSV;CTSB;BCL2;RRAGA;TBK1;IRS2;RRAGC;BCL2L1;PRKAA1;LAMP1;RUBCN;IRS4;ATG2A;ATG4A;RAB39B;PPP2CA;EIF2AK3;SQSTM1;ERN2;IGBP1;RAB1B;SMCR8;HIF1A;TSC2;MLST8;PIK3CA;PIK3R4;ATG14;IGF1R;PDPK1;ZFYVE1;PRKACB;WIPI2;ATG9A;MTMR14;TP53INP2;ITPR1;MTOR;RPS6KB2;ULK1;ATG16L1;ATG13;SH3GLB1;IRS1;AMBRA1;GABARAPL1;ATG4C;MAPK3;…
Genetic Information Processing	Translation	Aminoacyl-tRNA biosynthesis	30	43	5.21423e-08	6.58834e-06	ko00970	NARS2;FARSA;RARS2;RARS;DARS;SARS2;Hars1;FARS2;NARS;HARS1;TARS;CARS2;IARS2;EPRS;MARS2;LARS1;EARS2;YARS;MTFMT;AARS2;QARS;AARS1;FARSB;CARS;WARS2;SARS1;TARSL2;PARS2;GARS1;IARS1
Genetic Information Processing	Translation	Nucleocytoplasmic transport	56	103	9.48713e-08	6.58834e-06	ko03013	THOC5;NMD3;KPNA4;SEH1L;NXF1;NUP98;Acin1;KPNA3;THOC1;TNPO3;NUP43;UPF2;NUP58;IPO5;NCBP1;XPO5;AHCTF1;TNPO1;NUP133;NUP153;NUP205;IPO11;NUP50;IPO8;NUP107;NUP155;RANGAP1;XPOT;RAE1;TMEM33;RANBP2;NXT2;SRRM1;EIF4A3;NCBP2;KPNA6;XPO6;XPO7;DDX19;IPO7;IPO13;SNUPN;KPNB1;CSE1L;CASC3;SENP2;NUP93;KPNA1;IPO9;GLE1;NUP214;UPF1;NUP188;NUP88;Pom121;NUP85
Genetic Information Processing	Folding, sorting and degradation	Ubiquitin mediated proteolysis	70	138	1.01389e-07	6.58834e-06	ko04120	HUWE1;syvn1-b;SYVN1;FBXW7;HERC2;UBE2J1;CUL2;UBA6;CUL5;CBLB;Rhobtb1;UBE2H;BIRC6;BIRC2;HERC3;CUL1;WWP2;UBA2;RHOBTB1;PIAS2;FBXW11;COP1;ANAPC4;UBE2R2;UBR5;CUL4B;MDM2;MAP3K1;BIRC8;WWP1;CDC16;CDC23;KLHL9;CUL4A;UBE3A;UBE2K;UBE2J2;UBE4B;RPS27A;UBE2D3;PIAS1;ANAPC1;BTRC;STUB1;VHL;MGRN1;DDB1;UBA3;DET1;PRPF19;SMURF1;UBE3B;HERC4;TRIP12;UBE2Q2;UBE4A;HERC1;CDC27;UBE3C;ANAPC7;TRAF6;CUL3;UBE2Z;PIAS4;FZR1;CDC34;TR…
Cellular Processes	Transport and catabolism	Autophagy - other	22	28	1.04577e-07	6.58834e-06	ko04136	ATG3;PPP2CB;ATG12;PIK3C3;ATG2A;ATG4A;PPP2CA;IGBP1;MLST8;PIK3R4;WIPI2;ATG9A;MTOR;ATG16L1;ATG13;GABARAPL1;ATG4C;ATG4B;ATG7;WIPI1;ULK2;RPTOR
Metabolism	Carbohydrate metabolism	Citrate cycle (TCA cycle)	21	27	2.81968e-07	1.48033e-05	ko00020	PDHA2;SUCLA2;PCK2;IDH3B;DLST;SDHA;FH;DLD;ACO1;ACO2;PCK1;MDH1;SUCLG1;OGDH;PDHB;SDHB;IDH1;ACLY;IDH3A;CS;DLAT
Genetic Information Processing	Translation	mRNA surveillance pathway	45	80	4.76168e-07	2.14275e-05	ko03015	NXF1;RNMT;PPP2R3B;CPSF3;RNGTT;Acin1;UPF2;PPP2CB;CPSF1;CPSF1;NCBP1;ETF1;PABPC1;SMG7;CPSF6;CSTF1;PELO;CPSF2;NXT2;PPP2CA;SRRM1;CSTF2;EIF4A3;NCBP2;PPP2R5E;PABPC4;PPP2R5D;PPP2R2A;CPSF7;GSPT2;DDX19;SMG1;MSI1;TARDBP;PPP2R3A;WDR33;CASC3;PPP1CC;CLP1;GLE1;UPF1;SMG5;DAZAP1;SMG6;MSI2
Organismal Systems	Endocrine system	Insulin signaling pathway	62	125	1.47235e-06	5.79739e-05	ko04910	INPPL1;PHKA2;PCK2;EIF4E;CBLB;AKT2;PRKAR2B;FBP1;IRS2;PRKAB2;BRAF;PRKAA1;PCK1;IRS4;PHKA1;SOS1;CALML4;SREBF1;CALM1;EIF4E2;TSC2;IKBKB;PPP1RL;PIK3CA;SOS2;HK2;PYGL;CALM2;PDPK1;PRKAR2A;PRKACB;ACACB;SORBS1;MTOR;G6PC1;RPS6KB2;HK1;PRKAB1;IRS1;PDE3B;MAPK3;PRKAG1;G6PC3;GSK3A;PIK3CB;NRAS;PPP1CC;PRKAG2;MAP2K2;INSR;PIK3R2;RAF1;RAPGEF1;TSC1;RPS6KB1;ACACA;PRKAR1A;GRB2;EXOC7;FASN;FLOT2;RPTOR
Metabolism	Global and overview maps	Carbon metabolism	52	100	1.69878e-06	5.94573e-05	ko01200	Aldoa;PRPS2;RGN;PDHA2;SUCLA2;PCCA;IDH3B;DLST;ACSS1;ALDH6A1;SDHA;MMUT;FH;ACOX3;DLD;GPI;ACO1;FBP1;ACO2;PHGDH;PGK2;PSAT1;MDH1;PGD;SUCLG1;H6PD;SHMT1;PGP;GOT1;OGDH;ACSS1A;HK2;PGAM1;PDHB;PKLR;GOT2;SDHB;IDH1;ACADS;HK1;TPI1;ACSS2;GPT2;IDH3A;PFKL;MCEE;CAT;CS;AGXT;DLAT;PSPH;ACOX1
Genetic Information Processing	Folding, sorting and degradation	Protein processing in endoplasmic reticulum	72	152	1.96538e-06	6.19095e-05	ko04141	ENSGALG00010000790;syvn1-b;SYVN1;SSR3;STT3B;NGLY1;MBTPS2;UBE2J1;TRAM1L1;SEC24B;SEC61A2;DNAJC1;MOGS;SEC23A;PLAA;SEL1L;CUL1;PREB;ERO1B;DERL1;UBXN2A;SSR1;LMAN1L;VCP;WFS1;EDEM3;BCL2;ATF6;SEC24A;SAR1B;Vcp;NSFL1C;SEC63;MAN1A1;MAN1C1;UBE2J2;CAPN2;UBE4B;SEC62;EIF2AK3;UBE2D3;CANX;ERN2;STUB1;SEC23B;SELENOS;CAPN11;UBXN4;SEC31B;SEC24C;DNAJB12;SAR1A;EDEM1;DNAJC10;RPN2;RNF5;MAN1A2;DNAJA2;NFE2L2;UGGT1;AMFR;MBTP…
Cellular Processes	Transport and catabolism	Lysosome	62	130	7.63911e-06	0.000218756	ko04142	PPT2;AP1B1;AP1S1;SLC17A5;SMPD1;MCOLN1;TPP1;NPC2;ATP6V1H;NPC1;IGF2R;ARSA;HGSNAT;MFSD8;AP1G1;AP3S1;CLTB;WDR7;CTSV;CTSB;GNPTAB;AP3B1;GNS;IDS;GGA1;CD164;LAMP1;ASAH1;CTSZ;ATP6V0C;AP3M2;LIPA;NAGPA;ENTPD4;Gaa;PSAP;GNPTG;SUMF1;ATP6V0A1;NAGLU;ATP6V0D1;AP4E1;ACP2;M6PR;PLA2G15;SLC11A2;TCIRG1;ATP6V0B;CTSD;ATP6V0A2;SORT1;ABCB9;CLTCL1;AP4B1;AP3D1;AP1M1;ABCA2;HYAL2;CLTC;GUSB;GGA3;CTNS
Metabolism	Global and overview maps	Metabolic pathways	491	1447	1.89539e-05	0.00049754	ko01100	ND1;ND2;COX1;COX2;ATP8;ATP6;COX3;ND3;ND4L;ND4;ND5;CYTB;ND6;MAN2A2;INPPL1;PPT2;SEPHS3;PRODH;MTMR3;UQCR10;NDUFB11;Aldoa;aspdh;COX6B1;SLC33A1;ALDH7A1;B3GALNT1;CNDP2;AASS;PLOD3;LPIN2;GMPS;HIBADH;SMPD1;Hsd17b8;CTPS2;PGM2L1;OAT;PRPS2;GCLC;GSTA4;GALNT15;ACER3;AGPAT5;GK2;STT3B;ALG11;TOMT;RGN;DNMT1;PDHA2;MRI1;DGKH;GCDH;C1GALT1;BPNT2;PLA2G12A;SUCLA2;PCK2;TECR;SDR16C5;PDE7A;PIP4K2A;VNN2;ATP6V1H;ADH6;SPTLC2;…
Environmental Information Processing	Signal transduction	mTOR signaling pathway	67	147	2.20722e-05	0.000534827	ko04150	SEH1L;LPIN2;MIOS;ATP6V1H;EIF4E;RRAGD;SGK1;FZD4;AKT2;CHUK;ATP6V1C1;RRAGA;ATP6V1E1;RICTOR;BRAF;RRAGC;SLC38A9;PRKAA1;TTI1;FNIP1;SESN2;SOS1;TELO2;ATP6V1B2;DVL3;EIF4E2;TSC2;IKBKB;DVL1;MLST8;PIK3CA;WDR24;IGF1R;SOS2;Nprl3;NPRL3;ATP6V1D;PDPK1;LRP6;STRADA;FLCN;MTOR;RPS6KB2;ATP6V1A;ULK1;WDR59;IRS1;EIF4B;MAPK3;GSK3A;PIK3CB;NRAS;LRP5;FZD7;DEPDC5;MAP2K2;INSR;PIK3R2;RHOA;MAPKAP1;RAF1;STK11;TSC1;RPS6KB1;GRB2;UL…
Cellular Processes	Transport and catabolism	Endocytosis	99	244	0.000108544	0.00244223	ko04144	CAV2;RAB5A;RAB11FIP2;Folr1;VPS36;ARFGEF1;CHMP2A;CBLB;KIF5B;VTA1;STAM;IGF2R;SPART;ZFYVE16;EGFR;TGFBR1;CHMP1A;VPS28;VPS4A;IST1;WASHC5;RAB10;CLTB;STAM2;SMAD2;EHD2;AP2S1;WASHC4;VPS4B;FGFR4;GRK6;WASHC1;AGAP1;MDM2;WWP1;DAB2;PSD3;CYTH4;TFRC;LDLRAP1;PIP5K1B;VPS37A;ACTR2;CHMP1B;SMAP2;EHD3;EPN2;RAB11FIP1;ACAP2;AMPH;RAB11FIP3;RAB11FIP5;PDCD6IP;IL2RG;SNX12;IGF1R;ARPC2;CYTH3;CXCR1;VPS37C;SNX4;ZFYVE27;STAMBP;R…
Metabolism	Carbohydrate metabolism	Propanoate metabolism	19	30	0.000121853	0.00255891	ko00640	SUCLA2;PCCA;ACSS1;ALDH6A1;MMUT;ACOX3;DLD;HADHA;SUCLG1;ABAT;ACSS1A;ACACB;ACADS;ACSS2;DBT;EHHADH;MCEE;ACACA;ACOX1
Environmental Information Processing	Signal transduction	Phosphatidylinositol signaling system	45	99	0.000513069	0.0101011	ko04070	PPIP5K1;PIP4P1;INPPL1;MTMR3;DGKH;BPNT2;PIP4K2A;IMPA1;MTMR6;MTMR2;PIK3C3;DGKQ;SYNJ1;MTMR1;MTM1;MTMR8;ITPR2;OCRL;PIP5K1B;CALML4;SACM1L;CALM1;PIK3CA;CALM2;CDS2;PI4K2A;MTMR14;ITPR1;PIP4K2B;PIKFYVE;DGKZ;PI4KA;DGKA;PIK3CB;PLCD1;IP6K2;PIK3R2;PIK3C2B;ITPR3;PIP5K1C;INPP5E;PI4KB;PIP5K1A;DGKE;MTMR4
Metabolism	Carbohydrate metabolism	Glycolysis / Gluconeogenesis	28	55	0.000659143	0.0122135	ko00010	Aldoa;ALDH7A1;PDHA2;PCK2;ADH6;ADH1C;ACSS1;DLD;GPI;FBP1;PGK2;PCK1;PGM2;ACSS1A;HK2;PGAM1;PDHB;PKLR;G6PC1;MINPP1;HK1;TPI1;ACSS2;PGM1;PFKL;G6PC3;DLAT;ALDH3A2
Cellular Processes	Transport and catabolism	Mitophagy - animal	31	63	0.000734623	0.0128559	ko04137	RELA;BNIP3;TAX1BP1;FIS1;OPTN;BCL2L13;TBC1D15;TBK1;CSNK2A1;BCL2L1;RPS27A;EIF2AK3;SQSTM1;MFN2;HIF1A;MFN1;RHOT2;PGAM5;ATG9A;USP30;SRC;MITF;ULK1;CSNK2A2;AMBRA1;GABARAPL1;SP1;NBR1;NRAS;TFEB;RHOT1
Genetic Information Processing	Transcription	Spliceosome	49	112	0.000864349	0.01433	ko03040	SF3A1;Acin1;SNW1;THOC1;PRPF18;RBM17;SF3B5;CDC5L;HNRNPU;DHX38;NCBP1;DHX15;SF3B1;ZMAT2;WBP11;TCERG1;CDC40;PLRG1;SRSF10;SYF2;CTNNBL1;U2SURP;RBMXL1;RBM22;EIF4A3;NCBP2;CRNKL1;SNRPGP15;SNRNP200;PRPF19;SRSF5A;SRSF5;DDX42;EFTUD2;PRPF6;DDX23;SF3B3;HNRNPA3;DHX8;SRSF6;PRPF38A;SRSF3;CHERP;ISY1;HNRNPM;PRPF3;PRPF8;SRSF2;DDX5
Organismal Systems	Immune system	Complement and coagulation cascades	22	41	0.000995875	0.015685	ko04610	C4;C3;C4;CPB2;CFI;CLU;SERPINC1;CFH;C2;F7;FGB;FGG;FGA;C1QB;C1QC;C1QA;F9;MASP2;A2M;PROC;SERPIND1;SERPINF2
Cellular Processes	Transport and catabolism	Peroxisome	36	78	0.00128638	0.0192957	ko04146	CHAT;CROT;PEX1;SLC27A2;PEX3;ABCD4;ABCD2;HSD17B4;ACOX3;GNPAT;ECI2;PEX26;AMACR;HMGCL;PEX14;DECR2;XDH;PEX13;PEX11A;PEX10;ABCD3;PEX16;IDH1;PAOX;PEX5;GSTK1;EHHADH;NUDT19;CAT;AGXT;SCP2;ACSL3;ACAA1;CRAT;PIPOX;ACOX1
Environmental Information Processing	Signal transduction	FoxO signaling pathway	54	128	0.00136346	0.0195223	ko04068	BNIP3;PCK2;SGK3;ATM;SGK1;EGFR;TGFBR1;FBXO32;AKT2;CHUK;SETD7;ATG12;SIRT1;MDM2;EP300;CSNK1E;IRS2;PRKAB2;BRAF;PRKAA1;PCK1;IRS4;SOS1;IKBKB;PIK3CA;USP7;FOXO4;IGF1R;SOS2;PDPK1;STK4;RBL2;CDKN1B;G6PC1;PRKAB1;IRS1;SGK2;GABARAPL1;MAPK3;PRKAG1;CAT;G6PC3;PIK3CB;NRAS;STAT3;MAPK14;PRKAG2;MAP2K2;INSR;PIK3R2;RAF1;STK11;NLK;GRB2
Human Diseases	Cardiovascular disease	Diabetic cardiomyopathy	20	37	0.00148904	0.0203934	ko05415	ND1;ND2;COX1;COX2;ATP8;ATP6;COX3;ND3;ND4L;ND4;ND5;CYTB;ND6;NDUFB11;TBC1D4;COX6B1;RELA;PDK3;PDK2;PTPA
Metabolism	Amino acid metabolism	Valine, leucine and isoleucine degradation	24	48	0.00215962	0.028345	ko00280	ALDH7A1;HIBADH;PCCA;ALDH6A1;MMUT;DLD;AUH;HADHA;HADHB;ACAA2;OXCT1;HMGCS2;HMGCS1;HMGCL;MCCC1;ABAT;AACS;ACADS;IVD;DBT;EHHADH;MCEE;ACAA1;ALDH3A2
Human Diseases	Cancer: overview	Chemical carcinogenesis - reactive oxygen species	20	38	0.00228216	0.0287552	ko05208	ND1;ND2;COX1;COX2;ATP8;ATP6;COX3;ND3;ND4L;ND4;ND5;CYTB;ND6;NDUFB11;COX6B1;RELA;EPHX3;PRKD3;CHUK;IKBKB
Metabolism	Carbohydrate metabolism	Glyoxylate and dicarboxylate metabolism	17	31	0.002725	0.0326991	ko00630	PCCA;ACSS1;MMUT;DLD;ACO1;ACO2;MDH1;SHMT1;PGP;ACSS1A;ACSS2;MCEE;CAT;CS;AGXT;GSL;AFMID
Human Diseases	Neurodegenerative disease	Prion disease	19	36	0.00280278	0.0326991	ko05020	ND1;ND2;COX1;COX2;ATP8;ATP6;COX3;ND3;ND4L;ND4;ND5;CYTB;ND6;NDUFB11;COX6B1;C1QB;C1QC;C1QA;PSMD9
Metabolism	Amino acid metabolism	Lysine degradation	27	57	0.0031816	0.0356927	ko00310	ALDH7A1;AASS;PLOD3;GCDH;DLST;DHTKD1;SETD7;DLD;HADHA;NSD1;NSD2;WHSC1L1;PRDM16;SMYD2;PRDM2;KMT2A;EHHADH;KMT2D;KMT5A;SETD1A;SETD2;DOT1L;ASH1L;SETDB1;EHMT1;PIPOX;ALDH3A2
Genetic Information Processing	Folding, sorting and degradation	Proteasome	20	39	0.00340269	0.0356927	ko03050	PSMC2;PSMF1;PSMD2;PSMD1;PSME4;PSMC1;PSMC6;PSMD6;PSMD13;PSMC3;PSME3;ADRM1;PSMD11;PSMA4;PSMD3;PSMD9;PSMC5;PSMA5;PSMB7;PSMD12
Human Diseases	Drug resistance: antineoplastic	Antifolate resistance	6	7	0.00342595	0.0356927	ko01523	RELA;Folr1;CHUK;SLC19A1;IKBKB;SLC46A1
Metabolism	Global and overview maps	2-Oxocarboxylic acid metabolism	9	13	0.00351262	0.0356927	ko01210	IDH3B;ACO1;ACO2;GOT1;GOT2;IDH1;GPT2;IDH3A;CS
Human Diseases	Neurodegenerative disease	Alzheimer disease	29	63	0.00386119	0.0380086	ko05010	ND1;ND2;COX1;COX2;ATP8;ATP6;COX3;ND3;ND4L;ND4;ND5;CYTB;ND6;NDUFB11;COX6B1;RELA;SLC39A6;CHUK;IRS2;RTN4;IKBKB;IDE;SLC39A9;SLC39A13;BACE1;LRP1;PSMD9;SLC39A3;SLC39A11
Metabolism	Energy metabolism	Oxidative phosphorylation	50	122	0.00411885	0.0393163	ko00190	ND1;ND2;COX1;COX2;ATP8;ATP6;COX3;ND3;ND4L;ND4;ND5;CYTB;ND6;UQCR10;NDUFB11;COX6B1;ATP6V1H;NDUFS6;SDHA;ATP5PF;ATP6V1C1;COX6C;NDUFA2;ATP5A1W;ATP5F1AZ;ATP6V1E1;COX7B;NDUFA10;ATP5E;ATP6V0C;ATP6V1B2;ATP6V1D;ATP6V0A1;ATP6V0D1;NDUFV1;SDHB;ATP6V1A;Atp5mc3;TCIRG1;NDUFA9;ATP6V0B;ATP6V0A2;NDUFB3;ATP5B;NDUFS1;UQCRC1;ATP5PB;NDUFS2;COX11;COX10
Organismal Systems	Endocrine system	PPAR signaling pathway	30	67	0.00549	0.04941	ko03320	ILK;GK2;PCK2;SLC27A2;ACOX3;ACADL;HMGCS2;HMGCS1;PCK1;FABP1;PDPK1;DBI;PLIN1;CYP27A1;SORBS1;NR1H3;PPARA;EHHADH;APOA5;APOC3;APOA1;SCP2;CPT2;ACSL3;CPT1A;ACAA1;SLC27A4;ENSGALG00010027528;RXRA;ACOX1
Organismal Systems	Endocrine system	Adipocytokine signaling pathway	30	67	0.00549	0.04941	ko04920	RELA;PCK2;AKT2;CHUK;IRS2;PRKAB2;ADIPOR2;PRKAA1;PCK1;IRS4;SLC2A1;IKBKB;PTPN11;ACACB;MTOR;G6PC1;PPARA;PRKAB1;IRS1;PRKAG1;TRADD;ADIPOR1;G6PC3;ACSL3;CPT1A;STAT3;PRKAG2;STK11;RXRA;TRAF2

## Sheet: Inositol 1,3,4-trisphosphate
KEGG_A_class	KEGG_B_class	Pathway	out (1187)	All (6622)	Pvalue	Qvalue	Pathway ID	Genes
Metabolism	Global and overview maps	Metabolic pathways	338	1447	1.66898e-09	5.02365e-07	ko01100	ND1;COX1;COX2;ATP6;COX3;ND3;ND4;ND5;CYTB;MAN2A2;INPPL1;PPT2;SEPHS3;PRODH;aspdh;SLC33A1;ALDH7A1;GMPS;SMPD1;CTPS2;PGM2L1;OAT;PRPS2;GSTA4;GALNT15;ACER3;GK2;STT3B;ALG11;RGN;PDHA2;MRI1;GCDH;C1GALT1;BPNT2;PCK2;TECR;SDR16C5;PDE7A;VNN2;ACAT2;ADH6;UGT2A1;SULT2B1;SULT2B1;CYP51A1;ST3GAL6;PCCA;HPGDS;CRYL1;PAPSS1;NUDT5;MTMR6;ADH1C;MOGS;ACSS1;ALG5;ALDH8A1;COQ6;ALDH6A1;VNN1;AK6;TYMP;ARSA;ALG2;SIRT5;HGSNAT;GPLD1…
Metabolism	Global and overview maps	Carbon metabolism	43	100	3.90325e-09	5.87439e-07	ko01200	PRPS2;RGN;PDHA2;ACAT2;PCCA;ACSS1;ALDH6A1;SDHA;FH;DLD;GPI;ACO1;FBP1;ACO2;PHGDH;PGK2;PSAT1;MDH1;PGD;SUCLG1;H6PD;SHMT1;PGP;GOT1;HAO1;OGDH;ACSS1A;HK2;PGAM1;PDHB;GOT2;IDH1;HK1;ACSS2;GPT2;IDH3A;PFKL;MCEE;CS;AGXT;DLAT;PSPH;ACOX1
Genetic Information Processing	Translation	Aminoacyl-tRNA biosynthesis	24	43	2.37896e-08	2.38689e-06	ko00970	NARS2;RARS;DARS;Hars1;NARS;HARS1;TARS;CARS2;IARS2;MARS2;LARS1;EARS2;YARS;MTFMT;AARS2;QARS;AARS1;FARSB;WARS2;SARS1;TARSL2;PARS2;GARS1;IARS1
Organismal Systems	Immune system	Complement and coagulation cascades	22	41	2.36087e-07	1.51512e-05	ko04610	C3;C4;CPB2;CFI;CLU;SERPINC1;CFH;C2;F7;FGB;FGG;FGA;C1QB;C1QC;C1QA;F9;MASP2;A2M;PROC;C1S;SERPIND1;SERPINF2
Metabolism	Carbohydrate metabolism	Citrate cycle (TCA cycle)	17	27	2.51681e-07	1.51512e-05	ko00020	PDHA2;PCK2;SDHA;FH;DLD;ACO1;ACO2;PCK1;MDH1;SUCLG1;OGDH;PDHB;IDH1;ACLY;IDH3A;CS;DLAT
Metabolism	Carbohydrate metabolism	Glyoxylate and dicarboxylate metabolism	17	31	3.82305e-06	0.000191789	ko00630	ACAT2;PCCA;ACSS1;DLD;ACO1;ACO2;MDH1;SHMT1;PGP;HAO1;ACSS1A;ACSS2;MCEE;CS;AGXT;GSL;AFMID
Metabolism	Carbohydrate metabolism	Glycolysis / Gluconeogenesis	24	55	8.11727e-06	0.000312678	ko00010	ALDH7A1;PDHA2;PCK2;ADH6;ADH1C;ACSS1;DLD;GPI;FBP1;PGK2;PCK1;PGM2;ACSS1A;HK2;PGAM1;PDHB;G6PC1;MINPP1;HK1;ACSS2;PFKL;G6PC3;DLAT;ALDH3A2
Genetic Information Processing	Translation	mRNA surveillance pathway	31	80	8.31038e-06	0.000312678	ko03015	NXF1;RNMT;CPSF3;Acin1;PPP2CB;CPSF1;CPSF1;NCBP1;ETF1;PABPC1;CPSF6;PELO;NXT2;SRRM1;CSTF2;NCBP2;PABPC4;PPP2R5D;CPSF7;GSPT2;DDX19;MSI1;PPP2R3A;WDR33;PPP1CC;UPF1;SMG5;DAZAP1;SMG6;CPSF4L;MSI2
Metabolism	Lipid metabolism	Fatty acid degradation	18	36	1.11024e-05	0.000371315	ko00071	ALDH7A1;GCDH;ACAT2;ADH6;ADH1C;HADHA;HADHB;ACAA2;ECI2;ACADL;ACSL5;EHHADH;CPT2;ACSL3;CPT1A;ACAA1;ACOX1;ALDH3A2
Cellular Processes	Transport and catabolism	Autophagy - animal	44	132	1.25759e-05	0.000378535	ko04140	BNIP3;UVRAG;PPP2CB;ATG12;PIK3C3;DAPK1;CTSV;CTSB;RRAGA;IRS2;RRAGC;LAMP1;IRS4;RAB39B;EIF2AK3;SQSTM1;IGBP1;RAB1B;SMCR8;MLST8;PIK3R4;ATG14;WIPI2;ATG9A;MTMR14;TP53INP2;MTOR;RPS6KB2;ATG13;AMBRA1;GABARAPL1;ATG4B;TRAF6;NRAS;ATG7;DAPK3;RAF1;RAB8A;STK11;TSC1;VMP1;MTMR4;ULK2;RPTOR
Cellular Processes	Transport and catabolism	Lysosome	43	130	1.95444e-05	0.000525873	ko04142	PPT2;AP1S1;SLC17A5;SMPD1;MCOLN1;NPC2;NPC1;IGF2R;ARSA;HGSNAT;AP1G1;CLTB;WDR7;CTSV;CTSB;CTSEAL;IDS;CD164;LAMP1;ASAH1;CTSZ;AP3M2;LIPA;ENTPD4;PSAP;GNPTG;ATP6V0A1;NAGLU;ATP6V0D1;ACP2;SLC11A2;TCIRG1;ATP6V0B;ATP6V0A2;AP1S3;CLTCL1;AP4B1;AP3D1;AP1M1;HYAL2;CLTC;GUSB;CTNS
Cellular Processes	Transport and catabolism	Autophagy - other	15	28	2.0965e-05	0.000525873	ko04136	PPP2CB;ATG12;PIK3C3;IGBP1;MLST8;PIK3R4;WIPI2;ATG9A;MTOR;ATG13;GABARAPL1;ATG4B;ATG7;ULK2;RPTOR
Metabolism	Carbohydrate metabolism	Pyruvate metabolism	18	38	2.85676e-05	0.00066145	ko00620	ALDH7A1;PDHA2;PCK2;ACAT2;ADH6;ADH1C;ACSS1;FH;DLD;PCK1;MDH1;ACSS1A;PDHB;ACACB;ACSS2;DLAT;ACACA;ALDH3A2
Genetic Information Processing	Folding, sorting and degradation	Proteasome	18	39	4.4252e-05	0.000951418	ko03050	PSMC2;PSMF1;PSMD2;PSMD1;PSME4;PSMC1;PSMC6;PSMD6;PSMD13;PSMC3;PSME3;ADRM1;PSMD11;PSMD3;PSMD9;PSMC5;PSMA5;PSMB7
Organismal Systems	Endocrine system	PPAR signaling pathway	25	67	0.000126496	0.00253836	ko03320	ILK;GK2;PCK2;SLC27A2;ACADL;HMGCS2;HMGCS1;PCK1;FABP1;ACSL5;PLIN1;CYP27A1;NR1H3;EHHADH;APOA5;APOC3;APOA1;CPT2;ACSL3;CPT1A;ACAA1;SLC27A4;ENSGALG00010027528;RXRA;ACOX1
Metabolism	Carbohydrate metabolism	Propanoate metabolism	14	30	0.000271484	0.00510729	ko00640	PCCA;ACSS1;ALDH6A1;DLD;HADHA;SUCLG1;ABAT;ACSS1A;ACACB;ACSS2;EHHADH;MCEE;ACACA;ACOX1
Cellular Processes	Transport and catabolism	Peroxisome	27	78	0.000294106	0.0052074	ko04146	CHAT;CROT;SLC27A2;ABCD4;ABCD2;HSD17B4;GNPAT;ECI2;PEX26;HMGCL;HAO1;XDH;PEX13;ACSL5;PEX11A;PEX16;IDH1;PAOX;PEX5;GSTK1;EHHADH;AGXT;ACSL3;ACAA1;CRAT;PIPOX;ACOX1
Metabolism	Amino acid metabolism	Valine, leucine and isoleucine degradation	19	48	0.000335465	0.00547863	ko00280	ALDH7A1;ACAT2;PCCA;ALDH6A1;DLD;HADHA;HADHB;ACAA2;HMGCS2;HMGCS1;HMGCL;MCCC1;ABAT;AACS;IVD;EHHADH;MCEE;ACAA1;ALDH3A2
Genetic Information Processing	Translation	Nucleocytoplasmic transport	33	103	0.000345827	0.00547863	ko03013	THOC5;NMD3;SEH1L;NXF1;Acin1;NUP43;IPO5;NCBP1;XPO5;TNPO1;NUP153;IPO8;NUP107;RANGAP1;RAE1;TMEM33;NXT2;SRRM1;NCBP2;KPNA6;XPO6;XPO7;DDX19;IPO13;SNUPN;SENP2;NUP93;KPNA1;IPO9;UPF1;NUP88;Pom121;NUP85
Metabolism	Global and overview maps	Biosynthesis of amino acids	22	60	0.000422452	0.00635791	ko01230	PRPS2;ACO1;PAH;MAT1A;CBS;ACO2;PHGDH;PGK2;PSAT1;SHMT1;GOT1;MAT2A;PGAM1;GOT2;IDH1;GPT2;CTH;IDH3A;PFKL;CS;GSL;PSPH
Metabolism	Global and overview maps	2-Oxocarboxylic acid metabolism	8	13	0.000570309	0.00817442	ko01210	ACO1;ACO2;GOT1;GOT2;IDH1;GPT2;IDH3A;CS
Cellular Processes	Transport and catabolism	Mitophagy - animal	22	63	0.000912217	0.0124808	ko04137	RELA;BNIP3;FIS1;OPTN;BCL2L13;CSNK2A1;RPS27A;EIF2AK3;SQSTM1;MFN2;MFN1;PGAM5;ATG9A;USP30;SRC;MITF;CSNK2A2;AMBRA1;GABARAPL1;NRAS;TFEB;RHOT1
Metabolism	Global and overview maps	Fatty acid metabolism	21	60	0.00114513	0.0149862	ko01212	PPT2;TECR;ACAT2;HSD17B4;HADHA;HADHB;ACAA2;ELOVL2;ACADL;HSD17B12;ACSL5;ELOVL1;EHHADH;CPT2;ACSL3;CPT1A;FADS1;ACAA1;ACACA;ACOX1;FASN
Metabolism	Amino acid metabolism	Tryptophan metabolism	15	38	0.00144528	0.0181262	ko00380	ALDH7A1;GCDH;ACAT2;ALDH8A1;TDO2;DLD;KYNU;HADHA;KMO;ACMSD;HAAO;EHHADH;AOC1;AFMID;ALDH3A2
Genetic Information Processing	Folding, sorting and degradation	Ubiquitin mediated proteolysis	39	138	0.00168335	0.0202675	ko04120	HUWE1;syvn1-b;SYVN1;UBA6;Rhobtb1;UBE2H;BIRC2;HERC3;WWP2;RHOBTB1;FBXW11;COP1;UBR5;MDM2;CDC23;KLHL9;UBE2K;UBE4B;RPS27A;ANAPC1;BTRC;STUB1;VHL;MGRN1;DDB1;DET1;UBE3B;UBE2Q2;UBE4A;ANAPC7;TRAF6;AIRE;PIAS4;FZR1;CDC34;TRIM32;TRIM37;SMURF2;UBE2O
Human Diseases	Neurodegenerative disease	Alzheimer disease	21	63	0.0023021	0.0266512	ko05010	ND1;COX1;COX2;ATP6;COX3;ND3;ND4;ND5;CYTB;RELA;CHUK;IRS2;RTN4;IKBKB;SLC39A9;SLC39A13;BACE1;LRP1;PSMD9;SLC39A3;SLC39A11

## Sheet: Licochalcone B
KEGG_A_class	KEGG_B_class	Pathway	out (152)	All (6622)	Pvalue	Qvalue	Pathway ID	Genes
Organismal Systems	Immune system	Complement and coagulation cascades	16	41	1.68628e-16	3.33884e-14	ko04610	C3;C4;CPB2;CFI;SERPINC1;C2;F7;FGB;FGG;FGA;F9;MASP2;A2M;PROC;SERPIND1;SERPINF2
Metabolism	Global and overview maps	Metabolic pathways	63	1447	3.12928e-08	3.09799e-06	ko01100	aspdh;PRPS2;GSTA4;RGN;GCDH;PCK2;VNN2;ADH6;UGT2A1;SULT2B1;SULT2B1;HPGDS;ADH1C;ACSS1;ALDH8A1;TYMP;GPLD1;TDO2;KHK;PAH;FBP1;ELOVL2;MAT1A;UGT1A1;CBS;AMDHD1;HAL;DPYS;HMGCS2;PHGDH;HMGCS1;FTCD;PCK1;KMO;HMGCL;PSAT1;ABAT;MTHFD1;CYP3A5;AWAT1;ACSM3;NT5DC4;HAO1;GCH1;ACMSD;FAH;MTHFS;HAAO;AGMAT;UROC1;PLA2G12B;CYP27A1;G6PC1;CYP2W1;GPT2;EHHADH;HGD;AGXT;UPB1;XYLB;AOC1;PSPH;PIPOX
Organismal Systems	Endocrine system	PPAR signaling pathway	11	67	2.76029e-07	1.82179e-05	ko03320	PCK2;SLC27A2;HMGCS2;HMGCS1;PCK1;FABP1;CYP27A1;EHHADH;APOA5;APOC3;ENSGALG00010027528
Organismal Systems	Digestive system	Bile secretion	7	24	7.29323e-07	3.61015e-05	ko04976	PRKACB;NR1H4;SLCO1A2;SLCO1B3;NR0B2;SLC51A;SLC4A5
Metabolism	Amino acid metabolism	Tryptophan metabolism	8	38	1.7478e-06	6.92127e-05	ko00380	GCDH;ALDH8A1;TDO2;KMO;ACMSD;HAAO;EHHADH;AOC1
Metabolism	Carbohydrate metabolism	Butanoate metabolism	6	25	1.63595e-05	0.000539862	ko00650	HMGCS2;HMGCS1;HMGCL;ABAT;ACSM3;EHHADH
Metabolism	Global and overview maps	Biosynthesis of amino acids	8	60	5.96259e-05	0.0016235	ko01230	PRPS2;PAH;MAT1A;CBS;PHGDH;PSAT1;GPT2;PSPH
Metabolism	Xenobiotics biodegradation and metabolism	Drug metabolism - cytochrome P450	6	32	7.32974e-05	0.0016235	ko00982	GSTA4;ADH6;UGT2A1;HPGDS;ADH1C;UGT1A1
Metabolism	Xenobiotics biodegradation and metabolism	Metabolism of xenobiotics by cytochrome P450	6	33	8.7904e-05	0.0016235	ko00980	GSTA4;ADH6;UGT2A1;HPGDS;ADH1C;UGT1A1
Metabolism	Global and overview maps	Carbon metabolism	10	100	8.89945e-05	0.0016235	ko01200	PRPS2;RGN;ACSS1;FBP1;PHGDH;PSAT1;HAO1;GPT2;AGXT;PSPH
Human Diseases	Endocrine and metabolic disease	Maturity onset diabetes of the young	5	21	9.01945e-05	0.0016235	ko04950	SLC2A2;MNX1;HNF1A;HNF4A;HNF1B
Metabolism	Amino acid metabolism	Histidine metabolism	5	23	0.000143712	0.00237126	ko00340	AMDHD1;HAL;FTCD;UROC1;AOC1
Metabolism	Amino acid metabolism	Glycine, serine and threonine metabolism	6	38	0.000199317	0.00303575	ko00260	CBS;PHGDH;PSAT1;AGXT;PSPH;PIPOX
Organismal Systems	Immune system	Platelet activation	4	14	0.000223253	0.00310861	ko04611	PRKACB;FGB;FGG;FGA
Metabolism	Carbohydrate metabolism	Glycolysis / Gluconeogenesis	7	55	0.000235501	0.00310861	ko00010	PCK2;ADH6;ADH1C;ACSS1;FBP1;PCK1;G6PC1
Metabolism	Metabolism of cofactors and vitamins	Retinol metabolism	6	40	0.00026684	0.00330215	ko00830	ADH6;UGT2A1;ADH1C;UGT1A1;CYP3A5;CYP2W1
Metabolism	Lipid metabolism	Fatty acid degradation	5	36	0.00126612	0.0147466	ko00071	GCDH;ADH6;ADH1C;ECI2;EHHADH
Metabolism	Lipid metabolism	Steroid hormone biosynthesis	5	37	0.00143722	0.0158094	ko00140	UGT2A1;SULT2B1;SULT2B1;UGT1A1;CYP3A5
Metabolism	Carbohydrate metabolism	Pyruvate metabolism	5	38	0.00162478	0.0161112	ko00620	PCK2;ADH6;ADH1C;ACSS1;PCK1
Metabolism	Xenobiotics biodegradation and metabolism	Drug metabolism - other enzymes	6	56	0.00166944	0.0161112	ko00983	GSTA4;UGT2A1;TYMP;UGT1A1;DPYS;UPB1
Organismal Systems	Endocrine system	Thyroid hormone synthesis	3	11	0.00170876	0.0161112	ko04918	ALB;PRKACB;TTR
Cellular Processes	Transport and catabolism	Peroxisome	7	78	0.00197518	0.0177767	ko04146	SLC27A2;ECI2;HMGCL;HAO1;EHHADH;AGXT;PIPOX
Human Diseases	Infectious disease: viral	Coronavirus disease - COVID-19	7	86	0.00344972	0.0295651	ko05171	C3;C4;C2;FGB;FGG;FGA;MASP2
Organismal Systems	Digestive system	Cholesterol metabolism	3	14	0.00358365	0.0295651	ko04979	APOB;CETP;APOH
Metabolism	Carbohydrate metabolism	Ascorbate and aldarate metabolism	3	15	0.0044048	0.034886	ko00053	RGN;UGT2A1;UGT1A1
Metabolism	Amino acid metabolism	Valine, leucine and isoleucine degradation	5	48	0.00461282	0.0351284	ko00280	HMGCS2;HMGCS1;HMGCL;ABAT;EHHADH
Metabolism	Amino acid metabolism	Tyrosine metabolism	4	32	0.00581856	0.0411455	ko00350	ADH6;ADH1C;FAH;HGD
Metabolism	Metabolism of other amino acids	beta-Alanine metabolism	4	32	0.00581856	0.0411455	ko00410	DPYS;ABAT;EHHADH;UPB1
Metabolism	Metabolism of cofactors and vitamins	One carbon pool by folate	3	17	0.00636547	0.0420121	ko00670	FTCD;MTHFD1;MTHFS
Human Diseases	Infectious disease: bacterial	Pertussis	3	17	0.00636547	0.0420121	ko05133	C3;C4;C2
Organismal Systems	Nervous system	GABAergic synapse	3	18	0.00751151	0.0479767	ko04727	PRKACB;SLC6A12;SLC38A3
