# Supplementary material for: Tryptophan Promotes the Production of Xanthophyll Compounds in Yellow Abdominal Fat through HAAO
Source: Animals (Basel). 2024 May 24;14(11):1555. doi: 10.3390/ani14111555 (PMC11170993; doi:10.3390/ani14111555)
Supplement: Supplementary file 1 [file animals-14-01555-s001.zip › Supplementary Table S5.xlsx]

## Sheet: Sheet2
3IndolebutyricAcid	4Hydroxy4pyridin2ylbutan	5Hydroxyindolepyruvate	7Ketocholesterol	11Carbonylbetaacetylboswell	11CisRetinol	Inositol 134trisphosphate	Licochalcone B
C3	C3	ND1	aspdh	PRPS2	Aldoa	ND1	aspdh
C4	C4	COX1	PRPS2	RGN	PRPS2	COX1	PRPS2
CPB2	CPB2	COX2	GSTA4	PDHA2	RGN	COX2	GSTA4
CFI	CFI	ATP6	RGN	PCCA	PDHA2	ATP6	RGN
SERPINC1	SERPINC1	COX3	GCDH	ACSS1	SUCLA2	COX3	GCDH
C2	C2	ND3	PCK2	ALDH6A1	PCCA	ND3	PCK2
F7	F7	ND4L	VNN2	SDHA	IDH3B	ND4	VNN2
FGB	FGB	ND4	ADH6	FH	DLST	ND5	ADH6
FGG	FGG	ND5	UGT2A1	DLD	ACSS1	CYTB	UGT2A1
FGA	FGA	CYTB	SULT2B1	GPI	ALDH6A1	MAN2A2	SULT2B1
F9	F9	MAN2A2	SULT2B1	ACO1	SDHA	INPPL1	SULT2B1
MASP2	MASP2	INPPL1	HPGDS	ACO2	MMUT	PPT2	HPGDS
A2M	A2M	PPT2	ADH1C	PHGDH	FH	SEPHS3	ADH1C
PROC	PROC	SEPHS3	ACSS1	PGK2	ACOX3	PRODH	ACSS1
SERPIND1	SERPIND1	PRODH	ALDH8A1	MDH1	DLD	aspdh	ALDH8A1
SERPINF2	SERPINF2	UQCR10	TYMP	PGD	GPI	SLC33A1	TYMP
aspdh	PCK2	aspdh	GPLD1	H6PD	ACO1	ALDH7A1	GPLD1
SPAM1	SLC27A2	SLC33A1	TDO2	PGP	FBP1	GMPS	TDO2
PRPS2	HMGCS2	ALDH7A1	KHK	GOT1	ACO2	SMPD1	KHK
RGN	HMGCS1	GMPS	PAH	OGDH	PHGDH	CTPS2	PAH
GCDH	FABP1	HIBADH	FBP1	ACSS1A	PGK2	PGM2L1	FBP1
PCK2	CYP27A1	SMPD1	ELOVL2	HK2	PSAT1	OAT	ELOVL2
DGKB	EHHADH	SPAM1	MAT1A	PGAM1	MDH1	PRPS2	MAT1A
VNN2	APOA5	CTPS2	UGT1A1	PDHB	PGD	GSTA4	UGT1A1
ADH6	APOC3	PGM2L1	CBS	GOT2	SUCLG1	GALNT15	CBS
UGT2A1	ENSGALG00010027528	OAT	AMDHD1	IDH1	H6PD	ACER3	AMDHD1
SULT2B1	PRPS2	NEU3	HAL	ACADS	SHMT1	GK2	HAL
SULT2B1	RGN	PRPS2	DPYS	HK1	PGP	STT3B	DPYS
ENPP3	ACSS1	ACER3	HMGCS2	ACSS2	GOT1	ALG11	HMGCS2
PDE5A	FBP1	AGPAT5	PHGDH	IDH3A	OGDH	RGN	PHGDH
HPGDS	PHGDH	GK2	HMGCS1	MCEE	ACSS1A	PDHA2	HMGCS1
ADH1C	PSAT1	STT3B	FTCD	CS	HK2	MRI1	FTCD
ACSS1	SHMT1	ALG11	PCK1	DLAT	PGAM1	GCDH	PCK1
ALDH8A1	GPT2	RGN	KMO	ACOX1	PDHB	C1GALT1	KMO
TYMP	AGXT	PDHA2	HMGCL	ILK	PKLR	BPNT2	HMGCL
GPLD1	PSPH	MRI1	PSAT1	GK2	GOT2	PCK2	PSAT1
GUCY1B1	aspdh	GCDH	ABAT	PCK2	SDHB	TECR	ABAT
TDO2	SPAM1	C1GALT1	MTHFD1	ACADL	IDH1	SDR16C5	MTHFD1
KHK	PRPS2	BPNT2	CYP3A5	HMGCS1	ACADS	PDE7A	CYP3A5
CDO1	RGN	PCK2	GATM	PCK1	HK1	VNN2	AWAT1
PAH	GCDH	TECR	AWAT1	FABP1	TPI1	ACAT2	ACSM3
FBP1	PCK2	SDR16C5	SHMT1	ACSL5	ACSS2	ADH6	NT5DC4
UCK2	DGKB	PDE7A	ACSM3	PLIN1	GPT2	UGT2A1	HAO1
MAT1A	VNN2	VNN2	NT5DC4	CYP27A1	IDH3A	SULT2B1	GCH1
UGT1A1	ADH6	ADH6	HAO1	NR1H3	PFKL	SULT2B1	ACMSD
PDE9A	UGT2A1	UGT2A1	XDH	EHHADH	MCEE	CYP51A1	FAH
CBS	SULT2B1	SULT2B1	GCH1	APOA5	CAT	ST3GAL6	MTHFS
AMDHD1	SULT2B1	SULT2B1	ACMSD	APOC3	CS	PCCA	HAAO
HAL	ENPP3	CYP51A1	FAH	APOA1	AGXT	HPGDS	AGMAT
DPYS	PDE5A	ST3GAL6	MTHFS	CPT2	DLAT	CRYL1	UROC1
HMGCS2	HPGDS	AHCYL2	HAAO	ACSL3	PSPH	PAPSS1	PLA2G12B
PHGDH	ADH1C	PCCA	AGMAT	CPT1A	ACOX1	NUDT5	CYP27A1
AK9	ACSS1	HPGDS	UROC1	ACAA1	ILK	MTMR6	G6PC1
HMGCS1	ALDH8A1	CRYL1	PLA2G12B	SLC27A4	GK2	ADH1C	CYP2W1
FTCD	TYMP	PAPSS1	CYP27A1	ENSGALG00010027528	PCK2	MOGS	GPT2
ELOVL7	GPLD1	NUDT5	G6PC1	ACOX1	SLC27A2	ACSS1	EHHADH
KMO	GUCY1B1	IDH3B	GPT2	C3	ACOX3	ALG5	HGD
HMGCL	TDO2	MTMR6	EHHADH	C4	ACADL	ALDH8A1	AGXT
PSAT1	KHK	ADH1C	HGD	CPB2	HMGCS2	COQ6	UPB1
MGAT4A	CDO1	DLST	AGXT	CFI	HMGCS1	ALDH6A1	XYLB
SMOX	PAH	ACSS1	UPB1	SERPINC1	PCK1	VNN1	AOC1
ABAT	FBP1	ALG5	XYLB	CFH	FABP1	AK6	PSPH
MTHFD1	UCK2	ALDH8A1	AOC1	F7	PDPK1	TYMP	PIPOX
CYP3A5	MAT1A	ALDH6A1	PSPH	FGB	DBI	ARSA	PCK2
AWAT1	UGT1A1	VNN1	PIPOX	FGG	PLIN1	ALG2	SLC27A2
SHMT1	PDE9A	AK6	C3	FGA	CYP27A1	SIRT5	HMGCS2
ACSM3	CBS	TYMP	C4	C1QC	SORBS1	HGSNAT	HMGCS1
NT5DC4	AMDHD1	ARSA	CPB2	C1QA	NR1H3	GPLD1	PCK1
XDH	HAL	ALG2	CFI	F9	PPARA	SDHA	FABP1
ACMSD	DPYS	SIRT5	SERPINC1	MASP2	EHHADH	TDO2	CYP27A1
FAH	HMGCS2	GPLD1	C2	A2M	APOA5	ALG10	EHHADH
MTHFS	PHGDH	SDHA	F7	PROC	APOC3	MTMR2	APOA5
HAAO	AK9	MMUT	FGB	SERPIND1	APOA1	PLD3	APOC3
AGMAT	HMGCS1	TDO2	FGG	SERPINF2	SCP2	CAD	ENSGALG00010027528
UROC1	FTCD	ALG10	FGA	ND1	CPT2	SETD7	C3
GLO1	ELOVL7	MTMR2	F9	COX2	ACSL3	KHK	C4
PLA2G12B	KMO	PLD3	MASP2	ATP6	CPT1A	FH	CPB2
CYP27A1	HMGCL	SETD7	A2M	COX3	ACAA1	HSD17B4	CFI
GALNT18	PSAT1	KHK	PROC	CYTB	SLC27A4	DLD	SERPINC1
G6PC1	MGAT4A	FH	SERPIND1	MAN2A2	ENSGALG00010027528	KYNU	C2
ITPKA	SMOX	HSD17B4	SERPINF2	INPPL1	RXRA	CDO1	F7
AMY1A	ABAT	DLD	PRPS2	PPT2	ACOX1	GPI	FGB
DGKG	MTHFD1	GPI	RGN	PRODH	C4	PIK3C3	FGG
GPT2	CYP3A5	PIK3C3	ACSS1	aspdh	C3	HADHA	FGA
EHHADH	AWAT1	HADHA	FBP1	UPP1	C4	HADHB	F9
HGD	SHMT1	HADHB	PHGDH	SLC33A1	CPB2	NPR2	MASP2
AGXT	ACSM3	NSD1	PSAT1	ALDH7A1	CFI	DGKQ	A2M
UPB1	NT5DC4	NPR2	SHMT1	HIBADH	CLU	ACO1	PROC
PDE4B	XDH	DGKQ	HAO1	SMPD1	SERPINC1	GBA2	SERPIND1
XYLB	ACMSD	ACO1	GPT2	PGM2L1	CFH	ST8SIA5	SERPINF2
AOC1	FAH	GBA2	AGXT	OAT	C2	SELENOI	PRPS2
PSPH	MTHFS	ST8SIA5	PSPH	PRPS2	F7	PAH	RGN
PIPOX	HAAO	SELENOI	PCK2	GK2	FGB	FBP1	ACSS1
PCK2	AGMAT	PAH	SLC27A2	ALG11	FGG	PIGM	FBP1
SLC27A2	UROC1	FBP1	HMGCS2	RGN	FGA	GALNT13	PHGDH
HMGCS2	GLO1	PIGM	HMGCS1	GALNTL6	C1QB	ACAA2	PSAT1
HMGCS1	PLA2G12B	GALNT13	PCK1	PDHA2	C1QC	ELOVL2	HAO1
FABP1	CYP27A1	ACAA2	FABP1	MRI1	C1QA	ATP5PF	GPT2
CYP27A1	GALNT18	SYNJ1	CYP27A1	GCDH	F9	EXTL3	AGXT
EHHADH	G6PC1	ELOVL2	EHHADH	C1GALT1	MASP2	MAT1A	PSPH
APOA5	ITPKA	EXTL3	APOA5	BPNT2	A2M	FECH
APOC3	AMY1A	MAT1A	APOC3	PCK2	PROC	HMGCR
--	DGKG	FECH	ENSGALG00010027528	PDE7A	SERPIND1	UGT1A1
PRPS2	GPT2	HMGCR		VNN2	SERPINF2	GCNT4
RGN	EHHADH	UGT1A1		ADH6	ND1	ACADL
ACSS1	HGD	GCNT4		UGT2A1	ND2	LANCL1
FBP1	AGXT	ACADL		SULT2B1	COX1	CBS
PHGDH	UPB1	MTMR1		CYP51A1	COX2	AMDHD1
PSAT1	PDE4B	LANCL1		ST3GAL6	ATP8	HAL
SHMT1	XYLB	CBS		PCCA	ATP6	ATP5A1W
GPT2	AOC1	AMDHD1		PAPSS1	COX3	ATIC
AGXT	PSPH	HAL		MTMR6	ND3	ATP5F1AZ
PSPH	PIPOX	ATP5A1W		ADH1C	ND4L	TMEM5
		ATIC		ACSS1	ND4	ATP6V1E1
		ATP5F1AZ		ALG5	ND5	MGAT3
		TMEM5		ALDH6A1	CYTB	ACO2
		ATP6V1E1		VNN1	ND6	A4GALT
		OXCT1		AK6	MAN2A2	CBR3
		MGAT3		ARSA	INPPL1	PLA2G6
		ACO2		ALG2	PPT2	DPYS
		A4GALT		SIRT5	SEPHS3	FKTN
		CBR3		GPLD1	PRODH	IDS
		PLA2G6		SDHA	MTMR3	B4GALT5
		DPYS		TDO2	UQCR10	GYS2
		FKTN		ALG10	NDUFB11	GNE
		HLCS		MTMR2	Aldoa	HMGCS2
		IDS		PLD3	aspdh	MTMR8
		GYS2		SETD7	COX6B1	PHGDH
		AMACR		KHK	SLC33A1	NDST1
		HMGCS2		FH	ALDH7A1	B3GALT5
		MTMR8		HSD17B4	B3GALNT1	PRDX6
		PHGDH		DLD	CNDP2	AGK
		NDST1		GPI	AASS	PIGC
		AKR1B1		B4GALT1	PLOD3	PGK2
		PRDX6		PIK3C3	LPIN2	PDXP
		AGK		HADHB	GMPS	PLPP1
		PIGC		NPR2	HIBADH	PIGV
		COX7B		DGKQ	SMPD1	HMGCS1
		PGK2		ACO1	Hsd17b8	FTCD
		PDXP		GBA2	CTPS2	NNT
		AK9		SELENOI	PGM2L1	TMEM189
		PLPP1		PIGM	OAT	PCYT1A
		PIGV		ACAA2	PRPS2	PCK1
		HMGCS1		ELOVL2	GCLC	KMO
		FTCD		EXTL3	GSTA4	Camk2n2
		NNT		MAT1A	GALNT15	GFPT2
		TMEM189		FECH	ACER3	GALE
		PCYT1A		HMGCR	AGPAT5	PGM2
		PCK1		GCNT4	GK2	HMGCL
		KMO		COX6C	STT3B	PSAT1
		Camk2n2		ACADL	ALG11	ASAH1
		OCRL		MTMR1	TOMT	CHST10
		GFPT2		LANCL1	RGN	BPNT1
		GALE		CBS	DNMT1	LBR
		HMGCL		ATP5A1W	PDHA2	PANK2
		PSAT1		ATP5F1AZ	MRI1	MCCC1
		ASAH1		TMEM5	DGKH	TRIT1
		CHST10		ATP6V1E1	GCDH	DEGS1
		BPNT1		OXCT1	C1GALT1	MARS2
		PANK2		MGAT3	BPNT2	MDH1
		MCCC1		ACO2	PLA2G12A	PGD
		TRIT1		A4GALT	SUCLA2	HMOX2
		DEGS1		CBR3	PCK2	SUCLG1
		MDH1		PLA2G6	TECR	EARS2
		PGD		DPYS	SDR16C5	PMM2
		HMOX2		FKTN	PDE7A	ABAT
		SUCLG1		AMACR	PIP4K2A	H6PD
		EARS2		MTMR8	VNN2	AMDHD2
		PMM2		PHGDH	ATP6V1H	SACM1L
		H6PD		NDST1	ADH6	MTHFD1
		AMDHD2		PRDX6	SPTLC2	CYP3A5
		SACM1L		PGK2	UGT2A1	GATM
		MTHFD1		PDXP	SULT2B1	AWAT1
		CYP3A5		PLPP1	SULT2B1	MTFMT
		GFPT1		PIGV	ENPP1	ATP6V1B2
		AWAT1		HMGCS1	IMPA1	SHMT1
		MTFMT		FTCD	POMT2	ACSM3
		ATP6V1B2		NNT	CYP51A1	GPAT4
		ACSM3		TMEM189	SEPHS1	PGP
		GPAT4		PCYT1A	ST3GAL6	CHPF
		PGP		PCK1	PDE7B	GMPPA
		GMPPA		KMO	TGDS	GOT1
		GOT1		Camk2n2	AHCYL2	NT5DC4
		NT5DC4		GFPT2	PCCA	PIGF
		PIGF		GALE	CRYL1	HAO1
		OGDH		PGM2	MTHFD1L	OGDH
		ADCY6		ASAH1	PAPSS1	ADCY6
		XDH		CHST10	IDH3B	XDH
		GCH1		LBR	MTMR6	GCH1
		ACSS1A		PANK2	ADH1C	ACSS1A
		CHSY1		MCCC1	DLST	CHSY1
		HK2		TRIT1	MOGS	HK2
		ENTPD4		MARS2	HACD1	ENTPD4
		HSD17B12		MDH1	ACSS1	PYGL
		ACMSD		PGD	ALG5	HSD17B12
		PDE1C		HMOX2	ALDH8A1	ACMSD
		MAT2A		ENTPD6	COQ6	PDE1C
		FAH		EARS2	ALDH6A1	MAT2A
		MTHFS		PMM2	VNN1	ACSL5
		UMPS		cml	MBOAT1	FAH
		ATP6V1D		H6PD	AK6	MTHFS
		MOCS1		AMDHD2	NANP	UMPS
		ACOT1		SACM1L	TYMP	ATP6V1D
		HAAO		AWAT1	ARSA	MOCS1
		SGPL1		MTFMT	NDUFS6	ACOT1
		CDS2		ATP6V1B2	ALG2	GALNT16
		ALDH4A1		ACSM3	SIRT5	HAAO
		PI4K2A		GPAT4	HGSNAT	SGPL1
		QARS		PGP	DHTKD1	CDS2
		IMPDH2		GMPPA	GBE1	ALDH4A1
		PGAM1		GOT1	ALDH5A1	PI4K2A
		ACOT2		NT5DC4	GPLD1	QARS
		PDHB		OGDH	SDHA	IMPDH2
		SIRT3		ADCY6	MMUT	PGAM1
		AACS		ACSS1A	URAH	ACOT2
		HCCS		CHSY1	TDO2	PDHB
		NADSYN1		HK2	ALG10	AGMAT
		DHCR7		HSD17B12	ENPP4	SIRT3
		DHRS3		ACMSD	MTMR2	AACS
		AMPD3		PDE1C	PLD3	HCCS
		ATP6V0A1		PRDM16	MOCOS	NADSYN1
		UROC1		MAT2A	EXT1	DHCR7
		NAGLU		ACSL5	CAD	DHRS3
		COASY		UMPS	SETD7	AMPD3
		ST3GAL3		ATP6V1D	KHK	ATP6V0A1
		PLA2G12B		MOCS1	FH	UROC1
		GOT2		ACOT1	SIRT1	NAGLU
		ACACB		GALNT16	HSD17B4	COASY
		MTMR14		HAAO	ACOX3	ST3GAL3
		B3GALT6		SGPL1	DLD	PLA2G12B
		CYP27A1		CDS2	UCKL1	GOT2
		ATP6V0D1		ALDH4A1	KYNU	ACACB
		PIGT		PI4K2A	CA5B	MTMR14
		NDUFV1		QARS	GPI	B3GALT6
		PISD		IMPDH2	AUH	CYP27A1
		SDHB		SMYD2	SPTLC1	ATP6V0D1
		IDH1		PGAM1	B4GALT1	PIGT
		PIKFYVE		PDHB	PIK3C3	NDUFV1
		G6PC1		SIRT3	HADHA	PISD
		ATP6V1A		AACS	HADHB	IDH1
		ELOVL1		HCCS	NSD1	PIKFYVE
		ACP2		NADSYN1	NPR2	G6PC1
		Atp5mc3		DHCR7	DGKQ	CYP2W1
		MINPP1		AMPD3	ACO1	ADK
		ACLY		ATP6V0A1	MAT2B	ATP6V1A
		PAFAH1B2		UROC1	GBA2	ELOVL1
		POMGNT1		NAGLU	ST8SIA5	ACP2
		DGKZ		ST3GAL3	SELENOI	Atp5mc3
		ST3GAL2		PLA2G12B	PAH	MINPP1
		HK1		GOT2	FBP1	RIMKLB
		TPI1		ACACB	NAMPTP1	ACLY
		ACSS2		MTMR14	PIGM	PAFAH1B2
		IVD		B3GALT6	GALNT13	POMGNT1
		GPT2		GPX2	ACAA2	CERS5
		PDE3B		CYP27A1	SYNJ1	DGKZ
		CTH		ATP6V0D1	ELOVL2	ST3GAL2
		AGL		PIGT	ATP5PF	HK1
		TCIRG1		NDUFV1	ATP6V1C1	ACSS2
		DPYD		PISD	EXTL3	IVD
		GSTK1		IDH1	MAT1A	GPT2
		PI4KA		NFS1	FECH	PDE3B
		IDH3A		PIKFYVE	HMGCR	CTH
		NDUFA9		G6PC1	UGT1A1	AGL
		DPAGT1		ATP6V1A	GCNT4	TCIRG1
		HMBS		ACP2	COX6C	DPYD
		PIGU		Atp5mc3	FDFT1	GSTK1
		EHHADH		MINPP1	ACADL	PI4KA
		ATP6V0B		RIMKLB	NPL	IDH3A
		PFKL		ACADS	PTDSS1	NDUFA9
		ATP6V0A2		ACLY	MTMR1	DPAGT1
		CMPK1		PAFAH1B2	CHPT1	HMBS
		MCEE		DGKZ	MTM1	PIGU
		KMT5A		ST3GAL2	LANCL1	EHHADH
		CS		HK1	NDUFA2	ATP6V0B
		G6PC3		ACSS2	KDSR	PFKL
		APIP		PDE3B	CBS	ATP6V0A2
		HGD		CTH	AMDHD1	CMPK1
		AGXT		AGL	HAL	MCEE
		ATP5B		DPYD	RRM2B	KMT5A
		DLAT		GSTK1	ATP5A1W	CS
		CHPF2		PI4KA	AGPAT3	G6PC3
		SCLY		IDH3A	ATIC	HGD
		ACSL3		NDUFA9	PIGN	AGXT
		SETD2		DPAGT1	ATP5F1AZ	DLAT
		SC5D		HMBS	GART	CHPF2
		FADS1		PIGU	TMEM5	SCLY
		NDUFS1		EHHADH	C1GALT1C1	B4GALT3
		GSTT1L		ATP6V0B	ATP6V1E1	ACSL3
		SMPD4		ATP6V0A2	OXCT1	SETD2
		PLCD1		CMPK1	MGAT3	SC5D
		UPB1		MCEE	DSE	FADS1
		ACAA1		KMT5A	ACO2	NDUFS1
		PNPLA2		CS	A4GALT	GSTT1L
		CYP2J23		HGD	CBR3	SMPD4
		XYLB		ATP5B	PLA2G6	PLCD1
		GALNT11		DLAT	DPYS	UPB1
		NOS3		SCLY	CTPS1	ACAA1
		AOC1		ACSL3	FKTN	PNPLA2
		UQCRC1		SETD2	HLCS	CYP2J23
		SELENBP1		SC5D	PCBD2	XYLB
		ATP5PB		FADS1	GNS	GALNT11
		NDUFS2		NDUFS1	IDS	NOS3
		PFKFB2		PLCD1	B4GALT5	AOC1
		FLAD1		UPB1	AMACR	UQCRC1
		MAN1B1		ACAA1	GNE	SELENBP1
		HYAL2		PNPLA2	HMGCS2	ATP5PB
		PTGES2		CYP2J23	MTMR8	NDUFS2
		UCK1		CYP2J2	PHGDH	GSL
		CERS4		XYLB	NDST1	CHIA
		SETDB1		GALNT11	PAFAH2	PFKFB2
		CERS2		NOS3	PRDX6	FLAD1
		DOLK		UQCRC1	AGK	MAN1B1
		PI4KB		SELENBP1	PIGC	HYAL2
		EHMT1		ATP5PB	COX7B	PTGES2
		AGPAT2		NDUFS2	GNPDA2	UCK1
		COX11		CHIA	PGK2	CERS4
		CANT1		PFKFB2	NDUFA10	SETDB1
		AFMID		FLAD1	PDXP	CERS2
		ACACA		MAN1B1	FIG4	DOLK
		AGPAT1		HYAL2	PLPP1	PI4KB
		GALNT17		PTGES2	PIGV	EHMT1
		DGKE		UCK1	HMGCS1	AGPAT2
		PAFAH1B1		CERS4	ETNK1	COX11
		MTMR4		SETDB1	FTCD	CANT1
		PSPH		DOLK	NNT	AFMID
		VKORC1L1		PI4KB	TMEM189	ACACA
		PIPOX		EHMT1	MAN1A1	GALNT17
		ACOX1		AGPAT2	PCYT1A	DGKE
		ALDH3A2		COX11	PCK1	PAFAH1B1
		FASN		PCYT2	KMO	MTMR4
		GDPD1		AFMID	Camk2n2	PSPH
		C3		ACACA	OCRL	VKORC1L1
		C4		SPHK1	GFPT2	GUSB
		CPB2		GALNT17	GALE	PIPOX
		CFI		DGKE	PGM2	ACOX1
		SERPINC1		PAFAH1B1	CARNMT1	ALDH3A2
		CFH		MTMR4	HMGCL	FASN
		C2		VKORC1L1	NMRK1	GDPD1
		F7		PIPOX	PSAT1	PRPS2
		FGB		ACOX1	MAN1C1	RGN
		FGG		ALDH3A2	ASAH1	PDHA2
		FGA		FASN	PIP5K1B	ACAT2
		C1QB		GDPD1	CHST10	PCCA
		C1QC			BPNT1	ACSS1
		C1QA			EPRS	ALDH6A1
		F9			ATP5E	SDHA
		MASP2			LBR	FH
		A2M			PANK2	DLD
		PROC			MCCC1	GPI
		C1S			TRIT1	ACO1
		SERPIND1			DEGS1	FBP1
		SERPINF2			MARS2	ACO2
		ILK			MDH1	PHGDH
		GK2			PGD	PGK2
		PCK2			HMOX2	PSAT1
		SLC27A2			SUCLG1	MDH1
		ACADL			NSD2	PGD
		HMGCS2			EARS2	SUCLG1
		HMGCS1			PMM2	H6PD
		PCK1			ABAT	SHMT1
		FABP1			H6PD	PGP
		PLIN1			AMDHD2	GOT1
		CYP27A1			ATP6V0C	HAO1
		NR1H3			SACM1L	OGDH
		EHHADH			MTHFD1	ACSS1A
		APOA5			CYP3A5	HK2
		APOC3			GATM	PGAM1
		APOA1			GFPT1	PDHB
		CPT2			AWAT1	GOT2
		ACSL3			MTFMT	IDH1
		CPT1A			ATP6V1B2	HK1
		ACAA1			SHMT1	ACSS2
		SLC27A4			ST3GAL5	GPT2
		ENSGALG00010027528			WHSC1L1	IDH3A
		RXRA			ACSM3	PFKL
		ACOX1			GPAT4	MCEE
		PRPS2			PGP	CS
		RGN			CHPF	AGXT
		PDHA2			GMPPA	DLAT
		PCCA			PIK3CA	PSPH
		IDH3B			GOT1	ACOX1
		DLST			NT5DC4	ILK
		ACSS1			PIGF	GK2
		ALDH6A1			OGDH	PCK2
		SDHA			ADCY6	SLC27A2
		MMUT			HACD2	ACADL
		FH			XDH	HMGCS2
		DLD			HAGH	HMGCS1
		GPI			ALG1	PCK1
		ACO1			GCH1	FABP1
		FBP1			ACSS1A	ACSL5
		ACO2			CHSY1	PLIN1
		PHGDH			L2HGDH	CYP27A1
		PGK2			HK2	NR1H3
		PSAT1			ENTPD4	EHHADH
		MDH1			PYGL	APOA5
		PGD			HSD17B12	APOC3
		SUCLG1			ACMSD	APOA1
		H6PD			PDE1C	CPT2
		PGP			Gaa	ACSL3
		GOT1			PRDM16	CPT1A
		OGDH			GPAM	ACAA1
		ACSS1A			MAT2A	SLC27A4
		HK2			EXT2	ENSGALG00010027528
		PGAM1			FAH	RXRA
		PDHB			MTHFS	ACOX1
		GOT2			UMPS	C3
		SDHB			ATP6V1D	C4
		IDH1			GPHN	CPB2
		HK1			MOCS1	CFI
		TPI1			NADK	CLU
		ACSS2			ACOT1	SERPINC1
		GPT2			GALNT16	CFH
		IDH3A			HAAO	C2
		PFKL			SGPL1	F7
		MCEE			CDS2	FGB
		CS			ALDH4A1	FGG
		AGXT			PI4K2A	FGA
		DLAT			QARS	C1QB
		PSPH			IMPDH2	C1QC
		ACOX1			SMYD2	C1QA
					PGAM1	F9
					ACOT2	MASP2
					PDHB	A2M
					AGMAT	PROC
					SIRT3	C1S
					PDE8A	SERPIND1
					AACS	SERPINF2
					HCCS
					NADSYN1
					DHCR7
					PRDM2
					DHRS3
					AMPD3
					NT5C2
					PKLR
					TECR
					GCLM
					ATP6V0A1
					UROC1
					NAGLU
					COASY
					ST3GAL3
					PLA2G12B
					GOT2
					ACACB
					MTMR14
					B3GALT6
					CYP27A1
					ATP6V0D1
					PIGT
					PIGB
					SRM
					NDUFV1
					PISD
					PIP4K2B
					SDHB
					IDH1
					NFS1
					PIKFYVE
					G6PC1
					CYP2W1
					RPN2
					ATP6V1A
					ELOVL1
					ACP2
					Atp5mc3
					MINPP1
					SGMS1
					RIMKLB
					ACADS
					KYAT3
					ACLY
					MAN1A2
					PAFAH1B2
					POMGNT1
					CERS5
					DGKZ
					ST3GAL2
					HK1
					TPI1
					ACSS2
					IVD
					GPT2
					PDE3B
					DBT
					CTH
					AGL
					TCIRG1
					DPYD
					GSTK1
					PI4KA
					KMT2A
					tigar
					IDH3A
					NDUFA9
					PGM1
					DPAGT1
					HMBS
					PIGU
					AHCYL1
					EHHADH
					ATP6V0B
					PFKL
					KMT2D
					ATP6V0A2
					CMPK1
					DGKA
					MCEE
					KMT5A
					NDUFB3
					CAT
					CS
					G6PC3
					PDHX
					APIP
					HGD
					AGXT
					SCP2
					ATP5B
					PIK3CB
					DLAT
					SETD1A
					CHPF2
					SCLY
					B4GALT3
					ACSL3
					SETD2
					SC5D
					FADS1
					NDUFS1
					GSTT1L
					SMPD4
					PLCD1
					UPB1
					ACAA1
					PNPLA2
					CYP2J23
					CYP2J2
					XYLB
					GALNT11
					NOS3
					AOC1
					UQCRC1
					RPN1
					PIK3C2B
					ALAS1
					SELENBP1
					ATP5PB
					NDUFS2
					GSL
					PFKFB2
					DOT1L
					AMPD2
					FLAD1
					MAN1B1
					PIP5K1C
					HYAL2
					INPP5E
					PTGES2
					UCK1
					CERS4
					ASH1L
					ENTPD8
					SETDB1
					CERS2
					PRUNE1
					DOLK
					PI4KB
					EHMT1
					PIP5K1A
					AGPAT2
					PIGS
					COX11
					CANT1
					PCYT2
					PGS1
					AFMID
					INPP5K
					ACACA
					SPHK1
					ADPRM
					GALNT17
					DGKE
					PAFAH1B1
					MTMR4
					PSPH
					VKORC1L1
					GUSB
					PIPOX
					ACOX1
					ALDH3A2
					FASN
					GDPD1
					COX10
